# Supplementary material for: Notch Signaling Mediates Secondary Senescence
Source: Cell Rep. 2019 Apr 23;27(4):997–1007.e5. doi: 10.1016/j.celrep.2019.03.104 (PMC6486482; doi:10.1016/j.celrep.2019.03.104)
Supplement: Table S1. Alignment Rates and Quality Control of RNA Sequencing Data, Related to Figures 1 and 4 [file mmc2.xlsx]

## Sheet: time-course single cells QC
Table S1: QC and Alignment statistics of time-course single-cell, Related to Figure 1
	Totalmapped	ERCCmapped	hg19mapped	Number of sequenced reads
day2_9787_L004_N701_N501	117861	115840	2021	193934
day2_9787_L004_N701_N502	70776	5926	64850	87665
day2_9787_L004_N701_N503	902704	874982	27722	1661359
day2_9787_L004_N701_N504	2243328	369436	1873892	2640856
day2_9787_L004_N701_N505	2162410	2122835	39575	3596580
day2_9787_L004_N701_N506	524115	520749	3366	677769
day2_9787_L004_N701_N507	3133820	362425	2771395	3851810
day2_9787_L004_N701_N508	763260	163368	599892	1089198
day2_9787_L004_N702_N501	222411	32494	189917	287036
day2_9787_L004_N702_N502	442504	77223	365281	536964
day2_9787_L004_N702_N503	4098946	4075881	23065	5361570
day2_9787_L004_N702_N504	4121679	4088391	33288	5620975
day2_9787_L004_N702_N505	3632783	299376	3333407	4431117
day2_9787_L004_N702_N506	3266226	3178715	87511	3860788
day2_9787_L004_N702_N507	4828004	542829	4285175	5829596
day2_9787_L004_N702_N508	3241945	334992	2906953	3681622
day2_9787_L004_N703_N501	170080	165424	4656	294462
day2_9787_L004_N703_N502	2548666	2409634	139032	4445292
day2_9787_L004_N703_N503	8580420	1123168	7457252	10039943
day2_9787_L004_N703_N504	2813665	486774	2326891	3838437
day2_9787_L004_N703_N505	2075048	185636	1889412	2461255
day2_9787_L004_N703_N506	2328551	529366	1799185	2912322
day2_9787_L004_N703_N507	2795194	222706	2572488	3475442
day2_9787_L004_N703_N508	460300	428815	31485	807726
day2_9787_L004_N704_N501	162175	16023	146152	210634
day2_9787_L004_N704_N502	3680706	3634903	45803	4721207
day2_9787_L004_N704_N503	4516441	4414038	102403	6688765
day2_9787_L004_N704_N504	1566159	132987	1433172	1978377
day2_9787_L004_N704_N505	1442511	1403213	39298	2191374
day2_9787_L004_N704_N506	1339003	158245	1180758	1691121
day2_9787_L004_N704_N507	1704881	93439	1611442	2061850
day2_9787_L004_N704_N508	1211277	82641	1128636	1805186
day2_9787_L004_N705_N501	128494	124062	4432	244884
day2_9787_L004_N705_N502	2970644	485224	2485420	3493266
day2_9787_L004_N705_N503	2140982	2099440	41542	3076553
day2_9787_L004_N705_N504	1533924	1519733	14191	2073272
day2_9787_L004_N705_N505	1833588	1810009	23579	2636282
day2_9787_L004_N705_N506	1437394	129499	1307895	1876479
day2_9787_L004_N705_N507	2169755	192023	1977732	2666980
day2_9787_L004_N705_N508	684954	51623	633331	912251
day2_9787_L004_N706_N501	543000	59534	483466	656998
day2_9787_L004_N706_N502	2153260	2096059	57201	3182518
day2_9787_L004_N706_N503	1849508	234035	1615473	2393146
day2_9787_L004_N706_N504	1125703	164342	961361	1386332
day2_9787_L004_N706_N505	1144626	1124927	19699	1916578
day2_9787_L004_N706_N506	1479873	1467080	12793	1984577
day2_9787_L004_N706_N507	834601	96078	738523	1153534
day2_9787_L004_N706_N508	1302603	1254015	48588	2213347
day2_9787_L004_N707_N501	1758206	166144	1592062	2108912
day2_9787_L004_N707_N502	1825138	299277	1525861	2274410
day2_9787_L004_N707_N503	1947751	253020	1694731	2352972
day2_9787_L004_N707_N504	1083421	81649	1001772	1327870
day2_9787_L004_N707_N505	1534869	1472296	62573	2396696
day2_9787_L004_N707_N506	1987915	185282	1802633	2423432
day2_9787_L004_N707_N507	1911677	1876538	35139	2806705
day2_9787_L004_N707_N508	3896142	3844169	51973	5303025
day2_9787_L004_N708_N501	2420979	156447	2264532	3055378
day2_9787_L004_N708_N502	857612	73934	783678	1076996
day2_9787_L004_N708_N503	1523725	1511021	12704	2103662
day2_9787_L004_N708_N504	1176495	1158845	17650	1738104
day2_9787_L004_N708_N505	2070770	568265	1502505	2457805
day2_9787_L004_N708_N506	875571	79991	795580	1112163
day2_9787_L004_N708_N507	474645	457543	17102	805045
day2_9787_L004_N708_N508	2774836	2724679	50157	3641600
day2_9787_L004_N709_N501	177282	19585	157697	226353
day2_9787_L004_N709_N502	188544	6659	181885	226586
day2_9787_L004_N709_N503	281	65	216	5559
day2_9787_L004_N709_N504	1399956	70487	1329469	1738624
day2_9787_L004_N709_N505	208830	15999	192831	263198
day2_9787_L004_N709_N506	586042	66674	519368	693080
day2_9787_L004_N709_N507	61406	60660	746	87154
day2_9787_L004_N709_N508	48	20	28	283
day2_9787_L004_N710_N501	104592	7719	96873	127460
day2_9787_L004_N710_N502	349637	59263	290374	426187
day2_9787_L004_N710_N503	2902	210	2692	12156
day2_9787_L004_N710_N504	1082281	104899	977382	1371755
day2_9787_L004_N710_N505	741610	712691	28919	1208665
day2_9787_L004_N710_N506	612280	494829	117451	945304
day2_9787_L004_N710_N507	2980775	402523	2578252	3596394
day2_9787_L004_N710_N508	2346	358	1988	4438
day2_9787_L004_N711_N501	1662314	1651123	11191	2259597
day2_9787_L004_N711_N502	1237047	1219021	18026	1788553
day2_9787_L004_N711_N503	12407	322	12085	82863
day2_9787_L004_N711_N504	1951598	319468	1632130	2479221
day2_9787_L004_N711_N505	8617352	1240326	7377026	10320766
day2_9787_L004_N711_N506	2170199	2132112	38087	2989893
day2_9787_L004_N711_N507	3247788	307884	2939904	4094383
day2_9787_L004_N711_N508	293	137	156	1798
day2_9787_L004_N712_N501	77739	5720	72019	100524
day2_9787_L004_N712_N502	425988	423906	2082	627191
day2_9787_L004_N712_N503	589	105	484	5210
day2_9787_L004_N712_N504	166587	14791	151796	207820
day2_9787_L004_N712_N505	284758	279758	5000	517388
day2_9787_L004_N712_N506	158434	19069	139365	211606
day2_9787_L004_N712_N507	2120890	2092567	28323	3083425
day2_9787_L004_N712_N508	75	54	21	429
day4_1	198782	178680	20102	867550
day4_10	1338698	1215523	123175	1891127
day4_11	1558613	366417	1192196	1934688
day4_12	1254142	1233622	20520	1826944
day4_13	705421	702157	3264	1016216
day4_14	1831462	181644	1649818	2244085
day4_15	1690827	107304	1583523	2067243
day4_16	1392840	22895	1369945	1705009
day4_17	1701203	66960	1634243	2048304
day4_18	751178	224143	527035	1830075
day4_19	1755951	110906	1645045	2067477
day4_2	1146073	106320	1039753	1511184
day4_20	1516844	63705	1453139	1790340
day4_21	2196713	2162567	34146	2791545
day4_22	7824	580	7244	10058
day4_23	1436991	63850	1373141	1675717
day4_24	703405	697168	6237	898724
day4_25	2281892	215067	2066825	2789606
day4_26	1971730	216547	1755183	2469663
day4_27	2137336	2104078	33258	2846754
day4_28	2018956	2013029	5927	2435231
day4_29	2034057	177345	1856712	2550362
day4_3	1502055	1441906	60149	2119576
day4_30	3083402	337083	2746319	3780666
day4_31	2226024	2198891	27133	2891542
day4_32	2310239	2283271	26968	2930829
day4_33	3705758	3673418	32340	4422698
day4_34	1826061	1589207	236854	2270400
day4_35	2460305	206097	2254208	2777283
day4_36	1293271	99490	1193781	1627765
day4_37	1762485	1752200	10285	2289516
day4_38	1550732	66363	1484369	1838140
day4_39	2786490	239735	2546755	3285223
day4_4	1854398	122751	1731647	2211718
day4_40	2152198	2116348	35850	2810288
day4_41	2250122	178576	2071546	2680534
day4_42	5697063	750073	4946990	6956715
day4_43	2757034	2708689	48345	3561031
day4_44	2540464	301708	2238756	2955025
day4_45	2650126	2610629	39497	3349387
day4_46	1521163	46797	1474366	1830391
day4_47	1736895	50569	1686326	2003273
day4_48	2068854	2044072	24782	2691427
day4_49	1495047	1484417	10630	2004858
day4_5	2404144	182844	2221300	2926699
day4_50	1802204	1785339	16865	2315624
day4_51	2060967	2040774	20193	2622513
day4_52	1076061	71479	1004582	1306049
day4_53	2298376	2291141	7235	2747709
day4_54	2633972	2616446	17526	3271569
day4_55	2301437	250496	2050941	2745253
day4_56	2353830	2323970	29860	3009372
day4_57	1781709	61041	1720668	2101742
day4_58	2076034	2068899	7135	2491063
day4_59	1478848	1466412	12436	1833380
day4_6	2395350	2365663	29687	3114948
day4_60	1903849	191018	1712831	2365167
day4_61	1812661	1804016	8645	2313016
day4_62	1798748	115198	1683550	2111869
day4_63	2133786	2123590	10196	2597262
day4_64	2072472	2057054	15418	2600644
day4_65	1004515	26941	977574	1198709
day4_66	2972128	2912368	59760	4672315
day4_67	1787637	1770481	17156	2237363
day4_68	1974300	226945	1747355	2249700
day4_69	2251503	2234612	16891	2738624
day4_7	1489644	125001	1364643	1839018
day4_70	2292042	2268769	23273	2825640
day4_71	1307228	150885	1156343	1557229
day4_72	1526690	1106859	419831	1871677
day4_73	2046345	261310	1785035	2481036
day4_74	1825334	99952	1725382	2194586
day4_75	2293346	232159	2061187	2739085
day4_76	2581696	2561711	19985	3170102
day4_77	2001997	1502647	499350	2533370
day4_78	1489884	1484972	4912	1770412
day4_79	2802807	2790837	11970	3367726
day4_8	1475420	177969	1297451	1791830
day4_80	2457468	2440497	16971	2996682
day4_81	1463958	1435688	28270	2005337
day4_82	1866104	1841851	24253	2457393
day4_83	1430022	1425722	4300	1728714
day4_84	1267336	1140442	126894	1715860
day4_85	776599	163586	613013	1113149
day4_86	1508042	1499608	8434	1951058
day4_87	1404764	1396548	8216	1844490
day4_88	1741485	162536	1578949	2080823
day4_89	1183489	36439	1147050	1399402
day4_9	1888863	1860286	28577	2543607
day4_90	1413164	1394746	18418	2007606
day4_91	902962	20552	882410	1108797
day4_92	806199	802689	3510	983699
day4_93	914045	908611	5434	1140343
day4_94	1036154	82662	953492	1279212
day4_95	986538	979059	7479	1384332
day4_96	44334	1106	43228	101714
Growing_1	140	68	72	1261
Growing_10	5217430	5160249	57181	6528339
Growing_11	61	30	31	95
Growing_12	114	41	73	189
Growing_13	3590380	358160	3232220	4024677
Growing_14	120	94	26	377
Growing_15	5018472	4953241	65231	5906722
Growing_16	7574787	7444601	130186	9061070
Growing_17	527	336	191	1629
Growing_18	6537498	6374131	163367	7477085
Growing_19	882	635	247	2799
Growing_2	37	35	2	119
Growing_20	100	74	26	272
Growing_21	567	356	211	1714
Growing_22	3092223	195733	2896490	3594152
Growing_23	94	53	41	242
Growing_24	3486528	1019654	2466874	4187512
Growing_25	497	332	165	1082
Growing_26	4919754	4868157	51597	5809396
Growing_27	6144506	1247242	4897264	6865952
Growing_28	1514858	1478642	36216	1771106
Growing_29	15618200	15339450	278750	17304143
Growing_3	179	174	5	379
Growing_30	6814999	301791	6513208	7412890
Growing_31	17874499	17714016	160483	19394177
Growing_32	167	120	47	346
Growing_33	11420388	11195719	224669	13428523
Growing_34	8533166	8445506	87660	9728982
Growing_35	142	85	57	312
Growing_36	340	249	91	730
Growing_37	3473840	453245	3020595	4312756
Growing_38	11930	11547	383	15021
Growing_39	10248233	10052419	195814	11638254
Growing_4	160	109	51	325
Growing_40	6731237	868754	5862483	7470500
Growing_41	1095	350	745	3105
Growing_42	12909623	1124570	11785053	14388746
Growing_43	1837	575	1262	5079
Growing_44	176	50	126	452
Growing_45	8515235	620332	7894903	9474802
Growing_46	6604880	6439082	165798	7701901
Growing_47	3985476	731839	3253637	4641676
Growing_48	4733324	557723	4175601	5631574
Growing_49	2723530	243778	2479752	3205569
Growing_5	183	178	5	434
Growing_50	187	19	168	291
Growing_51	3815988	473835	3342153	4532842
Growing_52	257	29	228	648
Growing_53	5484460	943038	4541422	6044000
Growing_54	174	29	145	665
Growing_55	210	36	174	825
Growing_56	57	30	27	145
Growing_57	199	48	151	699
Growing_58	129	29	100	533
Growing_59	35	5	30	97
Growing_6	207	109	98	457
Growing_60	67	9	58	245
Growing_61	35	2	33	134
Growing_62	26	13	13	67
Growing_63	39	13	26	216
Growing_64	57	8	49	208
Growing_65	44	15	29	248
Growing_66	119	9	110	359
Growing_67	137	81	56	494
Growing_68	30	20	10	77
Growing_69	93	28	65	265
Growing_7	246	244	2	646
Growing_70	4468113	352953	4115160	5074951
Growing_71	18	3	15	43
Growing_72	18	1	17	114
Growing_73	162	18	144	365
Growing_74	20	8	12	112
Growing_75	176	33	143	503
Growing_76	134	35	99	438
Growing_77	3582	3243	339	4616
Growing_78	5260067	679040	4581027	5872867
Growing_79	8638695	8512529	126166	9491160
Growing_8	24	22	2	51
Growing_80	7	1	6	59
Growing_81	79	16	63	455
Growing_82	61	15	46	400
Growing_83	12	1	11	45
Growing_84	9992	6761	3231	73701
Growing_85	13	6	7	106
Growing_86	13	10	3	64
Growing_87	22	13	9	178
Growing_88	26	14	12	131
Growing_89	33	18	15	176
Growing_9	3233032	3180312	52720	4059980
Growing_90	2915	338	2577	3511
Growing_91	137	35	102	398
Growing_92	3570053	3208792	361261	4421267
Growing_93	138	55	83	294
Growing_94	21	16	5	175
Growing_95	14981	1676	13305	60366
Growing_96	9	5	4	52
Growing_9779_L003_N701_N502	574	14	560	3052
Growing_9779_L003_N701_N503	235220	21777	213443	286242
Growing_9779_L003_N701_N504	277961	271525	6436	740146
Growing_9779_L003_N701_N505	129	88	41	2687
Growing_9779_L003_N701_N506	55263	2765	52498	63225
Growing_9779_L003_N701_N507	135614	133669	1945	245231
Growing_9779_L003_N701_N508	24	4	20	2606
Growing_9779_L003_N701_N517	3	0	3	332
Growing_9779_L003_N702_N502	134312	133579	733	197476
Growing_9779_L003_N702_N503	2125173	1859637	265536	2654499
Growing_9779_L003_N702_N504	2548740	2535932	12808	3231680
Growing_9779_L003_N702_N505	1350387	1344272	6115	1676992
Growing_9779_L003_N702_N506	704871	701714	3157	917361
Growing_9779_L003_N702_N507	2241500	113041	2128459	2534539
Growing_9779_L003_N702_N508	139	17	122	17867
Growing_9779_L003_N702_N517	17322	1233	16089	28385
Growing_9779_L003_N703_N502	3511164	3471398	39766	4230120
Growing_9779_L003_N703_N503	1700080	70490	1629590	1914506
Growing_9779_L003_N703_N504	11879	300	11579	176554
Growing_9779_L003_N703_N505	5234847	5212208	22639	6504629
Growing_9779_L003_N703_N506	3564996	248776	3316220	4059590
Growing_9779_L003_N703_N507	2326445	131819	2194626	2627130
Growing_9779_L003_N703_N508	20584	97	20487	42960
Growing_9779_L003_N703_N517	666	11	655	3543
Growing_9779_L003_N704_N502	475258	18955	456303	541031
Growing_9779_L003_N704_N503	2904280	230593	2673687	3335991
Growing_9779_L003_N704_N504	2607016	157248	2449768	3002827
Growing_9779_L003_N704_N505	4648153	4616209	31944	5777209
Growing_9779_L003_N704_N506	5005486	4973924	31562	6056942
Growing_9779_L003_N704_N507	2483266	135026	2348240	2927649
Growing_9779_L003_N704_N508	15291	98	15193	38943
Growing_9779_L003_N704_N517	353	18	335	4282
Growing_9779_L003_N705_N502	1103341	119072	984269	1682988
Growing_9779_L003_N705_N503	4235555	372364	3863191	6098033
Growing_9779_L003_N705_N504	3215676	3176120	39556	4880723
Growing_9779_L003_N705_N505	5178602	5139280	39322	7257841
Growing_9779_L003_N705_N506	1123523	906133	217390	3088536
Growing_9779_L003_N705_N507	20765	15557	5208	299026
Growing_9779_L003_N705_N508	1460	18	1442	12545
Growing_9779_L003_N705_N517	80	11	69	1004
Growing_9779_L003_N706_N502	1527613	123752	1403861	1962671
Growing_9779_L003_N706_N503	2875473	2845737	29736	4059320
Growing_9779_L003_N706_N504	2500509	240701	2259808	3108179
Growing_9779_L003_N706_N505	3496324	3460799	35525	4692703
Growing_9779_L003_N706_N506	2945229	2849459	95770	5915910
Growing_9779_L003_N706_N507	442838	400176	42662	1824915
Growing_9779_L003_N706_N508	20820	10518	10302	91176
Growing_9779_L003_N706_N517	1291	25	1266	4538
Growing_9779_L003_N707_N502	1941622	1832980	108642	2610479
Growing_9779_L003_N707_N503	5877399	5860337	17062	7400974
Growing_9779_L003_N707_N504	5415641	5395365	20276	6839532
Growing_9779_L003_N707_N505	2807632	126928	2680704	3486563
Growing_9779_L003_N707_N506	4444792	1265587	3179205	5536141
Growing_9779_L003_N707_N507	431034	400269	30765	1367565
Growing_9779_L003_N707_N508	1845	16	1829	25742
Growing_9779_L003_N707_N517	14	0	14	1619
Growing_9779_L003_N708_N502	2368553	193130	2175423	2856116
Growing_9779_L003_N708_N503	3525789	220013	3305776	4038386
Growing_9779_L003_N708_N504	3691610	778997	2912613	5088156
Growing_9779_L003_N708_N505	3053931	225407	2828524	3671349
Growing_9779_L003_N708_N506	2571327	175571	2395756	3451210
Growing_9779_L003_N708_N507	3447996	338776	3109220	5497897
Growing_9779_L003_N708_N508	83	9	74	15530
Growing_9779_L003_N708_N517	55	3	52	1772
Growing_9779_L003_N709_N502	351090	24371	326719	417210
Growing_9779_L003_N709_N503	2453142	142897	2310245	2816959
Growing_9779_L003_N709_N504	2154386	182800	1971586	2592322
Growing_9779_L003_N709_N505	2849406	258298	2591108	3376068
Growing_9779_L003_N709_N506	2583805	374214	2209591	3154557
Growing_9779_L003_N709_N507	2301087	2244565	56522	4638781
Growing_9779_L003_N709_N508	3839	25	3814	31912
Growing_9779_L003_N709_N517	898	6	892	14577
Growing_9779_L003_N710_N502	506712	28142	478570	600483
Growing_9779_L003_N710_N503	3879714	3869200	10514	4698396
Growing_9779_L003_N710_N504	3720772	189038	3531734	4246879
Growing_9779_L003_N710_N505	6397930	6381635	16295	8120681
Growing_9779_L003_N710_N506	4041103	4020608	20495	4934685
Growing_9779_L003_N710_N507	2776141	174480	2601661	3812143
Growing_9779_L003_N710_N508	851	36	815	19789
Growing_9779_L003_N710_N517	1146	86	1060	3103
Growing_9779_L003_N711_N502	3705211	3693393	11818	4519327
Growing_9779_L003_N711_N503	346590	17439	329151	410206
Growing_9779_L003_N711_N504	578261	33150	545111	698314
Growing_9779_L003_N711_N505	3644864	99101	3545763	4174552
Growing_9779_L003_N711_N506	712151	41811	670340	833761
Growing_9779_L003_N711_N507	2819139	2788625	30514	4724738
Growing_9779_L003_N711_N508	106	5	101	3799
Growing_9779_L003_N711_N517	44	5	39	1088
Growing_9779_L003_N712_N502	511	168	343	3474
Growing_9779_L003_N712_N503	30582	24671	5911	366034
Growing_9779_L003_N712_N504	253415	32370	221045	321012
Growing_9779_L003_N712_N505	8562659	8495072	67587	10504288
Growing_9779_L003_N712_N506	3542366	316550	3225816	4415302
Growing_9779_L003_N712_N507	79395	1938	77457	146303
Growing_9779_L003_N712_N508	18751	197	18554	58040
Growing_9779_L003_N712_N517	182	25	157	1497
Growing2_1	630	94	536	11034
Growing2_10	2929821	2921020	8801	3583879
Growing2_11	14238	6527	7711	92546
Growing2_12	17475	371	17104	46735
Growing2_13	867	456	411	5287
Growing2_14	2109672	333028	1776644	2440693
Growing2_15	1983468	1957491	25977	2792570
Growing2_16	1959148	158120	1801028	2214136
Growing2_17	4106604	4026390	80214	5592304
Growing2_18	3068615	444792	2623823	3608587
Growing2_19	4630798	4615810	14988	5509605
Growing2_2	508421	24917	483504	1241297
Growing2_20	2407663	288305	2119358	2754417
Growing2_21	684065	60009	624056	773544
Growing2_22	1857625	127021	1730604	2043978
Growing2_23	2316779	2311986	4793	2743606
Growing2_24	1101468	1089401	12067	1855312
Growing2_25	5463	1027	4436	140801
Growing2_26	3528330	377136	3151194	4180348
Growing2_27	2196820	105537	2091283	2610472
Growing2_28	2040213	2018459	21754	2664049
Growing2_29	4154814	4133631	21183	5529639
Growing2_3	399473	379407	20066	1462317
Growing2_30	2488366	298392	2189974	2988453
Growing2_31	2715648	305645	2410003	3134718
Growing2_32	2341376	172263	2169113	2735321
Growing2_33	2020439	135084	1885355	2316056
Growing2_34	2036649	160947	1875702	2367716
Growing2_35	1728219	95354	1632865	1985302
Growing2_36	2396548	2386040	10508	3187532
Growing2_37	2530797	2457910	72887	4659578
Growing2_38	3601627	298629	3302998	4271621
Growing2_39	2270316	102197	2168119	2692241
Growing2_4	2540591	1287012	1253579	3143667
Growing2_40	1627787	105131	1522656	1900793
Growing2_41	1964096	150899	1813197	2526330
Growing2_42	2212930	489663	1723267	2693671
Growing2_43	2791091	2779483	11608	3613695
Growing2_44	1429733	94850	1334883	2153595
Growing2_45	1280992	1275612	5380	1677186
Growing2_46	2124024	2119951	4073	2634003
Growing2_47	3387862	3371458	16404	4141422
Growing2_48	2717670	2694775	22895	4385611
Growing2_49	3973864	420196	3553668	5522438
Growing2_5	29854	338	29516	216258
Growing2_50	3863812	3855222	8590	4767351
Growing2_51	1948870	82549	1866321	2263871
Growing2_52	1582688	1577385	5303	2032967
Growing2_53	3820763	3806535	14228	4901906
Growing2_54	1731618	269662	1461956	2132953
Growing2_55	2609426	225745	2383681	3065111
Growing2_56	2051995	165142	1886853	2364846
Growing2_57	310515	308806	1709	399103
Growing2_58	1817774	106848	1710926	2100191
Growing2_59	2894974	327964	2567010	3337404
Growing2_6	801885	80574	721311	1780077
Growing2_60	2291001	2285461	5540	2741126
Growing2_61	1862255	204842	1657413	3049830
Growing2_62	2488233	571301	1916932	3051466
Growing2_63	1611338	110832	1500506	1822845
Growing2_64	1696308	1693335	2973	2036539
Growing2_65	1409410	160989	1248421	1955927
Growing2_66	284397	281861	2536	501931
Growing2_67	1040301	128202	912099	1280468
Growing2_68	1607909	217787	1390122	1853984
Growing2_69	834012	44786	789226	960116
Growing2_7	470801	48151	422650	975817
Growing2_70	1464401	102353	1362048	1783823
Growing2_71	4225131	433832	3791299	4771784
Growing2_72	3351	765	2586	55673
Growing2_73	2770677	83745	2686932	4252481
Growing2_74	4328262	395032	3933230	4954673
Growing2_75	5835328	378257	5457071	6690050
Growing2_76	3832261	3807784	24477	5147637
Growing2_77	3814726	3791156	23570	5000984
Growing2_78	2609732	145361	2464371	3117585
Growing2_79	4998550	4945108	53442	6318535
Growing2_8	1069	576	493	6668
Growing2_80	2717950	202415	2515535	3029998
Growing2_81	3808735	271947	3536788	4366293
Growing2_82	4061484	256005	3805479	4595283
Growing2_83	5111616	312370	4799246	5766331
Growing2_84	921616	29282	892334	1144646
Growing2_85	393246	390514	2732	597460
Growing2_86	38952	32403	6549	222548
Growing2_87	194828	14854	179974	245726
Growing2_88	44893	4559	40334	55101
Growing2_89	67662	4856	62806	226522
Growing2_9	1385	97	1288	6984
Growing2_90	86884	6940	79944	122504
Growing2_91	256963	21566	235397	337937
Growing2_92	460986	457423	3563	641526
Growing2_93	74718	4689	70029	88442
Growing2_94	71262	5742	65520	82806
Growing2_95	353781	350464	3317	606469
Growing2_96	8496	225	8271	78626
Sen1_1	85531	84295	1236	117156
Sen1_10	2895585	2810814	84771	3945263
Sen1_11	3012043	2984945	27098	3749135
Sen1_12	72757	70827	1930	113281
Sen1_13	1721611	1681936	39675	2311482
Sen1_14	1581887	128361	1453526	1950534
Sen1_15	1336605	1215165	121440	1746035
Sen1_16	2165948	2116086	49862	2830355
Sen1_17	2028003	1986605	41398	2593337
Sen1_18	204	188	16	853
Sen1_19	1889014	1823647	65367	2628768
Sen1_2	1562764	1259784	302980	2312505
Sen1_20	1791715	1733784	57931	2392601
Sen1_21	1571617	1545738	25879	1988502
Sen1_22	1643498	144247	1499251	2045598
Sen1_23	2685715	2611875	73840	3602226
Sen1_24	1330967	1311821	19146	1680929
Sen1_25	1487875	1457786	30089	2038516
Sen1_26	1994368	1971195	23173	2667839
Sen1_27	1883739	215063	1668676	2315027
Sen1_28	1732972	1697521	35451	2663818
Sen1_29	2301472	2255916	45556	2982794
Sen1_3	2846123	2736710	109413	3790316
Sen1_30	2070879	2041344	29535	2709620
Sen1_31	1689395	107691	1581704	2013211
Sen1_32	1557361	116241	1441120	1950289
Sen1_33	1239046	36989	1202057	1505937
Sen1_34	1879487	1849922	29565	2483761
Sen1_35	2593844	2563392	30452	3290760
Sen1_36	3410228	3376124	34104	4289160
Sen1_37	2727062	2691422	35640	3544336
Sen1_38	2227860	2185455	42405	2949207
Sen1_39	2044462	2016646	27816	2642611
Sen1_4	2599767	2484805	114962	3631597
Sen1_40	1965670	1113542	852128	2595490
Sen1_41	2609271	2584739	24532	3251802
Sen1_42	1218878	26170	1192708	1506769
Sen1_43	1833504	1792255	41249	2388053
Sen1_44	1763474	1736795	26679	2307902
Sen1_45	1636593	1605829	30764	2207419
Sen1_46	1135161	34434	1100727	1384433
Sen1_47	1861410	1769279	92131	2488720
Sen1_48	1558890	1534209	24681	2384972
Sen1_49	1359022	1300651	58371	1931052
Sen1_5	1640380	102015	1538365	1965475
Sen1_50	1706589	1672473	34116	2205549
Sen1_51	1618204	1572441	45763	2168035
Sen1_52	1269732	1135718	134014	2022175
Sen1_53	1893381	1859576	33805	2509848
Sen1_54	1397735	1367948	29787	2046894
Sen1_55	1343868	1324403	19465	1798667
Sen1_56	1514466	1485306	29160	2004269
Sen1_57	1035726	261988	773738	1267413
Sen1_58	1339180	123929	1215251	1674698
Sen1_59	1641305	1433197	208108	2239235
Sen1_6	145	109	36	665
Sen1_60	1590946	1568127	22819	2048882
Sen1_61	1361788	1323099	38689	1960864
Sen1_62	1521179	1286953	234226	1933603
Sen1_63	1550459	1509802	40657	2037652
Sen1_64	1746831	1717781	29050	2334947
Sen1_65	2052029	2031401	20628	2611294
Sen1_66	1410074	1383957	26117	1913609
Sen1_67	1839143	148508	1690635	2320326
Sen1_68	2347154	2311009	36145	3024610
Sen1_69	1139006	1123670	15336	1477543
Sen1_7	2378020	2267248	110772	3390378
Sen1_70	1744043	1716568	27475	2238127
Sen1_71	1826424	1807001	19423	2354689
Sen1_72	446229	438293	7936	808028
Sen1_73	1843324	1408887	434437	2369635
Sen1_74	1848073	1822145	25928	2411301
Sen1_75	1728365	1712187	16178	2155046
Sen1_76	1232654	1208965	23689	1674075
Sen1_77	847432	60137	787295	1019436
Sen1_78	1401725	1364269	37456	1916917
Sen1_79	1880079	1803843	76236	2525998
Sen1_8	950836	940707	10129	1259151
Sen1_80	1704614	1690078	14536	2092716
Sen1_81	802322	22239	780083	981741
Sen1_82	1168269	1149131	19138	1566904
Sen1_83	1420012	1401167	18845	1803334
Sen1_84	1023904	128458	895446	1200582
Sen1_85	1456339	1450853	5486	1795984
Sen1_86	1899729	1862337	37392	2600545
Sen1_87	2373266	2323071	50195	3190189
Sen1_88	2319851	2256484	63367	3271943
Sen1_89	3073566	3049570	23996	3826007
Sen1_9	1993268	1846014	147254	2641264
Sen1_90	3302380	3264903	37477	4435538
Sen1_91	1008469	980637	27832	1780938
Sen1_92	1254615	1219879	34736	1726514
Sen1_93	1079693	1049123	30570	1484798
Sen1_94	2934672	2894900	39772	3958080
Sen1_95	1932846	1921575	11271	2423076
Sen1_96	882408	851628	30780	1525570
Sen2_1	40191	39939	252	54521
Sen2_10	1519046	1512414	6632	1947800
Sen2_11	771014	766882	4132	999372
Sen2_12	350000	348898	1102	443402
Sen2_13	82319	81905	414	103823
Sen2_14	155161	154054	1107	204150
Sen2_15	1986523	1977260	9263	2444427
Sen2_16	2997610	2977265	20345	3658123
Sen2_17	3663209	3642451	20758	4486722
Sen2_18	2965526	2953248	12278	3649730
Sen2_19	3480215	3465676	14539	4320986
Sen2_2	43574	43340	234	56234
Sen2_20	1398748	1391654	7094	1744295
Sen2_21	49915	49629	286	63706
Sen2_22	862532	856186	6346	1092855
Sen2_23	836500	831331	5169	1079306
Sen2_24	114354	113387	967	155764
Sen2_25	1626841	1611597	15244	2123238
Sen2_26	3844474	2548629	1295845	4682769
Sen2_27	3833156	3793000	40156	4813600
Sen2_28	2028042	82618	1945424	2368377
Sen2_29	3121499	3101126	20373	3954011
Sen2_3	282443	278553	3890	358932
Sen2_30	1399962	1388091	11871	1902825
Sen2_31	2443236	2431143	12093	3000981
Sen2_32	1432664	1419976	12688	1806984
Sen2_33	383960	381933	2027	471336
Sen2_34	1772577	1764500	8077	2215776
Sen2_35	837230	787347	49883	1055669
Sen2_36	2250441	2234584	15857	2823974
Sen2_37	2286492	2265810	20682	2883873
Sen2_38	4458176	4433604	24572	5385925
Sen2_39	2604758	2596835	7923	3145106
Sen2_4	2230786	2197256	33530	2824941
Sen2_40	2285507	2272336	13171	2789436
Sen2_41	2471726	2450457	21269	3121954
Sen2_42	1456485	1445098	11387	1906168
Sen2_43	2466172	145929	2320243	2854552
Sen2_44	1670971	1658679	12292	2164304
Sen2_45	1966960	1945822	21138	2502576
Sen2_46	2302728	2286409	16319	2916839
Sen2_47	544813	542042	2771	702108
Sen2_48	105595	105280	315	130938
Sen2_49	1930096	1885927	44169	2553464
Sen2_5	3098555	3086993	11562	3914151
Sen2_50	4665409	4612900	52509	6213853
Sen2_51	745807	3080	742727	864011
Sen2_52	1060013	1052243	7770	1395280
Sen2_53	1408801	1399187	9614	1857887
Sen2_54	1549010	23950	1525060	1810645
Sen2_55	1535035	1519894	15141	2073894
Sen2_56	1993001	1951766	41235	2706821
Sen2_57	1224254	1207713	16541	1657538
Sen2_58	1040954	1032109	8845	1367007
Sen2_59	3572867	3536712	36155	4692662
Sen2_6	3003861	2991608	12253	3815900
Sen2_60	1001765	915116	86649	1436984
Sen2_61	3610509	3583591	26918	4568262
Sen2_62	1625960	1550379	75581	2498729
Sen2_63	1058232	1041874	16358	1915227
Sen2_64	789871	771431	18440	1608766
Sen2_65	1368539	27382	1341157	1633749
Sen2_66	1270130	1254961	15169	1786833
Sen2_67	1139561	1124404	15157	1592939
Sen2_68	682883	636520	46363	1115860
Sen2_69	318258	309860	8398	495678
Sen2_7	2593577	2584501	9076	3303008
Sen2_70	1234118	1214198	19920	1673245
Sen2_71	2414143	2261054	153089	3558786
Sen2_72	215904	212750	3154	333361
Sen2_73	4811570	4768000	43570	6186110
Sen2_74	5220161	5175105	45056	6582548
Sen2_75	443159	432821	10338	623194
Sen2_76	884507	866949	17558	1715120
Sen2_77	1953024	1943287	9737	2491931
Sen2_78	1872847	1852825	20022	2587573
Sen2_79	2660506	2627703	32803	3562803
Sen2_8	1838638	1834248	4390	2281540
Sen2_80	3023231	2979966	43265	4022889
Sen2_81	1102168	1066232	35936	1529640
Sen2_82	2437814	2411456	26358	3312200
Sen2_83	5543535	5493706	49829	7168804
Sen2_84	1760797	122772	1638025	2087362
Sen2_85	4139797	60245	4079552	5050421
Sen2_86	276558	266456	10102	392671
Sen2_87	1453013	1433533	19480	2026482
Sen2_88	2290455	60909	2229546	2686532
Sen2_89	728236	34774	693462	866750
Sen2_9	736807	734127	2680	922908
Sen2_90	1366387	1344778	21609	1875861
Sen2_91	380	254	126	2342
Sen2_92	141	101	40	850
Sen2_93	1758119	1733274	24845	2480637
Sen2_94	2775218	2725880	49338	4155401
Sen2_95	737208	724412	12796	1173111
Sen2_96	14621	8191	6430	62840
Sen3_N701_N502	470494	1441	469053	1885576
Sen3_N701_N503	223505	109428	114077	4808977
Sen3_N701_N504	205256	102790	102466	4283658
Sen3_N701_N505	259095	118114	140981	6559985
Sen3_N701_N506	163478	93663	69815	3570210
Sen3_N701_N507	207136	77505	129631	3353634
Sen3_N701_N508	78851	28866	49985	1856198
Sen3_N701_N517	669095	589	668506	953559
Sen3_N702_N502	199692	115585	84107	4055702
Sen3_N702_N503	678149	532	677617	923960
Sen3_N702_N504	702692	576	702116	973040
Sen3_N702_N505	55713	23286	32427	2125323
Sen3_N702_N506	81512	26419	55093	3003333
Sen3_N702_N507	172114	30992	141122	3719793
Sen3_N702_N508	53103	23370	29733	1479604
Sen3_N702_N517	237932	54614	183318	2915600
Sen3_N703_N502	170716	10573	160143	6755117
Sen3_N703_N503	123329	7593	115736	4982014
Sen3_N703_N504	127267	23271	103996	4564812
Sen3_N703_N505	35721	1835	33886	3210073
Sen3_N703_N506	91940	12106	79834	4418362
Sen3_N703_N507	285003	29374	255629	6671799
Sen3_N703_N508	142979	2120	140859	3017384
Sen3_N703_N517	226598	12307	214291	5377861
Sen3_N704_N502	1667	362	1305	33460
Sen3_N704_N503	201763	84850	116913	4633546
Sen3_N704_N504	247529	46205	201324	3207093
Sen3_N704_N505	904624	409	904215	1423009
Sen3_N704_N506	367771	19902	347869	3009579
Sen3_N704_N507	510258	347	509911	689340
Sen3_N704_N508	7579	194	7385	316888
Sen3_N704_N517	159032	42545	116487	3182929
Sen3_N705_N502	142459	35947	106512	4016645
Sen3_N705_N503	164745	66388	98357	3197641
Sen3_N705_N504	94008	51758	42250	2406319
Sen3_N705_N505	58318	15547	42771	2957246
Sen3_N705_N506	151604	4371	147233	1561883
Sen3_N705_N507	164804	22434	142370	2711865
Sen3_N705_N508	172507	61456	111051	3502035
Sen3_N705_N517	88470	28736	59734	2579942
Sen3_N706_N502	127975	75284	52691	3284392
Sen3_N706_N503	157766	102914	54852	2731934
Sen3_N706_N504	286118	311	285807	415673
Sen3_N706_N505	72295	30653	41642	2777920
Sen3_N706_N506	63489	16895	46594	2687078
Sen3_N706_N507	335467	340	335127	488199
Sen3_N706_N508	163042	186	162856	570421
Sen3_N706_N517	118465	42698	75767	3031016
Sen3_N707_N502	292369	112179	180190	5010472
Sen3_N707_N503	256972	112957	144015	4524160
Sen3_N707_N504	224893	91221	133672	3852196
Sen3_N707_N505	204702	36753	167949	4803030
Sen3_N707_N506	169958	92015	77943	3306853
Sen3_N707_N507	368282	115274	253008	5581729
Sen3_N707_N508	231048	94507	136541	4713912
Sen3_N707_N517	178532	59632	118900	4268867
Sen3_N708_N502	147069	69742	77327	4086500
Sen3_N708_N503	141667	85689	55978	3323253
Sen3_N708_N504	248980	81247	167733	3799615
Sen3_N708_N505	765175	483	764692	1119187
Sen3_N708_N506	90566	39401	51165	3061782
Sen3_N708_N507	254094	68939	185155	4741742
Sen3_N708_N508	677737	480	677257	1016825
Sen3_N708_N517	352650	9713	342937	1909428
Sen3_N709_N502	177954	81704	96250	4193350
Sen3_N709_N503	184838	69704	115134	4318568
Sen3_N709_N504	296485	122318	174167	4683357
Sen3_N709_N505	142140	43339	98801	4586406
Sen3_N709_N506	159239	52409	106830	4528959
Sen3_N709_N507	391055	57859	333196	4962436
Sen3_N709_N508	107312	35290	72022	1969834
Sen3_N709_N517	552864	528	552336	791238
Sen3_N710_N502	474820	342	474478	692680
Sen3_N710_N503	82374	32172	50202	2731565
Sen3_N710_N504	253760	56057	197703	3330696
Sen3_N710_N505	142141	51250	90891	3999433
Sen3_N710_N506	484646	321	484325	698119
Sen3_N710_N507	256793	88410	168383	3790325
Sen3_N710_N508	140712	47991	92721	3042432
Sen3_N710_N517	257303	228	257075	370741
Sen3_N711_N502	114709	45640	69069	3914167
Sen3_N711_N503	201764	94121	107643	4034842
Sen3_N711_N504	267180	185661	81519	4093340
Sen3_N711_N505	980369	1422	978947	1497974
Sen3_N711_N506	160491	78288	82203	4411764
Sen3_N711_N507	272300	121899	150401	4033678
Sen3_N711_N508	104378	325	104053	191698
Sen3_N711_N517	83472	1909	81563	809557
Sen3_N712_N502	4333	1529	2804	214594
Sen3_N712_N503	283019	220150	62869	2714564
Sen3_N712_N504	726558	1080	725478	1033708
Sen3_N712_N505	95576	37679	57897	3943523
Sen3_N712_N506	718795	618	718177	1057371
Sen3_N712_N507	147314	21670	125644	4538812
Sen3_N712_N508	54567	13851	40716	1416527
Sen3_N712_N517	149826	1612	148214	635843

## Sheet: Cells that passed filtering
Table S1: time-course single-cells that passed the two filters (see method section), Related to Figure 1
Samples passing 1st filter	Samples passing 2nd filter
Sen3_N704_N504	day2_9787_L004_N701_N504
Sen3_N703_N517	day2_9787_L004_N701_N507
Sen3_N707_N507	day2_9787_L004_N701_N508
Sen3_N703_N507	day2_9787_L004_N702_N502
Sen3_N710_N517	day2_9787_L004_N702_N505
Sen3_N706_N504	day2_9787_L004_N702_N507
Sen3_N709_N507	day2_9787_L004_N702_N508
Sen3_N706_N507	day2_9787_L004_N703_N503
Sen3_N708_N517	day2_9787_L004_N703_N504
Sen3_N704_N506	day2_9787_L004_N703_N505
Sen3_N701_N502	day2_9787_L004_N703_N506
Sen3_N710_N502	day2_9787_L004_N703_N507
Sen3_N710_N506	day2_9787_L004_N704_N504
Sen3_N704_N507	day2_9787_L004_N704_N506
Sen3_N709_N517	day2_9787_L004_N704_N507
Sen3_N701_N517	day2_9787_L004_N704_N508
Sen3_N708_N508	day2_9787_L004_N705_N502
Sen3_N702_N503	day2_9787_L004_N705_N506
Sen3_N702_N504	day2_9787_L004_N705_N507
Sen3_N712_N506	day2_9787_L004_N705_N508
Sen3_N712_N504	day2_9787_L004_N706_N501
Sen3_N708_N505	day2_9787_L004_N706_N503
Sen3_N704_N505	day2_9787_L004_N706_N504
Sen3_N711_N505	day2_9787_L004_N706_N507
day2_9787_L004_N701_N504	day2_9787_L004_N707_N501
day2_9787_L004_N701_N507	day2_9787_L004_N707_N502
day2_9787_L004_N701_N508	day2_9787_L004_N707_N503
day2_9787_L004_N702_N502	day2_9787_L004_N707_N504
day2_9787_L004_N702_N505	day2_9787_L004_N707_N506
day2_9787_L004_N702_N507	day2_9787_L004_N708_N501
day2_9787_L004_N702_N508	day2_9787_L004_N708_N502
day2_9787_L004_N703_N503	day2_9787_L004_N708_N505
day2_9787_L004_N703_N504	day2_9787_L004_N708_N506
day2_9787_L004_N703_N505	day2_9787_L004_N709_N504
day2_9787_L004_N703_N506	day2_9787_L004_N709_N506
day2_9787_L004_N703_N507	day2_9787_L004_N710_N502
day2_9787_L004_N704_N504	day2_9787_L004_N710_N504
day2_9787_L004_N704_N506	day2_9787_L004_N710_N507
day2_9787_L004_N704_N507	day2_9787_L004_N711_N504
day2_9787_L004_N704_N508	day2_9787_L004_N711_N505
day2_9787_L004_N705_N502	day2_9787_L004_N711_N507
day2_9787_L004_N705_N506	day4_11
day2_9787_L004_N705_N507	day4_14
day2_9787_L004_N705_N508	day4_15
day2_9787_L004_N706_N501	day4_16
day2_9787_L004_N706_N503	day4_17
day2_9787_L004_N706_N504	day4_19
day2_9787_L004_N706_N507	day4_2
day2_9787_L004_N707_N501	day4_20
day2_9787_L004_N707_N502	day4_23
day2_9787_L004_N707_N503	day4_25
day2_9787_L004_N707_N504	day4_26
day2_9787_L004_N707_N506	day4_29
day2_9787_L004_N708_N501	day4_30
day2_9787_L004_N708_N502	day4_35
day2_9787_L004_N708_N505	day4_36
day2_9787_L004_N708_N506	day4_38
day2_9787_L004_N709_N504	day4_39
day2_9787_L004_N709_N506	day4_4
day2_9787_L004_N710_N502	day4_41
day2_9787_L004_N710_N504	day4_42
day2_9787_L004_N710_N507	day4_44
day2_9787_L004_N711_N504	day4_46
day2_9787_L004_N711_N505	day4_47
day2_9787_L004_N711_N507	day4_5
day4_11	day4_52
day4_14	day4_55
day4_15	day4_57
day4_16	day4_60
day4_17	day4_62
day4_18	day4_65
day4_19	day4_68
day4_20	day4_7
day4_23	day4_71
day4_25	day4_73
day4_26	day4_74
day4_29	day4_75
day4_2	day4_8
day4_30	day4_85
day4_35	day4_88
day4_36	day4_89
day4_38	day4_91
day4_39	day4_94
day4_41	Growing_13
day4_42	Growing_22
day4_44	Growing_24
day4_46	Growing_27
day4_47	Growing_30
day4_4	Growing_37
day4_52	Growing_40
day4_55	Growing_42
day4_57	Growing_45
day4_5	Growing_47
day4_60	Growing_48
day4_62	Growing_49
day4_65	Growing_51
day4_68	Growing_53
day4_71	Growing_70
day4_73	Growing_78
day4_74	Growing_9779_L003_N701_N503
day4_75	Growing_9779_L003_N702_N507
day4_7	Growing_9779_L003_N703_N503
day4_85	Growing_9779_L003_N703_N506
day4_88	Growing_9779_L003_N703_N507
day4_89	Growing_9779_L003_N704_N502
day4_8	Growing_9779_L003_N704_N503
day4_91	Growing_9779_L003_N704_N504
day4_94	Growing_9779_L003_N704_N507
Growing_13	Growing_9779_L003_N705_N502
Growing2_14	Growing_9779_L003_N705_N503
Growing2_16	Growing_9779_L003_N706_N502
Growing2_18	Growing_9779_L003_N706_N504
Growing2_20	Growing_9779_L003_N707_N505
Growing2_21	Growing_9779_L003_N707_N506
Growing2_22	Growing_9779_L003_N708_N502
Growing2_26	Growing_9779_L003_N708_N503
Growing2_27	Growing_9779_L003_N708_N504
Growing_22	Growing_9779_L003_N708_N505
Growing2_2	Growing_9779_L003_N708_N506
Growing2_30	Growing_9779_L003_N708_N507
Growing2_31	Growing_9779_L003_N709_N502
Growing2_32	Growing_9779_L003_N709_N503
Growing2_33	Growing_9779_L003_N709_N504
Growing2_34	Growing_9779_L003_N709_N505
Growing2_35	Growing_9779_L003_N709_N506
Growing2_38	Growing_9779_L003_N710_N502
Growing2_39	Growing_9779_L003_N710_N504
Growing2_40	Growing_9779_L003_N710_N507
Growing2_41	Growing_9779_L003_N711_N503
Growing2_42	Growing_9779_L003_N711_N504
Growing2_44	Growing_9779_L003_N711_N505
Growing2_49	Growing_9779_L003_N711_N506
Growing_24	Growing_9779_L003_N712_N504
Growing2_51	Growing_9779_L003_N712_N506
Growing2_54	Growing2_14
Growing2_55	Growing2_16
Growing2_56	Growing2_18
Growing2_58	Growing2_2
Growing2_59	Growing2_20
Growing2_61	Growing2_21
Growing2_62	Growing2_22
Growing2_63	Growing2_26
Growing2_65	Growing2_27
Growing2_67	Growing2_30
Growing2_68	Growing2_31
Growing2_69	Growing2_32
Growing2_6	Growing2_33
Growing2_70	Growing2_34
Growing2_71	Growing2_35
Growing2_73	Growing2_38
Growing2_74	Growing2_39
Growing2_75	Growing2_40
Growing2_78	Growing2_41
Growing_27	Growing2_42
Growing2_7	Growing2_44
Growing2_80	Growing2_49
Growing2_81	Growing2_51
Growing2_82	Growing2_54
Growing2_83	Growing2_55
Growing2_84	Growing2_56
Growing2_91	Growing2_58
Growing_30	Growing2_59
Growing_37	Growing2_6
Growing_40	Growing2_61
Growing_42	Growing2_62
Growing_45	Growing2_63
Growing_47	Growing2_65
Growing_48	Growing2_67
Growing_49	Growing2_68
Growing_51	Growing2_69
Growing_53	Growing2_7
Growing_70	Growing2_70
Growing_78	Growing2_71
Growing_9779_L003_N701_N503	Growing2_73
Growing_9779_L003_N702_N507	Growing2_74
Growing_9779_L003_N703_N503	Growing2_75
Growing_9779_L003_N703_N506	Growing2_78
Growing_9779_L003_N703_N507	Growing2_80
Growing_9779_L003_N704_N502	Growing2_81
Growing_9779_L003_N704_N503	Growing2_82
Growing_9779_L003_N704_N504	Growing2_83
Growing_9779_L003_N704_N507	Growing2_84
Growing_9779_L003_N705_N502	Growing2_91
Growing_9779_L003_N705_N503	Sen1_14
Growing_9779_L003_N706_N502	Sen1_22
Growing_9779_L003_N706_N504	Sen1_27
Growing_9779_L003_N707_N505	Sen1_31
Growing_9779_L003_N707_N506	Sen1_32
Growing_9779_L003_N708_N502	Sen1_33
Growing_9779_L003_N708_N503	Sen1_42
Growing_9779_L003_N708_N504	Sen1_46
Growing_9779_L003_N708_N505	Sen1_5
Growing_9779_L003_N708_N506	Sen1_57
Growing_9779_L003_N708_N507	Sen1_58
Growing_9779_L003_N709_N502	Sen1_67
Growing_9779_L003_N709_N503	Sen1_77
Growing_9779_L003_N709_N504	Sen1_81
Growing_9779_L003_N709_N505	Sen1_84
Growing_9779_L003_N709_N506	Sen2_28
Growing_9779_L003_N710_N502	Sen2_43
Growing_9779_L003_N710_N504	Sen2_51
Growing_9779_L003_N710_N507	Sen2_54
Growing_9779_L003_N711_N503	Sen2_65
Growing_9779_L003_N711_N504	Sen2_84
Growing_9779_L003_N711_N505	Sen2_85
Growing_9779_L003_N711_N506	Sen2_88
Growing_9779_L003_N712_N504	Sen2_89
Growing_9779_L003_N712_N506	Sen3_N701_N517
Sen1_14	Sen3_N702_N503
Sen1_22	Sen3_N702_N504
Sen1_27	Sen3_N704_N504
Sen1_31	Sen3_N704_N505
Sen1_32	Sen3_N704_N507
Sen1_33	Sen3_N706_N504
Sen1_42	Sen3_N706_N507
Sen1_46	Sen3_N708_N505
Sen1_57	Sen3_N708_N508
Sen1_58	Sen3_N709_N517
Sen1_5	Sen3_N710_N502
Sen1_67	Sen3_N710_N506
Sen1_77	Sen3_N710_N517
Sen1_81	Sen3_N711_N505
Sen1_84	Sen3_N712_N504
Sen2_28	Sen3_N712_N506
Sen2_43
Sen2_51
Sen2_54
Sen2_65
Sen2_84
Sen2_85
Sen2_88
Sen2_89

## Sheet: mouse liver alignment
Table S1: QC and Alignment statistics of in vivo single-cell, related to Figure 4
	Totalmapped	ERCCmapped	mm10 mapped
6_1b1	46183	8678	37505	Induced
6_1b10	90205	69786	20419	Induced
6_1b11	76438	57026	19412	Induced
6_1b12	163661	127616	36045	Induced
6_1b13	97764	66146	31618	Induced
6_1b14	1466973	11054	1455919	Induced
6_1b15	1327680	19300	1308380	Induced
6_1b16	1976382	11937	1964445	Induced
6_1b17	121446	96507	24939	Induced
6_1b18	1143889	38263	1105626	Induced
6_1b19	24342	9619	14723	Induced
6_1b2	1556685	50622	1506063	Induced
6_1b20	130132	104722	25410	Induced
6_1b21	64028	44556	19472	Induced
6_1b22	74797	62638	12159	Induced
6_1b23	154927	119411	35516	Induced
6_1b24	50309	30921	19388	Induced
6_1b25	496642	387364	109278	Induced
6_1b26	828845	40369	788476	Induced
6_1b27	5585794	67129	5518665	Induced
6_1b28	21588	7702	13886	Induced
6_1b29	165892	133767	32125	Induced
6_1b3	702993	17981	685012	Induced
6_1b30	1872903	25370	1847533	Induced
6_1b31	29253	12466	16787	Induced
6_1b32	105629	89874	15755	Induced
6_1b33	46413	20713	25700	Induced
6_1b34	50959	35720	15239	Induced
6_1b35	148157	94568	53589	Induced
6_1b36	75367	44636	30731	Induced
6_1b37	2047519	36748	2010771	Induced
6_1b38	208880	176992	31888	Induced
6_1b39	1122829	21217	1101612	Induced
6_1b4	807289	32560	774729	Induced
6_1b40	17771	10246	7525	Induced
6_1b41	45954	37516	8438	Induced
6_1b42	265151	150192	114959	Induced
6_1b43	23628	15938	7690	Induced
6_1b44	64085	55260	8825	Induced
6_1b45	24578	13488	11090	Induced
6_1b46	12940	7439	5501	Induced
6_1b47	570790	72706	498084	Induced
6_1b48	63568	47257	16311	Induced
6_1b49	2401906	74472	2327434	Induced
6_1b5	1172019	64404	1107615	Induced
6_1b50	172727	137462	35265	Induced
6_1b51	2321930	12718	2309212	Induced
6_1b52	1907298	63833	1843465	Induced
6_1b53	2430015	30956	2399059	Induced
6_1b54	246997	201771	45226	Induced
6_1b55	34630	12575	22055	Induced
6_1b56	138349	111972	26377	Induced
6_1b57	145752	97123	48629	Induced
6_1b58	16306	6134	10172	Induced
6_1b59	118216	85032	33184	Induced
6_1b6	455845	348780	107065	Induced
6_1b60	46044	26141	19903	Induced
6_1b61	1199572	53377	1146195	Induced
6_1b62	516506	27666	488840	Induced
6_1b63	139926	110118	29808	Induced
6_1b64	1742485	7535	1734950	Induced
6_1b65	64710	46566	18144	Induced
6_1b66	348393	318704	29689	Induced
6_1b67	385766	53976	331790	Induced
6_1b68	6429	2782	3647	Induced
6_1b69	153652	122471	31181	Induced
6_1b7	132177	29482	102695	Induced
6_1b70	8131	3743	4388	Induced
6_1b71	58653	45429	13224	Induced
6_1b72	103659	79191	24468	Induced
6_1b73	422684	338646	84038	Induced
6_1b74	238176	195239	42937	Induced
6_1b75	58555	46892	11663	Induced
6_1b76	1993052	27221	1965831	Induced
6_1b77	1315671	15817	1299854	Induced
6_1b78	282431	88739	193692	Induced
6_1b79	436593	47838	388755	Induced
6_1b8	10369	4181	6188	Induced
6_1b80	5666	2962	2704	Induced
6_1b81	103740	74480	29260	Induced
6_1b82	6701	3587	3114	Induced
6_1b83	105988	83191	22797	Induced
6_1b84	12017	5289	6728	Induced
6_1b85	3051480	35683	3015797	Induced
6_1b86	227325	160527	66798	Induced
6_1b87	184714	140809	43905	Induced
6_1b88	232902	186808	46094	Induced
6_1b89	131808	100773	31035	Induced
6_1b9	2920052	59149	2860903	Induced
6_1b90	183793	122120	61673	Induced
6_1b91	116233	88748	27485	Induced
6_1b92	125275	105265	20010	Induced
6_1b93	988694	9681	979013	Induced
6_1b94	9393	2892	6501	Induced
6_1b95	15974	3220	12754	Induced
6_1b96	23827	3976	19851	Induced
6_1c1	16261	9885	6376	Induced
6_1c10	152524	139838	12686	Induced
6_1c11	308031	292679	15352	Induced
6_1c12	7233	2544	4689	Induced
6_1c13	565877	538972	26905	Induced
6_1c14	251733	236053	15680	Induced
6_1c15	1599892	119537	1480355	Induced
6_1c16	502022	488333	13689	Induced
6_1c17	252776	240749	12027	Induced
6_1c18	5859	2462	3397	Induced
6_1c19	130191	118116	12075	Induced
6_1c2	396032	282189	113843	Induced
6_1c20	139084	123519	15565	Induced
6_1c21	294051	269784	24267	Induced
6_1c22	180492	167232	13260	Induced
6_1c23	218434	205455	12979	Induced
6_1c24	6794	2206	4588	Induced
6_1c25	290702	254259	36443	Induced
6_1c26	442661	425634	17027	Induced
6_1c27	526594	504832	21762	Induced
6_1c28	691408	674245	17163	Induced
6_1c29	305422	288588	16834	Induced
6_1c3	165371	150756	14615	Induced
6_1c30	9309	3017	6292	Induced
6_1c31	525655	502894	22761	Induced
6_1c32	1217158	95817	1121341	Induced
6_1c33	678453	657303	21150	Induced
6_1c34	229050	212976	16074	Induced
6_1c35	173068	161021	12047	Induced
6_1c36	260636	215562	45074	Induced
6_1c37	754284	373744	380540	Induced
6_1c38	220446	178551	41895	Induced
6_1c39	823948	805642	18306	Induced
6_1c4	1392286	188640	1203646	Induced
6_1c40	795024	625937	169087	Induced
6_1c41	693649	677578	16071	Induced
6_1c42	5890	3739	2151	Induced
6_1c43	595371	569288	26083	Induced
6_1c44	338746	320367	18379	Induced
6_1c45	957299	914958	42341	Induced
6_1c46	427062	404785	22277	Induced
6_1c47	331559	321358	10201	Induced
6_1c48	348842	339505	9337	Induced
6_1c49	416254	383616	32638	Induced
6_1c5	374245	358965	15280	Induced
6_1c50	420514	400789	19725	Induced
6_1c51	539940	485023	54917	Induced
6_1c52	165387	147020	18367	Induced
6_1c53	563545	540683	22862	Induced
6_1c54	7364	3113	4251	Induced
6_1c55	465227	433923	31304	Induced
6_1c56	446365	417565	28800	Induced
6_1c57	2558963	243435	2315528	Induced
6_1c58	590049	568295	21754	Induced
6_1c59	476212	376442	99770	Induced
6_1c6	6669	3140	3529	Induced
6_1c60	361516	337790	23726	Induced
6_1c61	565692	317534	248158	Induced
6_1c62	3899	2560	1339	Induced
6_1c63	220848	211337	9511	Induced
6_1c64	517039	492636	24403	Induced
6_1c65	138439	133833	4606	Induced
6_1c66	4144	2030	2114	Induced
6_1c67	392181	297569	94612	Induced
6_1c68	105619	96247	9372	Induced
6_1c69	377435	356797	20638	Induced
6_1c7	394398	370619	23779	Induced
6_1c70	1114514	110831	1003683	Induced
6_1c71	264735	257353	7382	Induced
6_1c72	5054	2032	3022	Induced
6_1c73	198896	178175	20721	Induced
6_1c74	73479	66954	6525	Induced
6_1c75	51464	45825	5639	Induced
6_1c76	440712	428042	12670	Induced
6_1c77	118958	106948	12010	Induced
6_1c78	3374	2042	1332	Induced
6_1c79	144884	126011	18873	Induced
6_1c8	376692	230668	146024	Induced
6_1c80	192273	180150	12123	Induced
6_1c81	271084	252181	18903	Induced
6_1c82	166110	157113	8997	Induced
6_1c83	214634	204158	10476	Induced
6_1c84	5177	1791	3386	Induced
6_1c85	105342	88446	16896	Induced
6_1c86	36521	34012	2509	Induced
6_1c87	8103	5088	3015	Induced
6_1c88	201528	186869	14659	Induced
6_1c89	6341	4028	2313	Induced
6_1c9	433931	398466	35465	Induced
6_1c90	3592	1824	1768	Induced
6_1c91	83726	76892	6834	Induced
6_1c92	99964	94918	5046	Induced
6_1c93	230508	217523	12985	Induced
6_1c94	90842	84148	6694	Induced
6_1c95	6492	3716	2776	Induced
6_1c96	4935	2673	2262	Induced
6_2b1	412422	18311	394111	Uninduced
6_2b10	366744	357970	8774	Uninduced
6_2b11	253504	185386	68118	Uninduced
6_2b12	237758	37474	200284	Uninduced
6_2b13	388541	372101	16440	Uninduced
6_2b14	630016	33615	596401	Uninduced
6_2b15	613664	483854	129810	Uninduced
6_2b16	350227	338296	11931	Uninduced
6_2b17	413074	226671	186403	Uninduced
6_2b18	175393	169859	5534	Uninduced
6_2b19	589291	56048	533243	Uninduced
6_2b2	452636	318860	133776	Uninduced
6_2b20	169671	165772	3899	Uninduced
6_2b21	350617	342000	8617	Uninduced
6_2b22	194800	190508	4292	Uninduced
6_2b23	77922	72773	5149	Uninduced
6_2b24	204080	195927	8153	Uninduced
6_2b25	132843	123391	9452	Uninduced
6_2b26	153008	128611	24397	Uninduced
6_2b27	352780	202446	150334	Uninduced
6_2b28	541439	407271	134168	Uninduced
6_2b29	645185	634198	10987	Uninduced
6_2b3	520310	25059	495251	Uninduced
6_2b30	543666	533887	9779	Uninduced
6_2b31	822858	808716	14142	Uninduced
6_2b32	392563	386394	6169	Uninduced
6_2b33	423825	410802	13023	Uninduced
6_2b34	505729	496651	9078	Uninduced
6_2b35	300124	289746	10378	Uninduced
6_2b36	388122	378409	9713	Uninduced
6_2b37	67572	55356	12216	Uninduced
6_2b38	247454	12322	235132	Uninduced
6_2b39	227241	132597	94644	Uninduced
6_2b4	180408	161307	19101	Uninduced
6_2b40	524731	43024	481707	Uninduced
6_2b41	195875	188475	7400	Uninduced
6_2b42	167316	162094	5222	Uninduced
6_2b43	355239	345514	9725	Uninduced
6_2b44	144996	139116	5880	Uninduced
6_2b45	281977	275871	6106	Uninduced
6_2b46	163269	160030	3239	Uninduced
6_2b47	99280	94847	4433	Uninduced
6_2b48	24993	22114	2879	Uninduced
6_2b49	238710	228747	9963	Uninduced
6_2b5	369621	360688	8933	Uninduced
6_2b50	250910	242324	8586	Uninduced
6_2b51	247169	230047	17122	Uninduced
6_2b52	489731	480194	9537	Uninduced
6_2b53	409057	402049	7008	Uninduced
6_2b54	487896	480123	7773	Uninduced
6_2b55	659638	601364	58274	Uninduced
6_2b56	341690	336557	5133	Uninduced
6_2b57	441791	432087	9704	Uninduced
6_2b58	315796	310756	5040	Uninduced
6_2b59	176601	171037	5564	Uninduced
6_2b6	206747	200355	6392	Uninduced
6_2b60	97711	93663	4048	Uninduced
6_2b61	799995	772650	27345	Uninduced
6_2b62	857675	463685	393990	Uninduced
6_2b63	881485	855030	26455	Uninduced
6_2b64	978865	958581	20284	Uninduced
6_2b65	848304	832217	16087	Uninduced
6_2b66	869261	852130	17131	Uninduced
6_2b67	902120	878874	23246	Uninduced
6_2b68	564401	552383	12018	Uninduced
6_2b69	586592	572846	13746	Uninduced
6_2b7	473675	55543	418132	Uninduced
6_2b70	535236	524102	11134	Uninduced
6_2b71	297188	288522	8666	Uninduced
6_2b72	455290	389778	65512	Uninduced
6_2b73	943210	910048	33162	Uninduced
6_2b74	796024	397642	398382	Uninduced
6_2b75	655741	629569	26172	Uninduced
6_2b76	1040674	57874	982800	Uninduced
6_2b77	522042	509578	12464	Uninduced
6_2b78	389785	21085	368700	Uninduced
6_2b79	686795	670860	15935	Uninduced
6_2b8	231801	227018	4783	Uninduced
6_2b80	392938	385110	7828	Uninduced
6_2b81	245656	236801	8855	Uninduced
6_2b82	490403	480463	9940	Uninduced
6_2b83	416127	403607	12520	Uninduced
6_2b84	22731	17244	5487	Uninduced
6_2b85	124742	118364	6378	Uninduced
6_2b86	737966	719022	18944	Uninduced
6_2b87	1082397	1056187	26210	Uninduced
6_2b88	757446	741372	16074	Uninduced
6_2b89	557673	19617	538056	Uninduced
6_2b9	267962	252674	15288	Uninduced
6_2b90	593528	582710	10818	Uninduced
6_2b91	563606	551028	12578	Uninduced
6_2b92	412864	314249	98615	Uninduced
6_2b93	546298	533299	12999	Uninduced
6_2b94	566632	556799	9833	Uninduced
6_2b95	437121	378776	58345	Uninduced
6_2b96	21891	19217	2674	Uninduced
6_2c1	6114	3932	2182	Uninduced
6_2c10	244702	240204	4498	Uninduced
6_2c11	87433	82914	4519	Uninduced
6_2c12	3864	2670	1194	Uninduced
6_2c13	13649	5877	7772	Uninduced
6_2c14	883482	873286	10196	Uninduced
6_2c15	670411	660235	10176	Uninduced
6_2c16	1160638	1150206	10432	Uninduced
6_2c17	828716	816814	11902	Uninduced
6_2c18	470866	462928	7938	Uninduced
6_2c19	329094	322555	6539	Uninduced
6_2c2	319705	315331	4374	Uninduced
6_2c20	306296	301582	4714	Uninduced
6_2c21	945899	935822	10077	Uninduced
6_2c22	511136	505243	5893	Uninduced
6_2c23	465085	457734	7351	Uninduced
6_2c24	6473	5271	1202	Uninduced
6_2c25	120301	114888	5413	Uninduced
6_2c26	831533	816656	14877	Uninduced
6_2c27	1032660	1018124	14536	Uninduced
6_2c28	1424049	1410963	13086	Uninduced
6_2c29	310630	304613	6017	Uninduced
6_2c3	153723	149548	4175	Uninduced
6_2c30	249307	191202	58105	Uninduced
6_2c31	905183	894520	10663	Uninduced
6_2c32	444083	435537	8546	Uninduced
6_2c33	1204752	1182267	22485	Uninduced
6_2c34	1693673	1677032	16641	Uninduced
6_2c35	1274132	1255392	18740	Uninduced
6_2c36	8612	7983	629	Uninduced
6_2c37	146517	143097	3420	Uninduced
6_2c38	1087536	1076145	11391	Uninduced
6_2c39	436373	430112	6261	Uninduced
6_2c4	156425	151088	5337	Uninduced
6_2c40	1028802	1010380	18422	Uninduced
6_2c41	351537	344296	7241	Uninduced
6_2c42	235944	229675	6269	Uninduced
6_2c43	323219	314047	9172	Uninduced
6_2c44	151488	147763	3725	Uninduced
6_2c45	672085	662866	9219	Uninduced
6_2c46	635551	626187	9364	Uninduced
6_2c47	888251	877261	10990	Uninduced
6_2c48	4631	3983	648	Uninduced
6_2c49	183353	177928	5425	Uninduced
6_2c5	230454	226431	4023	Uninduced
6_2c50	1150391	1132872	17519	Uninduced
6_2c51	1950166	1923059	27107	Uninduced
6_2c52	1433210	1416590	16620	Uninduced
6_2c53	65104	63513	1591	Uninduced
6_2c54	207083	201515	5568	Uninduced
6_2c55	769091	752051	17040	Uninduced
6_2c56	123847	120288	3559	Uninduced
6_2c57	369174	362331	6843	Uninduced
6_2c58	344306	331774	12532	Uninduced
6_2c59	36788	9639	27149	Uninduced
6_2c6	251660	247103	4557	Uninduced
6_2c60	7155	6604	551	Uninduced
6_2c61	193417	183972	9445	Uninduced
6_2c62	24044	7997	16047	Uninduced
6_2c63	942577	910183	32394	Uninduced
6_2c64	2144624	2106782	37842	Uninduced
6_2c65	1125163	1095131	30032	Uninduced
6_2c66	546075	529921	16154	Uninduced
6_2c67	432600	417525	15075	Uninduced
6_2c68	643967	625219	18748	Uninduced
6_2c69	55696	17165	38531	Uninduced
6_2c7	132659	126765	5894	Uninduced
6_2c70	138294	120534	17760	Uninduced
6_2c71	49087	30970	18117	Uninduced
6_2c72	10009	8524	1485	Uninduced
6_2c73	131923	120871	11052	Uninduced
6_2c74	37376	10495	26881	Uninduced
6_2c75	13699	7049	6650	Uninduced
6_2c76	1961209	1933953	27256	Uninduced
6_2c77	1064695	1033776	30919	Uninduced
6_2c78	330244	321891	8353	Uninduced
6_2c79	112988	108096	4892	Uninduced
6_2c8	237864	234365	3499	Uninduced
6_2c80	583495	570211	13284	Uninduced
6_2c81	57081	10182	46899	Uninduced
6_2c82	648751	634379	14372	Uninduced
6_2c83	296876	271973	24903	Uninduced
6_2c84	7091	5254	1837	Uninduced
6_2c85	25480	17323	8157	Uninduced
6_2c86	4407	3492	915	Uninduced
6_2c87	453051	439190	13861	Uninduced
6_2c88	74948	71971	2977	Uninduced
6_2c89	127031	122643	4388	Uninduced
6_2c9	631903	625013	6890	Uninduced
6_2c90	159441	156078	3363	Uninduced
6_2c91	148286	144272	4014	Uninduced
6_2c92	117574	113846	3728	Uninduced
6_2c93	123834	119096	4738	Uninduced
6_2c94	27027	10274	16753	Uninduced
6_2c95	164598	157827	6771	Uninduced
6_2c96	5487	4107	1380	Uninduced

## Sheet: Transwell
Table S1: QC and Alignment statistics of transwell exp, related to Figure 3
	hg19mapped	Number of sequenced reads
GFP-In-A	44137745	47741744
GFP-In-B	58360598	63300660
GFP-In-C	39687102	42923785
GFP-Out-A	34613214	37604170
GFP-Out-B	43835745	47704284
GFP-Out-C	35386012	39590345
