# Supplementary material for: Notch Signaling Mediates Secondary Senescence
Source: Cell Rep. 2019 Apr 23;27(4):997–1007.e5. doi: 10.1016/j.celrep.2019.03.104 (PMC6486482; doi:10.1016/j.celrep.2019.03.104)
Supplement: Table S2. Differential Expression of RNA Sequencing Data, Related to Figures 1, 2, 3, and 4 [file mmc3.xlsx]

## Sheet: SCDE time course sen-growing
TableS2: SCDE of time course experiment (senescence/growing), Related to Figure1
Gene ID	Lower bound	Log2 fold change	Upper bound	adj. p-value	Gene Name		Positive log2FC = upregulation in sen
ENSG00000020129	0.359463	1.14374	1.86267	0.0499998	NCDN		adj p<0.05
ENSG00000126767	0.359463	1.17642	1.99338	0.0499998	ELK1
ENSG00000132635	0.522855	1.63392	2.64695	0.0498791	PCED1A
ENSG00000173064	0.359463	1.24178	2.09142	0.0491769	HECTD4
ENSG00000184207	0.359463	1.14374	1.89535	0.0491769	PGP
ENSG00000076108	0.326784	1.07839	1.76463	0.0491505	BAZ2A
ENSG00000131323	0.424819	1.33982	2.18945	0.0491505	TRAF3
ENSG00000134871	0.228749	0.81696	1.33982	0.0491505	COL4A2
ENSG00000115758	0.261427	0.882317	1.47053	0.0489082	ODC1
ENSG00000167685	0.392141	1.24178	2.09142	0.0489082	ZNF444
ENSG00000101986	0.424819	1.30714	2.15678	0.0487115	ABCD1
ENSG00000160714	0.326784	1.07839	1.76463	0.0487115	UBE2Q1
ENSG00000106537	0.522855	1.56856	2.54892	0.0483622	TSPAN13
ENSG00000234456	-1.82999	-1.04571	-0.359463	0.0483622	MAGI2-AS3
ENSG00000159263	0.62089	1.9607	2.8757	0.0483523	SIM2
ENSG00000132361	0.392141	1.30714	2.18945	0.0481563	CLUH
ENSG00000130164	0.424819	1.30714	2.15678	0.0481545	LDLR
ENSG00000172493	0.359463	1.17642	1.9607	0.0481545	AFF1
ENSG00000221968	0.457498	1.43785	2.35285	0.0481545	FADS3
ENSG00000141564	0.588211	1.60124	2.54892	0.0481499	RPTOR
ENSG00000074590	0.424819	1.33982	2.38552	0.0480624	NUAK1
ENSG00000198744	-1.27446	-0.751604	-0.261427	0.0478372	RP5-857K21.11
ENSG00000143067	0.457498	1.40517	2.32017	0.0476216	ZNF697
ENSG00000106246	0.457498	1.40517	2.28749	0.0475526	PTCD1
ENSG00000183048	0.424819	1.37249	2.25481	0.0472915	SLC25A10
ENSG00000203760	-2.54892	-1.37249	-0.457498	0.0471071	CENPW
ENSG00000140691	0.490176	1.50321	2.51624	0.0469488	ARMC5
ENSG00000076984	0.457498	1.37249	2.18945	0.0468484	MAP2K7
ENSG00000074054	0.359463	1.17642	1.89535	0.0465758	CLASP1
ENSG00000145386	-3.07177	-1.79731	-0.588211	0.0465758	CCNA2
ENSG00000175166	0.19607	0.686247	1.14374	0.0465758	PSMD2
ENSG00000126070	0.457498	1.43785	2.32017	0.0464263	EIF2C3
ENSG00000115274	0.522855	1.53589	2.38552	0.0463565	INO80B
ENSG00000172663	0.392141	1.2091	1.92803	0.0462854	TMEM134
ENSG00000174705	0.424819	1.30714	2.25481	0.0462854	SH3PXD2B
ENSG00000126001	0.457498	1.37249	2.25481	0.0461431	CEP250
ENSG00000170464	0.424819	1.27446	2.18945	0.0457963	DNAJC18
ENSG00000225697	0.490176	1.56856	2.61427	0.0457963	SLC26A6
ENSG00000103202	0.261427	0.849639	1.43785	0.0454172	NME4
ENSG00000141458	0.424819	1.30714	2.18945	0.0454172	NPC1
ENSG00000198826	-2.71231	-1.50321	-0.522855	0.0454172	ARHGAP11A
ENSG00000113013	0.228749	0.784282	1.27446	0.0450902	HSPA9
ENSG00000246695	0.457498	1.43785	2.35285	0.0449274	RP11-877E17.2
ENSG00000214548	0.261427	0.882317	1.43785	0.0449127	MEG3
ENSG00000108344	0.294106	0.914996	1.47053	0.0448225	PSMD3
ENSG00000116161	-1.53589	-0.882317	-0.294106	0.0446202	CACYBP
ENSG00000137309	0.228749	0.686247	1.2091	0.0446202	HMGA1
ENSG00000184557	0.392141	1.2091	2.09142	0.0446202	SOCS3
ENSG00000156599	0.392141	1.17642	1.86267	0.044564	ZDHHC5
ENSG00000161638	0.228749	0.784282	1.27446	0.044564	ITGA5
ENSG00000169155	0.424819	1.33982	2.25481	0.044564	ZBTB43
ENSG00000125753	0.294106	0.980352	1.60124	0.0445268	VASP
ENSG00000116729	0.294106	0.914996	1.53589	0.0442854	WLS
ENSG00000059122	0.555533	1.63392	2.64695	0.0441346	FLYWCH1
ENSG00000112033	0.424819	1.27446	2.09142	0.0441346	PPARD
ENSG00000167674	0.359463	1.14374	1.89535	0.0441346	HDGFRP2
ENSG00000120129	0.326784	1.04571	1.76463	0.0440336	DUSP1
ENSG00000145214	0.555533	1.73196	2.74499	0.0440336	DGKQ
ENSG00000165233	0.294106	0.947674	1.53589	0.0440336	C9orf89
ENSG00000158109	0.326784	1.04571	1.73196	0.0438475	TPRG1L
ENSG00000136807	0.392141	1.2091	2.09142	0.0433304	CDK9
ENSG00000101294	0.261427	0.81696	1.33982	0.0427111	HM13
ENSG00000156642	0.326784	0.980352	1.56856	0.0427111	NPTN
ENSG00000142192	0.326784	1.04571	1.69928	0.0427006	APP
ENSG00000119383	0.326784	0.980352	1.63392	0.0426677	PPP2R4
ENSG00000174807	0.326784	1.01303	1.63392	0.0426677	CD248
ENSG00000048052	0.490176	1.47053	2.35285	0.0422269	HDAC9
ENSG00000108854	0.261427	0.784282	1.33982	0.0421438	SMURF2
ENSG00000117318	-1.89535	-1.14374	-0.359463	0.0421438	ID3
ENSG00000243449	0.294106	0.882317	1.50321	0.0421438	C4orf48
ENSG00000152127	0.326784	0.980352	1.56856	0.0419489	MGAT5
ENSG00000233404	0.359463	1.04571	1.73196	0.0418882	FLJ20373
ENSG00000160285	0.359463	1.14374	1.92803	0.0410672	LSS
ENSG00000110046	0.522855	1.60124	2.58159	0.0409835	ATG2A
ENSG00000155545	0.588211	1.6666	2.51624	0.0409835	MIER3
ENSG00000067798	0.359463	1.11107	1.79731	0.0407913	NAV3
ENSG00000088986	-1.17642	-0.686247	-0.261427	0.0407913	DYNLL1
ENSG00000111885	0.588211	1.82999	3.00641	0.0407913	MAN1A1
ENSG00000132669	-1.89535	-1.07839	-0.359463	0.0407913	RIN2
ENSG00000124508	0.522855	1.50321	2.45088	0.0402153	BTN2A2
ENSG00000151474	0.294106	0.947674	1.53589	0.0402153	FRMD4A
ENSG00000152291	0.228749	0.718925	1.17642	0.0402153	TGOLN2
ENSG00000171603	0.294106	0.914996	1.53589	0.0402153	CLSTN1
ENSG00000153443	0.522855	1.43785	2.32017	0.0399327	UBALD1
ENSG00000159363	0.555533	1.60124	2.58159	0.0398973	ATP13A2
ENSG00000147065	0.228749	0.718925	1.14374	0.0398807	MSN
ENSG00000001084	0.653568	1.92803	2.97374	0.0398298	GCLC
ENSG00000133121	0.392141	1.14374	1.86267	0.0398298	STARD13
ENSG00000159720	0.261427	0.849639	1.37249	0.0398298	ATP6V0D1
ENSG00000261128	0.62089	1.82999	2.77767	0.0397605	RP11-18F14.2
ENSG00000161677	0.392141	1.14374	1.79731	0.0396774	JOSD2
ENSG00000106399	-2.05874	-1.17642	-0.424819	0.0396768	RPA3
ENSG00000109736	0.326784	1.01303	1.60124	0.0396768	MFSD10
ENSG00000114315	-3.16981	-1.82999	-0.588211	0.0395458	HES1
ENSG00000100299	0.653568	1.69928	2.67963	0.0392135	ARSA
ENSG00000089685	-3.39856	-1.99338	-0.686247	0.0391764	BIRC5
ENSG00000168273	0.326784	1.01303	1.6666	0.0391764	SMIM4
ENSG00000136108	-2.45088	-1.43785	-0.490176	0.039092	CKAP2
ENSG00000134369	0.326784	0.947674	1.53589	0.0390362	NAV1
ENSG00000177666	0.424819	1.24178	1.99338	0.0390304	PNPLA2
ENSG00000197635	1.14374	2.35285	3.39856	0.0390304	DPP4
ENSG00000084444	0.588211	1.63392	2.64695	0.0387022	KIAA1467
ENSG00000109501	0.392141	1.17642	1.9607	0.0387022	WFS1
ENSG00000123975	-1.99338	-1.07839	-0.392141	0.0387022	CKS2
ENSG00000167522	0.261427	0.784282	1.27446	0.0387022	ANKRD11
ENSG00000079308	0.457498	1.40517	2.28749	0.0386428	TNS1
ENSG00000129195	-3.65998	-1.9607	-0.653568	0.0386115	FAM64A
ENSG00000155097	0.392141	1.14374	1.86267	0.0385728	ATP6V1C1
ENSG00000011028	0.326784	1.01303	1.6666	0.0385429	MRC2
ENSG00000126934	0.294106	0.882317	1.43785	0.0385429	MAP2K2
ENSG00000149930	0.555533	1.50321	2.28749	0.0385429	TAOK2
ENSG00000178860	0.588211	1.69928	2.64695	0.0384577	MSC
ENSG00000168209	0.588211	1.56856	2.48356	0.0379896	DDIT4
ENSG00000214655	0.424819	1.24178	2.02606	0.0379447	ZSWIM8
ENSG00000086015	0.457498	1.30714	2.1241	0.0374563	MAST2
ENSG00000104142	0.424819	1.27446	2.09142	0.0374317	VPS18
ENSG00000105329	0.555533	1.53589	2.48356	0.0374317	TGFB1
ENSG00000140092	0.392141	1.11107	1.79731	0.0374317	FBLN5
ENSG00000177628	0.424819	1.30714	2.22213	0.0372033	GBA
ENSG00000198901	-3.39856	-1.76463	-0.555533	0.0370975	PRC1
ENSG00000100968	0.62089	1.79731	2.81034	0.0369757	NFATC4
ENSG00000129968	0.522855	1.47053	2.32017	0.0369757	FAM108A1
ENSG00000181830	0.392141	1.17642	1.86267	0.0369757	SLC35C1
ENSG00000085185	0.718925	1.82999	2.74499	0.0365895	BCORL1
ENSG00000105429	0.490176	1.37249	2.32017	0.0365895	MEGF8
ENSG00000116337	0.392141	1.17642	1.86267	0.0365895	AMPD2
ENSG00000106009	0.457498	1.27446	2.05874	0.036471	BRAT1
ENSG00000198055	0.424819	1.27446	2.1241	0.036471	GRK6
ENSG00000125447	0.522855	1.53589	2.51624	0.0362282	GGA3
ENSG00000100029	0.424819	1.17642	1.92803	0.0360285	PES1
ENSG00000130723	0.359463	1.01303	1.63392	0.0360285	PRRC2B
ENSG00000159128	0.359463	1.04571	1.73196	0.0358109	IFNGR2
ENSG00000076003	-2.90838	-1.73196	-0.588211	0.0357954	MCM6
ENSG00000099326	0.588211	1.63392	2.54892	0.0357954	MZF1
ENSG00000123219	-2.48356	-1.50321	-0.522855	0.0357954	CENPK
ENSG00000127666	0.522855	1.53589	2.48356	0.0357954	TICAM1
ENSG00000133275	0.457498	1.27446	2.09142	0.0357954	CSNK1G2
ENSG00000115275	0.588211	1.60124	2.54892	0.035493	MOGS
ENSG00000177542	0.490176	1.40517	2.22213	0.0351309	SLC25A22
ENSG00000151725	-3.07177	-1.86267	-0.62089	0.0349018	MLF1IP
ENSG00000176641	0.522855	1.47053	2.35285	0.0347347	RNF152
ENSG00000114770	0.522855	1.47053	2.4182	0.0346403	ABCC5
ENSG00000165102	0.392141	1.07839	1.73196	0.0345705	HGSNAT
ENSG00000099992	0.522855	1.43785	2.32017	0.0343018	TBC1D10A
ENSG00000120699	-2.22213	-1.2091	-0.457498	0.0343018	EXOSC8
ENSG00000089639	0.588211	1.53589	2.35285	0.0342803	GMIP
ENSG00000167700	0.653568	1.82999	2.67963	0.0340871	MFSD3
ENSG00000187514	-1.27446	-0.784282	-0.294106	0.0339895	PTMA
ENSG00000185896	0.392141	1.07839	1.69928	0.033729	LAMP1
ENSG00000103241	0.392141	1.07839	1.76463	0.033673	FOXF1
ENSG00000167114	0.457498	1.27446	2.1241	0.033673	SLC27A4
ENSG00000105229	0.424819	1.24178	2.02606	0.0335209	PIAS4
ENSG00000132471	0.392141	1.14374	1.79731	0.0335209	WBP2
ENSG00000132646	-2.58159	-1.60124	-0.718925	0.0335209	PCNA
ENSG00000172869	0.718925	1.76463	2.71231	0.0335209	DMXL1
ENSG00000107130	0.359463	1.04571	1.69928	0.0330614	NCS1
ENSG00000141013	0.555533	1.43785	2.32017	0.0328553	GAS8
ENSG00000166311	0.392141	1.07839	1.69928	0.0323184	SMPD1
ENSG00000106367	0.424819	1.24178	1.9607	0.0318594	AP1S1
ENSG00000123159	0.359463	1.01303	1.60124	0.0316325	GIPC1
ENSG00000130479	0.490176	1.37249	2.1241	0.0316325	MAP1S
ENSG00000133961	0.424819	1.11107	1.73196	0.0316325	NUMB
ENSG00000167106	0.555533	1.60124	2.58159	0.0314547	FAM102A
ENSG00000181264	0.555533	1.53589	2.48356	0.0312743	TMEM136
ENSG00000178896	0.392141	1.04571	1.63392	0.0311849	EXOSC4
ENSG00000197442	0.457498	1.27446	1.99338	0.0311849	MAP3K5
ENSG00000174684	0.457498	1.27446	2.15678	0.0311081	B3GNT1
ENSG00000177606	0.490176	1.24178	2.05874	0.0311081	JUN
ENSG00000005206	0.522855	1.43785	2.32017	0.0310796	SPPL2B
ENSG00000086544	0.686247	1.73196	2.67963	0.0310796	ITPKC
ENSG00000133243	0.490176	1.37249	2.1241	0.0310796	BTBD2
ENSG00000154027	-1.89535	-1.14374	-0.424819	0.0310796	AK5
ENSG00000106991	0.294106	0.882317	1.43785	0.0310514	ENG
ENSG00000048828	0.294106	0.849639	1.37249	0.0309784	FAM120A
ENSG00000107077	0.588211	1.60124	2.51624	0.0309784	KDM4C
ENSG00000198718	0.653568	1.73196	2.58159	0.030819	FAM179B
ENSG00000005884	0.359463	1.04571	1.73196	0.0307752	ITGA3
ENSG00000129667	0.718925	1.82999	2.77767	0.0307338	RHBDF2
ENSG00000160972	0.653568	1.76463	2.77767	0.0307338	PPP1R16A
ENSG00000171302	0.392141	1.14374	1.79731	0.0307338	CANT1
ENSG00000116017	0.490176	1.30714	2.09142	0.0305835	ARID3A
ENSG00000173559	0.424819	1.11107	1.76463	0.0305835	NABP1
ENSG00000089723	0.784282	2.58159	4.24819	0.0305644	OTUB2
ENSG00000123737	-2.71231	-1.50321	-0.555533	0.0304574	EXOSC9
ENSG00000168884	0.522855	1.47053	2.4182	0.0304477	TNIP2
ENSG00000065526	0.490176	1.30714	2.02606	0.0303727	SPEN
ENSG00000196743	0.588211	1.53589	2.38552	0.0301543	GM2A
ENSG00000175505	0.588211	1.63392	2.58159	0.0299869	CLCF1
ENSG00000106665	0.457498	1.2091	1.92803	0.0297607	CLIP2
ENSG00000103260	0.588211	1.56856	2.4182	0.0297088	METRN
ENSG00000147457	0.490176	1.37249	2.22213	0.0292825	CHMP7
ENSG00000164880	0.424819	1.14374	1.86267	0.0291966	INTS1
ENSG00000040487	0.555533	1.50321	2.54892	0.0289171	PQLC2
ENSG00000166963	0.326784	0.914996	1.43785	0.0288154	MAP1A
ENSG00000076201	0.490176	1.33982	2.15678	0.028756	PTPN23
ENSG00000125347	0.653568	1.82999	2.90838	0.028756	IRF1
ENSG00000134057	-3.03909	-1.60124	-0.588211	0.028756	CCNB1
ENSG00000126746	0.555533	1.47053	2.4182	0.0287173	ZNF384
ENSG00000108509	0.490176	1.33982	2.15678	0.0285433	CAMTA2
ENSG00000175183	-2.84302	-1.63392	-0.588211	0.0283142	CSRP2
ENSG00000101384	0.718925	1.92803	3.10445	0.0281646	JAG1
ENSG00000106683	0.490176	1.37249	2.18945	0.0281646	LIMK1
ENSG00000148396	0.359463	1.01303	1.63392	0.0281646	SEC16A
ENSG00000051523	0.555533	1.40517	2.22213	0.028103	CYBA
ENSG00000113739	0.326784	0.980352	1.60124	0.028103	STC2
ENSG00000104447	0.588211	1.53589	2.32017	0.0280841	TRPS1
ENSG00000110013	0.653568	1.69928	2.61427	0.0280841	SIAE
ENSG00000149091	0.522855	1.40517	2.25481	0.0280841	DGKZ
ENSG00000079432	0.555533	1.50321	2.48356	0.0275902	CIC
ENSG00000104549	0.424819	1.2091	1.92803	0.0268002	SQLE
ENSG00000150347	-1.69928	-1.04571	-0.424819	0.0266573	ARID5B
ENSG00000167291	0.522855	1.37249	2.22213	0.0266573	TBC1D16
ENSG00000133612	0.522855	1.40517	2.22213	0.026052	AGAP3
ENSG00000120549	0.751604	1.89535	2.81034	0.0259777	KIAA1217
ENSG00000198860	-2.05874	-1.2091	-0.490176	0.0257854	TSEN15
ENSG00000138386	0.522855	1.37249	2.18945	0.0253053	NAB1
ENSG00000155506	0.326784	0.882317	1.43785	0.0252615	LARP1
ENSG00000185262	0.588211	1.60124	2.54892	0.0252376	UBALD2
ENSG00000143436	-2.15678	-1.30714	-0.522855	0.0252325	MRPL9
ENSG00000197903	0.457498	1.27446	2.05874	0.0252325	HIST1H2BK
ENSG00000160932	0.424819	1.07839	1.69928	0.0251849	LY6E
ENSG00000114573	0.424819	1.11107	1.76463	0.0251744	ATP6V1A
ENSG00000135677	0.424819	1.11107	1.76463	0.0242196	GNS
ENSG00000137767	0.588211	1.63392	2.51624	0.0242096	SQRDL
ENSG00000186174	0.653568	1.63392	2.45088	0.0242096	BCL9L
ENSG00000172331	0.555533	1.37249	2.1241	0.0239229	BPGM
ENSG00000063244	0.522855	1.37249	2.18945	0.0237009	U2AF2
ENSG00000144655	0.653568	1.69928	2.71231	0.0231863	CSRNP1
ENSG00000177239	0.457498	1.2091	1.86267	0.0229073	MAN1B1
ENSG00000157456	-4.01945	-1.9607	-0.849639	0.0228108	CCNB2
ENSG00000082641	0.392141	1.04571	1.69928	0.0228008	NFE2L1
ENSG00000231721	0.751604	1.73196	4.93444	0.0228008	AC058791.2
ENSG00000160218	0.522855	1.40517	2.25481	0.0227057	TRAPPC10
ENSG00000166750	0.490176	1.27446	1.99338	0.0227057	SLFN5
ENSG00000197548	0.588211	1.56856	2.45088	0.0227057	ATG7
ENSG00000134086	0.522855	1.40517	2.28749	0.0226612	VHL
ENSG00000185236	0.457498	1.17642	1.89535	0.0225176	RAB11B
ENSG00000104419	0.522855	1.37249	2.09142	0.0222944	NDRG1
ENSG00000174915	0.522855	1.37249	2.1241	0.0222336	PTDSS2
ENSG00000090971	0.653568	1.53589	2.35285	0.021666	NAT14
ENSG00000125534	0.490176	1.27446	2.05874	0.021666	PPDPF
ENSG00000166803	-3.03909	-1.86267	-0.653568	0.021666	KIAA0101
ENSG00000213949	0.588211	1.47053	2.38552	0.021666	ITGA1
ENSG00000168137	0.424819	1.11107	1.76463	0.0216275	SETD5
ENSG00000198830	-1.89535	-1.2091	-0.490176	0.0216015	HMGN2
ENSG00000225485	0.457498	1.17642	1.82999	0.0211988	ARHGAP23
ENSG00000115464	0.424819	1.07839	1.69928	0.0209057	USP34
ENSG00000056586	0.522855	1.27446	2.02606	0.0209004	RC3H2
ENSG00000101680	0.849639	2.09142	3.03909	0.0207088	LAMA1
ENSG00000126247	0.326784	0.849639	1.33982	0.0207088	CAPNS1
ENSG00000261088	0.653568	1.60124	2.45088	0.0207088	RP11-61A14.3
ENSG00000198695	0.294106	0.849639	1.37249	0.0206582	MT-ND6
ENSG00000136478	0.555533	1.47053	2.38552	0.0205605	TEX2
ENSG00000091831	-5.09783	-1.50321	-0.718925	0.0205249	ESR1
ENSG00000157837	0.588211	1.43785	2.32017	0.0204587	SPPL3
ENSG00000198832	0.326784	0.849639	1.37249	0.0204045	RP3-412A9.11
ENSG00000109046	0.392141	1.01303	1.60124	0.0202278	WSB1
ENSG00000168528	0.588211	1.47053	2.28749	0.0202278	SERINC2
ENSG00000033627	0.62089	1.50321	2.38552	0.0199867	ATP6V0A1
ENSG00000180573	0.718925	1.79731	2.94106	0.0198505	HIST1H2AC
ENSG00000170142	0.457498	1.17642	1.82999	0.0196808	UBE2E1
ENSG00000164111	-1.17642	-0.751604	-0.326784	0.0195366	ANXA5
ENSG00000015532	0.457498	1.14374	1.79731	0.0194007	XYLT2
ENSG00000156860	0.490176	1.27446	1.99338	0.0193931	FBRS
ENSG00000165480	-3.16981	-2.02606	-0.784282	0.0193931	SKA3
ENSG00000169756	0.424819	1.01303	1.60124	0.0193931	LIMS1
ENSG00000206503	0.424819	1.04571	1.6666	0.0193931	HLA-A
ENSG00000255248	-2.28749	-1.33982	-0.555533	0.0193931	RP11-166D19.1
ENSG00000164099	-2.84302	-1.76463	-0.686247	0.0193872	PRSS12
ENSG00000110651	0.294106	0.784282	1.24178	0.0193003	CD81
ENSG00000174775	-1.63392	-0.980352	-0.424819	0.0193003	HRAS
ENSG00000127947	0.424819	1.07839	1.69928	0.0189275	PTPN12
ENSG00000142694	0.490176	1.27446	1.9607	0.0189275	EVA1B
ENSG00000171298	1.04571	2.48356	3.46391	0.0189275	GAA
ENSG00000129245	0.490176	1.24178	1.89535	0.0187269	FXR2
ENSG00000099904	0.555533	1.37249	2.15678	0.0186949	ZDHHC8
ENSG00000091844	0.784282	1.92803	2.84302	0.0183852	RGS17
ENSG00000141452	0.653568	1.63392	2.64695	0.0183298	C18orf8
ENSG00000154102	0.62089	1.50321	2.32017	0.0183298	C16orf74
ENSG00000178031	-4.86908	-1.73196	-0.751604	0.0183298	ADAMTSL1
ENSG00000156639	0.522855	1.30714	2.09142	0.0182973	ZFAND3
ENSG00000130158	0.686247	1.69928	2.58159	0.0182077	DOCK6
ENSG00000171608	0.62089	1.47053	2.25481	0.0178593	PIK3CD
ENSG00000105669	0.359463	0.882317	1.33982	0.0176592	COPE
ENSG00000161888	-3.3332	-1.92803	-0.751604	0.0175	SPC24
ENSG00000104897	0.653568	1.60124	2.38552	0.0174143	SF3A2
ENSG00000075651	0.882317	2.05874	3.00641	0.017328	PLD1
ENSG00000173327	0.555533	1.33982	2.1241	0.017328	MAP3K11
ENSG00000182628	-2.02606	-1.2091	-0.522855	0.0171925	SKA2
ENSG00000142634	0.490176	1.24178	1.99338	0.0170498	EFHD2
ENSG00000149115	0.555533	1.37249	2.09142	0.0170498	TNKS1BP1
ENSG00000179886	0.686247	1.63392	2.54892	0.0170498	TIGD5
ENSG00000187608	0.424819	1.07839	1.73196	0.0170498	ISG15
ENSG00000196187	0.718925	1.69928	2.64695	0.0170498	TMEM63A
ENSG00000104805	0.490176	1.17642	1.86267	0.0169988	NUCB1
ENSG00000198911	0.62089	1.50321	2.35285	0.0169807	SREBF2
ENSG00000137872	1.40517	2.77767	3.92141	0.0169426	SEMA6D
ENSG00000141753	0.326784	0.849639	1.33982	0.0169426	IGFBP4
ENSG00000162729	0.718925	1.76463	2.67963	0.0169426	IGSF8
ENSG00000105137	0.555533	1.37249	2.09142	0.0163535	SYDE1
ENSG00000198740	0.718925	1.76463	2.67963	0.0161819	ZNF652
ENSG00000162836	0.751604	1.76463	2.71231	0.0160078	ACP6
ENSG00000073060	0.718925	1.73196	2.71231	0.0159094	SCARB1
ENSG00000250479	0.751604	1.86267	2.81034	0.0159094	CHCHD10
ENSG00000158164	-2.97374	-1.99338	-0.849639	0.0158355	TMSB15A
ENSG00000125817	0.522855	1.30714	2.02606	0.0156485	CENPB
ENSG00000122641	0.490176	1.14374	1.76463	0.0155525	INHBA
ENSG00000137494	0.784282	1.92803	2.77767	0.0155525	ANKRD42
ENSG00000147883	1.86267	3.13713	4.15016	0.0154677	CDKN2B
ENSG00000176845	0.490176	1.24178	1.9607	0.0154013	METRNL
ENSG00000034053	0.62089	1.50321	2.35285	0.0152253	APBA2
ENSG00000115825	0.490176	1.2091	1.92803	0.0150079	PRKD3
ENSG00000111665	-2.90838	-1.82999	-0.718925	0.0149044	CDCA3
ENSG00000007202	0.522855	1.30714	1.99338	0.0148563	KIAA0100
ENSG00000132341	-1.30714	-0.81696	-0.359463	0.0148563	RAN
ENSG00000240849	0.522855	1.27446	2.02606	0.0148563	TMEM189
ENSG00000171159	0.457498	1.14374	1.79731	0.0147984	C9orf16
ENSG00000167601	-1.76463	-1.11107	-0.457498	0.0146875	AXL
ENSG00000033100	0.588211	1.43785	2.22213	0.0146031	CHPF2
ENSG00000059728	0.751604	1.76463	2.61427	0.0146031	MXD1
ENSG00000159202	0.392141	0.980352	1.53589	0.0146031	UBE2Z
ENSG00000170921	0.555533	1.33982	2.1241	0.0146031	TANC2
ENSG00000171621	0.653568	1.53589	2.45088	0.0146031	SPSB1
ENSG00000182718	-1.11107	-0.751604	-0.359463	0.0146031	ANXA2
ENSG00000144834	0.914996	2.22213	5.16319	0.0145827	TAGLN3
ENSG00000163661	0.686247	1.60124	2.45088	0.0145827	PTX3
ENSG00000198728	0.653568	1.53589	2.45088	0.0145527	LDB1
ENSG00000233308	0.914996	2.05874	3.10445	0.0145527	OSTN-AS1
ENSG00000224945	0.784282	1.89535	2.8757	0.0143903	RP11-82L18.2
ENSG00000103496	0.555533	1.33982	2.15678	0.0143624	STX4
ENSG00000170043	0.490176	1.17642	1.79731	0.0143624	TRAPPC1
ENSG00000080603	0.522855	1.24178	1.92803	0.0140468	SRCAP
ENSG00000116871	0.392141	0.980352	1.53589	0.0140468	MAP7D1
ENSG00000095209	0.751604	1.79731	2.84302	0.0140152	TMEM38B
ENSG00000143321	0.359463	0.914996	1.43785	0.0140152	HDGF
ENSG00000173511	0.490176	1.17642	1.86267	0.0139966	VEGFB
ENSG00000173264	0.718925	1.69928	2.58159	0.0138552	GPR137
ENSG00000130827	0.588211	1.33982	2.09142	0.0136787	PLXNA3
ENSG00000198853	0.62089	1.47053	2.28749	0.0136787	RUSC2
ENSG00000013588	-2.97374	-1.79731	-0.784282	0.0135445	GPRC5A
ENSG00000162734	0.392141	0.914996	1.40517	0.0135419	PEA15
ENSG00000125968	-2.15678	-1.33982	-0.588211	0.0130431	ID1
ENSG00000139289	0.424819	0.980352	1.47053	0.0130108	PHLDA1
ENSG00000033867	0.522855	1.27446	2.02606	0.012924	SLC4A7
ENSG00000164032	-1.6666	-1.04571	-0.457498	0.012924	H2AFZ
ENSG00000076604	0.718925	1.69928	2.58159	0.0129103	TRAF4
ENSG00000089597	0.457498	1.07839	1.6666	0.0127518	GANAB
ENSG00000060237	0.457498	1.07839	1.69928	0.0127143	WNK1
ENSG00000064932	0.718925	1.73196	2.54892	0.0124588	SBNO2
ENSG00000117632	-1.99338	-1.27446	-0.555533	0.0124043	STMN1
ENSG00000243444	0.914996	1.92803	2.77767	0.0120897	PALM2
ENSG00000145147	-2.84302	-1.73196	-0.784282	0.0120772	SLIT2
ENSG00000160256	0.555533	1.27446	1.99338	0.0120772	FAM207A
ENSG00000162545	0.490176	1.14374	1.76463	0.0120772	CAMK2N1
ENSG00000163923	-2.48356	-1.53589	-0.686247	0.0120772	RPL39L
ENSG00000213923	0.424819	1.01303	1.56856	0.0120772	CSNK1E
ENSG00000124574	0.81696	1.89535	2.84302	0.0119587	ABCC10
ENSG00000165175	0.718925	1.63392	2.45088	0.0117689	MID1IP1
ENSG00000196924	0.457498	1.01303	1.50321	0.0114785	FLNA
ENSG00000187498	0.457498	1.11107	1.76463	0.0110135	COL4A1
ENSG00000149090	0.555533	1.27446	1.99338	0.010989	PAMR1
ENSG00000101955	0.653568	1.43785	2.15678	0.0109721	SRPX
ENSG00000163453	0.653568	1.53589	2.45088	0.0108524	IGFBP7
ENSG00000196739	0.784282	1.73196	2.58159	0.0108524	COL27A1
ENSG00000010404	0.555533	1.24178	1.89535	0.0107504	IDS
ENSG00000078808	0.424819	1.04571	1.63392	0.0107504	SDF4
ENSG00000138675	-2.05874	-1.27446	-0.588211	0.0107504	FGF5
ENSG00000184205	0.914996	1.99338	2.94106	0.0107504	TSPYL2
ENSG00000204469	0.784282	1.73196	2.51624	0.0107504	PRRC2A
ENSG00000108219	0.522855	1.17642	1.76463	0.0102871	TSPAN14
ENSG00000087152	0.653568	1.50321	2.35285	0.0102468	ATXN7L3
ENSG00000178950	0.588211	1.37249	2.1241	0.0100877	GAK
ENSG00000176978	0.718925	1.47053	2.18945	0.00990408	DPP7
ENSG00000179820	0.490176	1.14374	1.69928	0.00985206	MYADM
ENSG00000050820	0.490176	1.14374	1.79731	0.00981701	BCAR1
ENSG00000167515	0.424819	1.01303	1.53589	0.0095896	TRAPPC2L
ENSG00000163637	0.81696	1.79731	2.84302	0.00950168	PRICKLE2
ENSG00000198792	0.522855	1.17642	1.79731	0.00948369	TMEM184B
ENSG00000132142	0.62089	1.40517	2.15678	0.00940495	ACACA
ENSG00000123416	-2.02606	-1.27446	-0.588211	0.00934871	TUBA1B
ENSG00000140941	0.457498	1.01303	1.53589	0.00934871	MAP1LC3B
ENSG00000140939	0.784282	1.82999	2.67963	0.00929356	NOL3
ENSG00000173334	0.686247	1.63392	2.58159	0.00929356	TRIB1
ENSG00000145390	0.914996	2.05874	3.00641	0.00918697	USP53
ENSG00000171222	0.490176	1.07839	1.60124	0.00918697	SCAND1
ENSG00000101333	-2.54892	-1.56856	-0.718925	0.00916985	PLCB4
ENSG00000091136	0.457498	1.01303	1.60124	0.0090504	LAMB1
ENSG00000197208	0.849639	1.86267	2.77767	0.00904806	SLC22A4
ENSG00000110047	0.490176	1.07839	1.6666	0.00880638	EHD1
ENSG00000134352	0.424819	1.01303	1.53589	0.00880638	IL6ST
ENSG00000182319	0.686247	1.53589	2.32017	0.00810314	SGK223
ENSG00000177283	0.784282	1.6666	2.54892	0.00788262	FZD8
ENSG00000109111	0.588211	1.27446	1.89535	0.00781328	SUPT6H
ENSG00000135046	-1.69928	-1.17642	-0.653568	0.007563	ANXA1
ENSG00000198355	0.686247	1.50321	2.35285	0.00749182	PIM3
ENSG00000075420	0.424819	0.914996	1.43785	0.00740245	FNDC3B
ENSG00000198814	1.14374	2.35285	3.26784	0.007368	GK
ENSG00000185022	0.686247	1.47053	2.18945	0.00731566	MAFF
ENSG00000114270	0.849639	1.76463	2.54892	0.00724186	COL7A1
ENSG00000086758	0.490176	1.11107	1.6666	0.00722053	HUWE1
ENSG00000134107	0.751604	1.6666	2.61427	0.00722053	BHLHE40
ENSG00000167202	0.751604	1.63392	2.51624	0.00722053	TBC1D2B
ENSG00000168140	0.62089	1.43785	2.18945	0.00722053	VASN
ENSG00000170604	0.784282	1.69928	2.48356	0.00722053	IRF2BP1
ENSG00000142186	0.522855	1.17642	1.82999	0.00722037	SCYL1
ENSG00000079263	0.882317	1.86267	2.84302	0.00716281	SP140
ENSG00000008513	0.490176	1.11107	1.69928	0.00713439	ST3GAL1
ENSG00000090020	0.686247	1.50321	2.25481	0.00713439	SLC9A1
ENSG00000163659	0.784282	1.6666	2.54892	0.00713439	TIPARP
ENSG00000166825	0.718925	1.63392	2.54892	0.00713439	ANPEP
ENSG00000002586	1.01303	2.25481	3.20248	0.00700062	CD99
ENSG00000076641	0.784282	1.6666	2.48356	0.00700062	PAG1
ENSG00000123933	0.653568	1.47053	2.35285	0.00697058	MXD4
ENSG00000106484	-3.56195	-2.4182	-1.11107	0.0066634	MEST
ENSG00000134815	0.81696	1.79731	2.77767	0.0066634	DHX34
ENSG00000188130	0.751604	1.56856	2.4182	0.0066634	MAPK12
ENSG00000152661	0.490176	1.14374	1.76463	0.00661887	GJA1
ENSG00000105974	-1.73196	-1.07839	-0.490176	0.00656987	CAV1
ENSG00000121895	0.980352	2.09142	3.00641	0.00656987	TMEM156
ENSG00000122729	0.490176	1.11107	1.6666	0.00656987	ACO1
ENSG00000142327	0.686247	1.50321	2.28749	0.00656987	RNPEPL1
ENSG00000169826	0.849639	1.76463	2.71231	0.0064992	CSGALNACT2
ENSG00000171552	0.686247	1.40517	2.05874	0.00637661	BCL2L1
ENSG00000125384	-3.07177	-1.89535	-0.882317	0.00635173	PTGER2
ENSG00000102858	0.784282	1.63392	2.48356	0.00628033	MGRN1
ENSG00000105520	0.686247	1.43785	2.15678	0.00628033	DKFZP761J1410
ENSG00000160326	0.980352	2.09142	3.03909	0.00627604	SLC2A6
ENSG00000100442	-1.9607	-1.2091	-0.588211	0.00625053	FKBP3
ENSG00000115648	0.751604	1.63392	2.48356	0.00608007	MLPH
ENSG00000081087	0.686247	1.47053	2.22213	0.00599832	OSTM1
ENSG00000107281	0.653568	1.40517	2.18945	0.00593027	NPDC1
ENSG00000173276	0.653568	1.43785	2.22213	0.00592387	ZBTB21
ENSG00000240476	1.01303	2.15678	3.16981	0.00579478	CTD-2021J15.2
ENSG00000007047	0.81696	1.76463	2.58159	0.00572516	MARK4
ENSG00000140545	0.522855	1.14374	1.73196	0.00572516	MFGE8
ENSG00000171940	0.718925	1.53589	2.35285	0.00566527	ZNF217
ENSG00000260549	0.588211	1.30714	2.02606	0.00563254	MT1L
ENSG00000120889	0.62089	1.33982	2.02606	0.00525795	TNFRSF10B
ENSG00000197301	0.653568	1.37249	1.99338	0.00525795	RP11-366L20.2
ENSG00000101199	0.588211	1.27446	1.92803	0.00518826	ARFGAP1
ENSG00000039560	0.457498	0.980352	1.47053	0.00515589	RAI14
ENSG00000132688	0.62089	1.27446	1.9607	0.00502297	NES
ENSG00000104885	0.882317	1.82999	2.74499	0.00500872	DOT1L
ENSG00000126012	0.784282	1.63392	2.48356	0.00500872	KDM5C
ENSG00000148400	0.751604	1.63392	2.54892	0.00500872	NOTCH1
ENSG00000161011	0.588211	1.27446	1.92803	0.00500872	SQSTM1
ENSG00000168398	0.980352	2.09142	3.00641	0.00500872	BDKRB2
ENSG00000136830	0.62089	1.27446	1.92803	0.00493691	FAM129B
ENSG00000181222	0.588211	1.2091	1.79731	0.00460417	POLR2A
ENSG00000135976	0.947674	1.86267	2.71231	0.00444633	ANKRD36
ENSG00000109572	0.718925	1.47053	2.25481	0.00437918	CLCN3
ENSG00000042753	0.392141	0.849639	1.27446	0.00436317	AP2S1
ENSG00000149798	0.784282	1.63392	2.48356	0.00434266	CDC42EP2
ENSG00000111321	0.588211	1.24178	1.82999	0.00421101	LTBR
ENSG00000165891	0.686247	1.40517	2.09142	0.00415049	E2F7
ENSG00000143933	-1.37249	-0.914996	-0.457498	0.00409353	CALM2
ENSG00000100888	0.62089	1.30714	1.9607	0.00408589	CHD8
ENSG00000166340	0.588211	1.27446	1.89535	0.0040437	TPP1
ENSG00000028137	1.17642	2.48356	3.49659	0.0039635	TNFRSF1B
ENSG00000143786	1.01303	2.1241	3.16981	0.0038967	CNIH3
ENSG00000198763	0.392141	0.81696	1.27446	0.0038967	MT-ND2
ENSG00000227248	1.01303	2.02606	3.00641	0.00388083	FAM155A-IT1
ENSG00000197386	0.718925	1.50321	2.25481	0.00376691	HTT
ENSG00000128512	0.849639	1.73196	2.64695	0.00373498	DOCK4
ENSG00000173210	0.62089	1.27446	1.92803	0.0037197	ABLIM3
ENSG00000165029	1.04571	2.18945	3.16981	0.003584	ABCA1
ENSG00000156671	0.784282	1.60124	2.45088	0.00357968	SAMD8
ENSG00000164465	0.62089	1.27446	1.9607	0.00346138	DCBLD1
ENSG00000164403	1.01303	2.02606	2.90838	0.00345811	SHROOM1
ENSG00000135048	0.784282	1.56856	2.28749	0.00344359	TMEM2
ENSG00000091986	-2.18945	-1.40517	-0.718925	0.00339958	CCDC80
ENSG00000001461	-2.28749	-1.33982	-0.686247	0.00334169	NIPAL3
ENSG00000110107	1.04571	2.02606	3.00641	0.00324064	PRPF19
ENSG00000163288	-5.58801	-1.9607	-1.11107	0.00305305	GABRB1
ENSG00000172893	0.914996	1.86267	2.77767	0.00302603	DHCR7
ENSG00000117335	0.588211	1.2091	1.79731	0.00301221	CD46
ENSG00000120885	-2.02606	-1.27446	-0.653568	0.00293947	CLU
ENSG00000005059	-3.00641	-1.86267	-0.947674	0.0028658	CCDC109B
ENSG00000104946	1.04571	2.05874	2.84302	0.0028658	TBC1D17
ENSG00000126461	0.849639	1.6666	2.45088	0.0028658	SCAF1
ENSG00000167244	1.40517	2.74499	3.85605	0.0028658	IGF2
ENSG00000255823	0.914996	1.82999	2.71231	0.00286345	MTRNR2L8
ENSG00000160570	0.914996	1.82999	2.81034	0.00283297	DEDD2
ENSG00000107957	0.653568	1.27446	1.89535	0.00280911	SH3PXD2A
ENSG00000171223	0.784282	1.63392	2.45088	0.00269179	JUNB
ENSG00000007384	0.751604	1.50321	2.18945	0.00268148	RHBDF1
ENSG00000132510	1.04571	2.05874	2.90838	0.00266034	KDM6B
ENSG00000197063	0.751604	1.53589	2.25481	0.00265824	MAFG
ENSG00000177189	0.849639	1.73196	2.58159	0.00265394	RPS6KA3
ENSG00000164171	0.522855	1.11107	1.63392	0.00263543	ITGA2
ENSG00000167658	0.490176	1.01303	1.47053	0.00263543	EEF2
ENSG00000125505	0.522855	1.07839	1.60124	0.00261283	MBOAT7
ENSG00000127920	0.490176	1.01303	1.50321	0.0024732	GNG11
ENSG00000063245	0.751604	1.50321	2.22213	0.0024379	EPN1
ENSG00000128524	0.522855	1.01303	1.50321	0.0024379	ATP6V1F
ENSG00000067225	0.457498	0.914996	1.33982	0.00229514	PKM
ENSG00000057657	0.947674	1.86267	2.81034	0.0022754	PRDM1
ENSG00000129925	0.849639	1.63392	2.38552	0.0022481	TMEM8A
ENSG00000143862	0.849639	1.69928	2.54892	0.0022032	ARL8A
ENSG00000196235	0.588211	1.17642	1.69928	0.00218776	SUPT5H
ENSG00000268205	0.81696	1.60124	2.35285	0.00205412	CTC-444N24.11
ENSG00000168159	0.718925	1.37249	1.9607	0.00196411	RNF187
ENSG00000103876	0.751604	1.50321	2.22213	0.00192788	FAH
ENSG00000125967	0.914996	1.79731	2.61427	0.00186238	NECAB3
ENSG00000011465	-3.26784	-1.73196	-0.849639	0.00186155	DCN
ENSG00000057019	0.490176	1.01303	1.47053	0.00186155	DCBLD2
ENSG00000134686	0.555533	1.11107	1.6666	0.00186155	PHC2
ENSG00000224078	0.882317	1.76463	2.61427	0.00186155	SNHG14
ENSG00000198146	1.17642	2.25481	3.23516	0.00182987	ZNF770
ENSG00000139645	0.914996	1.73196	2.54892	0.00180207	ANKRD52
ENSG00000111676	0.81696	1.56856	2.28749	0.00179654	ATN1
ENSG00000167772	1.43785	2.94106	4.31355	0.00179654	ANGPTL4
ENSG00000197324	0.555533	1.11107	1.63392	0.0016918	LRP10
ENSG00000117525	0.653568	1.33982	2.09142	0.00165421	F3
ENSG00000127124	1.30714	2.4182	3.59463	0.00157489	HIVEP3
ENSG00000126464	1.04571	1.86267	4.93444	0.00155985	PRR12
ENSG00000112312	-3.43123	-2.38552	-1.17642	0.00147933	GMNN
ENSG00000151388	0.784282	1.53589	2.28749	0.00132948	ADAMTS12
ENSG00000100379	0.980352	1.86267	2.77767	0.00132732	KCTD17
ENSG00000136295	0.81696	1.53589	2.18945	0.00131128	TTYH3
ENSG00000151229	1.07839	2.02606	2.97374	0.00131128	SLC2A13
ENSG00000196912	1.01303	1.99338	2.8757	0.00131128	ANKRD36B
ENSG00000183287	-3.10445	-1.89535	-1.01303	0.00114569	CCBE1
ENSG00000185803	0.653568	1.27446	1.89535	0.00111518	SLC52A2
ENSG00000077150	1.14374	2.09142	2.90838	0.00107376	NFKB2
ENSG00000166922	2.1241	3.52927	4.44426	0.00107376	SCG5
ENSG00000130175	0.784282	1.47053	2.1241	0.00100351	PRKCSH
ENSG00000032444	0.784282	1.47053	2.1241	0.000924223	PNPLA6
ENSG00000125912	0.718925	1.33982	1.9607	0.000911504	NCLN
ENSG00000130725	0.784282	1.47053	2.09142	0.000808992	UBE2M
ENSG00000182087	0.81696	1.53589	2.25481	0.000808992	TMEM259
ENSG00000105894	-3.30052	-2.22213	-1.07839	0.00080456	PTN
ENSG00000166925	1.11107	1.9607	2.77767	0.00080456	TSC22D4
ENSG00000131435	0.653568	1.24178	1.79731	0.000775216	PDLIM4
ENSG00000117298	0.62089	1.2091	1.73196	0.000739964	ECE1
ENSG00000173530	0.81696	1.63392	2.45088	0.000739964	TNFRSF10D
ENSG00000103855	0.686247	1.30714	1.86267	0.000737463	CD276
ENSG00000138623	0.980352	1.82999	2.71231	0.000703386	SEMA7A
ENSG00000114867	0.588211	1.07839	1.60124	0.000697236	EIF4G1
ENSG00000136153	-2.61427	-1.76463	-0.947674	0.000697236	LMO7
ENSG00000205730	0.914996	1.69928	2.45088	0.000682756	ITPRIPL2
ENSG00000114268	1.40517	2.54892	3.46391	0.00066989	PFKFB4
ENSG00000095752	1.30714	2.35285	3.36588	0.000667021	IL11
ENSG00000184588	1.33982	2.4182	3.3332	0.000664242	PDE4B
ENSG00000196576	0.718925	1.33982	1.92803	0.000607434	PLXNB2
ENSG00000164251	1.53589	2.64695	3.52927	0.00059335	F2RL1
ENSG00000072840	0.980352	1.76463	2.58159	0.000567318	EVC
ENSG00000075568	0.784282	1.43785	2.09142	0.000567318	TMEM131
ENSG00000169432	-2.77767	-1.76463	-0.914996	0.000567318	SCN9A
ENSG00000171729	1.11107	1.9607	2.81034	0.00056464	TMEM51
ENSG00000112984	-3.59463	-2.51624	-1.33982	0.000535084	KIF20A
ENSG00000101188	1.43785	2.58159	3.65998	0.000521915	NTSR1
ENSG00000079459	0.784282	1.47053	2.09142	0.000460908	FDFT1
ENSG00000109790	0.784282	1.43785	2.05874	0.00045735	KLHL5
ENSG00000175040	1.79731	2.94106	3.82337	0.00045735	CHST2
ENSG00000177697	0.653568	1.2091	1.76463	0.00045532	CD151
ENSG00000196712	0.81696	1.47053	2.09142	0.000447976	NF1
ENSG00000089159	0.686247	1.24178	1.76463	0.000433463	PXN
ENSG00000085117	0.718925	1.30714	1.92803	0.000411794	CD82
ENSG00000165886	1.11107	1.9607	2.77767	0.000411794	UBTD1
ENSG00000176170	0.914996	1.69928	2.4182	0.000411794	SPHK1
ENSG00000184232	1.07839	1.89535	2.71231	0.000411794	OAF
ENSG00000100083	0.947674	1.69928	2.4182	0.000382414	GGA1
ENSG00000099804	0.849639	1.50321	2.15678	0.000379371	CDC34
ENSG00000124126	1.89535	2.97374	6.33961	0.000379371	PREX1
ENSG00000123989	0.914996	1.63392	2.28749	0.000365649	CHPF
ENSG00000100263	1.17642	2.15678	3.13713	0.000359155	RHBDD3
ENSG00000162585	0.882317	1.60124	2.25481	0.000353054	C1orf86
ENSG00000127418	1.27446	2.18945	3.13713	0.000341336	FGFRL1
ENSG00000130508	0.555533	1.01303	1.43785	0.000326033	PXDN
ENSG00000169692	0.81696	1.47053	2.1241	0.000287434	AGPAT2
ENSG00000186815	1.47053	2.61427	3.56195	0.000287434	TPCN1
ENSG00000198888	0.555533	1.04571	1.47053	0.000287434	MT-ND1
ENSG00000160691	0.686247	1.2091	1.73196	0.000286588	SHC1
ENSG00000197747	-1.60124	-1.11107	-0.653568	0.000279769	S100A10
ENSG00000102359	1.11107	1.9607	2.81034	0.000259749	SRPX2
ENSG00000134070	1.30714	2.28749	3.07177	0.000259749	IRAK2
ENSG00000187678	0.947674	1.69928	2.45088	0.000259749	SPRY4
ENSG00000163874	1.79731	2.8757	3.75802	0.000248548	ZC3H12A
ENSG00000167978	0.914996	1.56856	2.15678	0.000237212	SRRM2
ENSG00000136854	1.04571	1.79731	2.51624	0.00022889	STXBP1
ENSG00000164713	0.784282	1.43785	2.02606	0.000208927	BRI3
ENSG00000164104	-4.9998	-2.32017	-1.24178	0.000205931	HMGB2
ENSG00000131459	1.04571	1.86267	2.67963	0.000186725	GFPT2
ENSG00000172354	0.751604	1.33982	1.89535	0.000181081	GNB2
ENSG00000138685	1.07839	1.82999	2.54892	0.000178442	FGF2
ENSG00000245532	0.784282	1.37249	1.89535	0.000152145	NEAT1
ENSG00000030582	0.751604	1.37249	2.02606	0.000146731	GRN
ENSG00000142156	0.62089	1.07839	1.50321	0.000146731	COL6A1
ENSG00000171310	1.43785	2.38552	3.20248	0.000132962	CHST11
ENSG00000169100	1.47053	2.48356	3.3332	0.000118105	SLC25A6
ENSG00000104856	1.47053	2.51624	3.39856	9.48633e-05	RELB
ENSG00000100526	-3.98677	-2.67963	-1.43785	8.66255e-05	CDKN3
ENSG00000105723	1.37249	2.35285	3.20248	8.66255e-05	GSK3A
ENSG00000169710	1.11107	1.86267	2.58159	8.25174e-05	FASN
ENSG00000112893	0.849639	1.50321	2.09142	7.64273e-05	MAN2A1
ENSG00000133657	0.947674	1.60124	2.22213	7.64273e-05	ATP13A3
ENSG00000064601	0.882317	1.50321	2.09142	7.63865e-05	CTSA
ENSG00000157168	1.53589	2.71231	3.72534	6.63876e-05	NRG1
ENSG00000159674	1.53589	3.7907	4.90176	6.54237e-05	SPON2
ENSG00000019144	1.17642	2.02606	2.81034	6.29288e-05	PHLDB1
ENSG00000112715	1.47053	2.4182	3.3332	6.05792e-05	VEGFA
ENSG00000105223	0.81696	1.40517	1.99338	5.80158e-05	PLD3
ENSG00000187688	0.947674	1.63392	2.32017	5.24062e-05	TRPV2
ENSG00000147454	0.914996	1.53589	2.09142	3.61155e-05	SLC25A37
ENSG00000167548	1.33982	2.18945	3.03909	3.61155e-05	MLL2
ENSG00000114554	1.11107	1.86267	2.51624	2.97875e-05	PLXNA1
ENSG00000131669	1.14374	1.92803	2.77767	2.97875e-05	NINJ1
ENSG00000105701	1.33982	2.15678	2.94106	1.96936e-05	FKBP8
ENSG00000180914	-6.27426	-2.54892	-1.60124	1.72869e-05	OXTR
ENSG00000172216	1.27446	2.09142	2.8757	1.52501e-05	CEBPB
ENSG00000114251	0.849639	1.43785	2.02606	1.46549e-05	WNT5A
ENSG00000140379	2.8757	6.11086	6.76443	1.46549e-05	BCL2A1
ENSG00000145623	0.947674	1.56856	2.18945	1.46549e-05	OSMR
ENSG00000159399	1.24178	2.02606	2.81034	1.34436e-05	HK2
ENSG00000087074	0.914996	1.50321	2.02606	1.27272e-05	PPP1R15A
ENSG00000104812	1.04571	1.69928	2.35285	1.26466e-05	GYS1
ENSG00000203879	1.04571	1.6666	2.22213	1.2505e-05	GDI1
ENSG00000157227	1.2091	1.9607	2.67963	1.18391e-05	MMP14
ENSG00000115738	-3.85605	-2.67963	-1.47053	6.56672e-06	ID2
ENSG00000104635	0.980352	1.60124	2.18945	6.2816e-06	SLC39A14
ENSG00000197081	1.11107	1.79731	2.45088	4.79792e-06	IGF2R
ENSG00000197746	0.914996	1.43785	1.9607	4.65846e-06	PSAP
ENSG00000171617	1.37249	2.22213	3.07177	4.47658e-06	ENC1
ENSG00000077238	1.24178	1.99338	2.74499	4.31482e-06	IL4R
ENSG00000101439	0.947674	1.63392	2.28749	3.81413e-06	CST3
ENSG00000196611	1.37249	2.94106	3.75802	3.81413e-06	MMP1
ENSG00000196961	1.43785	2.25481	3.00641	3.81413e-06	AP2A1
ENSG00000104321	1.37249	2.32017	3.26784	3.81256e-06	TRPA1
ENSG00000133805	1.6666	2.64695	3.49659	2.55062e-06	AMPD3
ENSG00000130066	1.33982	2.22213	2.97374	2.26948e-06	SAT1
ENSG00000157617	1.37249	2.1241	2.84302	2.1644e-06	C2CD2
ENSG00000107331	2.15678	4.80373	5.52265	1.68754e-06	ABCA2
ENSG00000128342	2.51624	3.95409	4.9998	1.57161e-06	LIF
ENSG00000100647	1.63392	2.51624	3.43123	1.44332e-06	KIAA0247
ENSG00000196498	1.27446	1.9607	2.61427	1.22265e-06	NCOR2
ENSG00000072274	1.01303	1.56856	2.1241	8.29423e-07	TFRC
ENSG00000119714	2.02606	2.97374	5.7514	7.8013e-07	GPR68
ENSG00000137076	1.04571	1.60124	2.15678	6.02481e-07	TLN1
ENSG00000204673	1.40517	2.1241	2.81034	4.90862e-07	AKT1S1
ENSG00000115756	1.17642	1.82999	2.45088	4.57965e-07	HPCAL1
ENSG00000139318	1.37249	2.18945	3.00641	4.57965e-07	DUSP6
ENSG00000105825	1.63392	2.64695	3.52927	2.91437e-07	TFPI2
ENSG00000188157	1.6666	2.61427	3.46391	2.68109e-07	AGRN
ENSG00000182752	2.05874	3.10445	4.15016	2.34534e-07	PAPPA
ENSG00000197632	2.51624	4.44426	6.69908	8.92141e-08	SERPINB2
ENSG00000117984	1.24178	1.86267	2.48356	7.68395e-08	CTSD
ENSG00000123384	1.27446	1.92803	2.54892	7.23914e-08	LRP1
ENSG00000145901	1.56856	2.28749	2.97374	6.4991e-08	TNIP1
ENSG00000108828	1.17642	1.79731	2.35285	3.47077e-08	VAT1
ENSG00000108932	3.43123	4.28087	7.31997	3.05289e-08	SLC16A6
ENSG00000198959	1.53589	2.58159	3.36588	2.29067e-08	TGM2
ENSG00000124762	1.56856	2.38552	3.10445	1.3585e-08	CDKN1A
ENSG00000137331	2.05874	2.90838	3.72534	1.15467e-08	IER3
ENSG00000144136	1.17642	1.79731	2.35285	1.04693e-08	SLC20A1
ENSG00000178209	1.17642	1.76463	2.25481	7.69275e-09	PLEC
ENSG00000112096	1.17642	1.76463	2.28749	3.82815e-09	SOD2
ENSG00000163814	1.50321	2.25481	3.03909	3.82815e-09	CDCP1
ENSG00000124882	3.82337	4.86908	7.64675	2.76308e-09	EREG
ENSG00000249992	1.24178	1.79731	2.32017	1.0331e-09	TMEM158
ENSG00000178719	1.37249	1.9607	2.54892	9.96843e-10	GRINA
ENSG00000182492	2.64695	3.6273	4.57498	5.15327e-10	BGN
ENSG00000105835	1.92803	2.94106	3.75802	4.8349e-10	NAMPT
ENSG00000006118	1.99338	2.77767	3.49659	4.53013e-10	TMEM132A
ENSG00000028277	2.58159	3.39856	4.28087	4.53013e-10	POU2F2
ENSG00000081041	3.36588	4.5423	8.59442	4.53013e-10	CXCL2
ENSG00000100906	2.22213	2.94106	3.6273	4.53013e-10	NFKBIA
ENSG00000118503	3.49659	4.50962	5.35926	4.53013e-10	TNFAIP3
ENSG00000122861	2.02606	2.4182	2.77767	4.53013e-10	PLAU
ENSG00000125538	7.94086	8.79049	11.7642	4.53013e-10	IL1B
ENSG00000130513	3.23516	4.50962	7.77746	4.53013e-10	GDF15
ENSG00000136244	3.85605	5.39194	6.60104	4.53013e-10	IL6
ENSG00000142173	1.47053	1.99338	2.51624	4.53013e-10	COL6A2
ENSG00000144802	2.71231	3.43123	4.18284	4.53013e-10	NFKBIZ
ENSG00000149968	4.21552	5.35926	8.92121	4.53013e-10	MMP3
ENSG00000159167	1.60124	2.25481	2.81034	4.53013e-10	STC1
ENSG00000163347	2.71231	3.69266	4.96712	4.53013e-10	CLDN1
ENSG00000169429	5.81676	7.45068	8.36567	4.53013e-10	IL8
ENSG00000196549	2.05874	2.84302	3.69266	4.53013e-10	MME
ENSG00000211459	0.914996	1.17642	1.40517	4.53013e-10	MT-RNR1

## Sheet: DESeq2 GFP contact-nocontact
TableS2: DESeq2 of transwell experiment GFP contact/No contact, Related to Figure 3
	log2FoldChange	pvalue	padj	Gene symbol
ENSG00000000003	0.0211546	0.90567	0.99452	TSPAN6
ENSG00000000419	0.239384	0.134993	0.639482	DPM1		Positive log2FC = upregulation in GFP contact
ENSG00000000457	-0.136012	0.645888	0.962634	SCYL3
ENSG00000000460	0.048925	0.8272	0.986233	C1orf112
ENSG00000000971	0.48776	0.00421717	0.0978554	CFH
ENSG00000001036	0.0830176	0.477744	0.917264	FUCA2
ENSG00000001084	0.0249872	0.850781	0.989024	GCLC
ENSG00000001167	-0.0600163	0.610529	0.956442	NFYA
ENSG00000001460	-0.19696	0.264342	0.78858	STPG1
ENSG00000001461	-0.102749	0.215315	0.739143	NIPAL3
ENSG00000001497	-0.106124	0.440612	0.900767	LAS1L
ENSG00000001617	-0.0302798	0.805558	0.984001	SEMA3F
ENSG00000001629	0.0320151	0.749436	0.978168	ANKIB1
ENSG00000001630	0.048047	0.892164	0.99452	CYP51A1
ENSG00000001631	0.149111	0.340579	0.842802	KRIT1
ENSG00000002016	-0.280401	0.327713	0.835592	RAD52
ENSG00000002330	-0.253576	0.409395	0.884624	BAD
ENSG00000002549	0.075483	0.534369	0.934184	LAP3
ENSG00000002745	0.671425	0.0661802	0.482727	WNT16
ENSG00000002746	-0.274004	0.462486	0.912239	HECW1
ENSG00000002822	0.19579	0.173278	0.696274	MAD1L1
ENSG00000002834	-0.0727656	0.338313	0.841519	LASP1
ENSG00000002919	0.259546	0.178782	0.702058	SNX11
ENSG00000003056	0.0257013	0.804214	0.983619	M6PR
ENSG00000003096	-0.0655369	0.875737	0.993196	KLHL13
ENSG00000003249	0.0751679	0.694818	0.975228	DBNDD1
ENSG00000003393	0.174943	0.126839	0.620819	ALS2
ENSG00000003402	0.186774	0.203169	0.7304	CFLAR
ENSG00000003436	0.160209	0.0988371	0.563005	TFPI
ENSG00000003509	-0.0743252	0.765277	0.98045	NDUFAF7
ENSG00000003756	-0.349955	0.00872527	0.156526	RBM5
ENSG00000003989	0.0113991	0.931123	0.99452	SLC7A2
ENSG00000004059	-0.103016	0.442399	0.900767	ARF5
ENSG00000004139	0.0169348	0.941755	0.99452	SARM1
ENSG00000004142	0.00472858	0.960105	0.995477	POLDIP2
ENSG00000004399	-0.0994447	0.245991	0.774005	PLXND1
ENSG00000004455	-0.0667066	0.538571	0.935039	AK2
ENSG00000004478	-0.0792085	0.495326	0.922795	FKBP4
ENSG00000004487	-0.140342	0.117499	0.605523	KDM1A
ENSG00000004534	-0.201053	0.0778786	0.515941	RBM6
ENSG00000004660	-0.440026	0.0437359	0.394444	CAMKK1
ENSG00000004700	0.143354	0.175602	0.699196	RECQL
ENSG00000004766	-0.021901	0.893098	0.99452	CCDC132
ENSG00000004776	-0.149071	0.221495	0.746766	HSPB6
ENSG00000004777	-0.242908	0.337676	0.841091	ARHGAP33
ENSG00000004779	-0.155307	0.265897	0.788769	NDUFAB1
ENSG00000004864	0.0294415	0.868236	0.992119	SLC25A13
ENSG00000004866	-0.0530903	0.805496	0.984001	ST7
ENSG00000004897	0.097211	0.368401	0.861619	CDC27
ENSG00000004961	0.2638	0.0799482	0.522467	HCCS
ENSG00000004975	-0.340966	0.00323139	0.0818971	DVL2
ENSG00000005007	0.00654582	0.944423	0.994806	UPF1
ENSG00000005020	0.0655055	0.59328	0.94995	SKAP2
ENSG00000005022	-0.0577723	0.548786	0.937454	SLC25A5
ENSG00000005059	-0.445568	0.0510378	0.42661	CCDC109B
ENSG00000005075	-0.128958	0.486979	0.921021	POLR2J
ENSG00000005100	-0.16516	0.193403	0.71687	DHX33
ENSG00000005156	-0.19445	0.11044	0.593628	LIG3
ENSG00000005175	0.0704835	0.595717	0.94995	RPAP3
ENSG00000005189	-0.401334	0.23398	0.762666	AC004381.6
ENSG00000005194	-0.156062	0.26506	0.78858	CIAPIN1
ENSG00000005206	-0.217898	0.153252	0.671096	SPPL2B
ENSG00000005238	0.271042	0.0164924	0.231154	FAM214B
ENSG00000005243	-0.21628	0.294171	0.815162	COPZ2
ENSG00000005249	0.119699	0.466025	0.914634	PRKAR2B
ENSG00000005302	0.0951827	0.535413	0.934186	MSL3
ENSG00000005339	-0.0553041	0.507192	0.924527	CREBBP
ENSG00000005436	0.0679084	0.698754	0.976394	GCFC2
ENSG00000005448	-0.0404113	0.858864	0.990303	WDR54
ENSG00000005469	0.0547421	0.764003	0.98009	CROT
ENSG00000005483	-0.0981005	0.317652	0.831808	KMT2E
ENSG00000005486	0.11768	0.39386	0.873687	RHBDD2
ENSG00000005700	0.0486036	0.644745	0.96204	IBTK
ENSG00000005801	-0.301908	0.172568	0.69542	ZNF195
ENSG00000005810	0.250757	0.00768867	0.145254	MYCBP2
ENSG00000005812	0.0551516	0.66532	0.966923	FBXL3
ENSG00000005882	-0.103572	0.593961	0.94995	PDK2
ENSG00000005884	-0.0923243	0.269618	0.790162	ITGA3
ENSG00000005889	-0.0566752	0.59497	0.94995	ZFX
ENSG00000005893	0.122368	0.20574	0.731221	LAMP2
ENSG00000005955	0.0153462	0.892638	0.99452	GGNBP2
ENSG00000006007	0.177798	0.12318	0.615781	GDE1
ENSG00000006015	-0.0780728	0.675797	0.969587	C19orf60
ENSG00000006025	-0.431478	0.0382815	0.367647	OSBPL7
ENSG00000006042	-0.138858	0.312631	0.828125	TMEM98
ENSG00000006062	-0.344566	0.153467	0.671266	MAP3K14
ENSG00000006114	0.0872704	0.391172	0.871575	SYNRG
ENSG00000006118	0.112953	0.2445	0.772478	TMEM132A
ENSG00000006125	-0.134924	0.0578259	0.453448	AP2B1
ENSG00000006194	0.0168847	0.913537	0.99452	ZNF263
ENSG00000006282	-0.205948	0.102074	0.573777	SPATA20
ENSG00000006327	0.226418	0.0195679	0.255046	TNFRSF12A
ENSG00000006451	0.0349798	0.761013	0.979376	RALA
ENSG00000006453	0.167043	0.436183	0.898601	BAIAP2L1
ENSG00000006459	0.19299	0.502014	0.923127	JHDM1D
ENSG00000006468	0.718387	8.54799e-06	0.000829723	ETV1
ENSG00000006530	-0.267432	0.116334	0.603845	AGK
ENSG00000006534	-0.622581	3.81463e-06	0.000427202	ALDH3B1
ENSG00000006576	0.0632254	0.555981	0.938706	PHTF2
ENSG00000006607	0.0701192	0.711287	0.977203	FARP2
ENSG00000006625	-0.105523	0.632224	0.961464	GGCT
ENSG00000006634	-0.0610928	0.759202	0.978917	DBF4
ENSG00000006638	-0.19413	0.51922	0.92827	TBXA2R
ENSG00000006652	-0.17761	0.274415	0.796179	IFRD1
ENSG00000006695	-0.0742803	0.708192	0.977133	COX10
ENSG00000006704	-0.0580705	0.670262	0.968155	GTF2IRD1
ENSG00000006712	0.139314	0.189806	0.716144	PAF1
ENSG00000006715	-0.0736611	0.507112	0.924527	VPS41
ENSG00000006740	0.42079	0.260527	0.785491	ARHGAP44
ENSG00000006744	-0.0199474	0.850004	0.988985	ELAC2
ENSG00000006756	-0.187151	0.435942	0.898601	ARSD
ENSG00000006757	-0.224569	0.480491	0.918993	PNPLA4
ENSG00000006831	0.0817907	0.470309	0.916016	ADIPOR2
ENSG00000006837	0.18714	0.657261	0.964569	CDKL3
ENSG00000007047	0.0841197	0.506553	0.924527	MARK4
ENSG00000007080	0.0140141	0.919141	0.99452	CCDC124
ENSG00000007168	0.060614	0.461121	0.911729	PAFAH1B1
ENSG00000007202	0.0748662	0.408822	0.884624	KIAA0100
ENSG00000007237	-0.0950019	0.586492	0.949551	GAS7
ENSG00000007341	0.092995	0.658068	0.964569	ST7L
ENSG00000007376	0.184329	0.253654	0.778371	RPUSD1
ENSG00000007384	0.0326568	0.789421	0.981564	RHBDF1
ENSG00000007392	-0.239755	0.0907849	0.547553	LUC7L
ENSG00000007520	-0.0472211	0.726676	0.977781	TSR3
ENSG00000007541	-0.0318213	0.817223	0.985396	PIGQ
ENSG00000007545	-0.161162	0.41087	0.885139	CRAMP1L
ENSG00000007866	-0.0129187	0.918412	0.99452	TEAD3
ENSG00000007923	0.00363634	0.976185	0.997906	DNAJC11
ENSG00000007968	-0.553359	0.122024	0.613843	E2F2
ENSG00000008018	0.0226592	0.827326	0.986233	PSMB1
ENSG00000008083	0.222385	0.113142	0.597138	JARID2
ENSG00000008086	-0.0121589	0.955476	0.995477	CDKL5
ENSG00000008130	0.0412946	0.723736	0.977781	NADK
ENSG00000008256	0.092138	0.515366	0.927426	CYTH3
ENSG00000008282	0.1395	0.183768	0.7099	SYPL1
ENSG00000008283	0.181043	0.475884	0.91651	CYB561
ENSG00000008294	0.0959943	0.299214	0.820245	SPAG9
ENSG00000008300	-0.154641	0.669458	0.968155	CELSR3
ENSG00000008311	0.0540164	0.831482	0.986233	AASS
ENSG00000008324	0.116762	0.710724	0.977203	SS18L2
ENSG00000008382	-0.355111	0.3957	0.875304	MPND
ENSG00000008394	0.188309	0.0299956	0.324881	MGST1
ENSG00000008405	-0.00816533	0.963251	0.9966	CRY1
ENSG00000008441	-0.111483	0.148552	0.663249	NFIX
ENSG00000008513	0.248438	0.00757616	0.144395	ST3GAL1
ENSG00000008517	-0.677104	0.000429178	0.0178721	IL32
ENSG00000008710	0.0398226	0.673247	0.968801	PKD1
ENSG00000008838	-0.236164	0.036657	0.362329	MED24
ENSG00000008853	-0.00494958	0.974729	0.997564	RHOBTB2
ENSG00000008869	0.066484	0.641514	0.961895	HEATR5B
ENSG00000008952	0.319662	0.00379543	0.0907202	SEC62
ENSG00000008988	-0.109251	0.192946	0.71687	RPS20
ENSG00000009307	-0.0520788	0.46203	0.912239	CSDE1
ENSG00000009335	0.108752	0.213136	0.735864	UBE3C
ENSG00000009413	0.123112	0.285895	0.807928	REV3L
ENSG00000009780	-0.250191	0.288485	0.810443	FAM76A
ENSG00000009830	0.0470605	0.75379	0.978168	POMT2
ENSG00000009844	-0.0426752	0.706664	0.977133	VTA1
ENSG00000009954	0.0488444	0.552793	0.937454	BAZ1B
ENSG00000010017	-0.0764071	0.51909	0.928183	RANBP9
ENSG00000010072	0.0987127	0.630011	0.961444	SPRTN
ENSG00000010165	-0.0703924	0.589639	0.949551	METTL13
ENSG00000010219	-0.583174	0.0224481	0.277831	DYRK4
ENSG00000010244	-0.000243353	0.998061	0.999303	ZNF207
ENSG00000010256	0.0226181	0.83667	0.986233	UQCRC1
ENSG00000010270	0.113113	0.370509	0.862028	STARD3NL
ENSG00000010278	0.242013	0.0439301	0.395268	CD9
ENSG00000010292	-0.267815	0.00239658	0.0664534	NCAPD2
ENSG00000010295	-0.109244	0.438078	0.899195	IFFO1
ENSG00000010322	-0.171923	0.0932525	0.54937	NISCH
ENSG00000010361	0.0368769	0.899237	0.99452	FUZ
ENSG00000010404	0.390509	0.000416536	0.0175356	IDS
ENSG00000010539	-0.33255	0.267628	0.788769	ZNF200
ENSG00000010610	-0.153849	0.469325	0.915746	CD4
ENSG00000010626	0.0287157	0.933557	0.99452	LRRC23
ENSG00000010704	0.0859306	0.699541	0.976784	HFE
ENSG00000010803	-0.264517	0.0485877	0.418606	SCMH1
ENSG00000010810	0.0805776	0.618656	0.957504	FYN
ENSG00000010818	0.143893	0.185477	0.712211	HIVEP2
ENSG00000011007	0.0877816	0.442067	0.900767	TCEB3
ENSG00000011009	0.227054	0.0540051	0.436336	LYPLA2
ENSG00000011021	-0.246252	0.142305	0.655059	CLCN6
ENSG00000011028	0.193374	0.0131676	0.200835	MRC2
ENSG00000011105	0.0525602	0.705331	0.977133	TSPAN9
ENSG00000011114	0.0692817	0.50855	0.924527	BTBD7
ENSG00000011132	0.0103449	0.966589	0.99719	APBA3
ENSG00000011143	-0.323333	0.256606	0.780252	MKS1
ENSG00000011198	-0.0582692	0.738671	0.978168	ABHD5
ENSG00000011243	-0.267856	0.10541	0.580385	AKAP8L
ENSG00000011258	-0.194707	0.394542	0.874286	MBTD1
ENSG00000011260	0.221994	0.118776	0.607037	UTP18
ENSG00000011275	-0.00172872	0.986814	0.998847	RNF216
ENSG00000011295	-0.026679	0.864534	0.991626	TTC19
ENSG00000011304	0.0135509	0.884343	0.99452	PTBP1
ENSG00000011332	0.0597438	0.83516	0.986233	DPF1
ENSG00000011376	0.247401	0.0490575	0.420385	LARS2
ENSG00000011405	0.193916	0.0600409	0.45969	PIK3C2A
ENSG00000011422	0.283712	0.0129519	0.1992	PLAUR
ENSG00000011426	-0.129767	0.256443	0.780252	ANLN
ENSG00000011451	0.119256	0.267391	0.788769	WIZ
ENSG00000011454	-0.152909	0.157043	0.675862	RABGAP1
ENSG00000011465	-0.414135	1.50417e-07	2.53737e-05	DCN
ENSG00000011478	0.70129	0.00157875	0.0498928	QPCTL
ENSG00000011485	0.127133	0.323751	0.833698	PPP5C
ENSG00000011523	-0.0869501	0.649456	0.962997	CEP68
ENSG00000011566	0.34102	0.00502583	0.109099	MAP4K3
ENSG00000011638	0.175726	0.302316	0.820559	TMEM159
ENSG00000012048	0.13224	0.392929	0.872973	BRCA1
ENSG00000012061	0.0121334	0.919343	0.99452	ERCC1
ENSG00000012171	-0.911687	0.000207334	0.0103717	SEMA3B
ENSG00000012174	0.117799	0.352645	0.850462	MBTPS2
ENSG00000012211	-0.121993	0.649286	0.962997	PRICKLE3
ENSG00000012232	0.148806	0.112781	0.59706	EXTL3
ENSG00000012660	0.0338462	0.745678	0.978168	ELOVL5
ENSG00000012822	0.0307244	0.809315	0.98407	CALCOCO1
ENSG00000012963	-0.142464	0.33127	0.837498	UBR7
ENSG00000012983	-0.0274465	0.801092	0.983521	MAP4K5
ENSG00000013016	0.0630521	0.587513	0.949551	EHD3
ENSG00000013275	0.00671553	0.946456	0.99493	PSMC4
ENSG00000013288	0.120167	0.238137	0.768821	MAN2B2
ENSG00000013293	-0.684024	1.3959e-05	0.00125795	SLC7A14
ENSG00000013297	-0.363997	4.81645e-07	6.94472e-05	CLDN11
ENSG00000013306	-0.0567885	0.659268	0.964654	SLC25A39
ENSG00000013364	0.111305	0.240536	0.769924	MVP
ENSG00000013374	-0.107927	0.431572	0.896001	NUB1
ENSG00000013375	-0.0225913	0.824965	0.986233	PGM3
ENSG00000013392	-0.0428796	0.890074	0.99452	RWDD2A
ENSG00000013441	-0.211466	0.254596	0.778983	CLK1
ENSG00000013503	-0.157739	0.320039	0.833565	POLR3B
ENSG00000013523	0.175883	0.388176	0.870172	ANGEL1
ENSG00000013561	0.179416	0.119037	0.607829	RNF14
ENSG00000013563	0.102517	0.64227	0.96204	DNASE1L1
ENSG00000013573	-0.380927	0.0483869	0.418606	DDX11
ENSG00000013583	-0.030964	0.842082	0.987073	HEBP1
ENSG00000013588	0.050348	0.703453	0.977133	GPRC5A
ENSG00000013619	-0.118701	0.437099	0.898741	MAMLD1
ENSG00000013810	-0.195393	0.106058	0.582065	TACC3
ENSG00000014123	0.0892683	0.464085	0.91328	UFL1
ENSG00000014138	0.101302	0.489462	0.921504	POLA2
ENSG00000014164	-0.0871144	0.554009	0.937606	ZC3H3
ENSG00000014216	-0.0017988	0.985692	0.998678	CAPN1
ENSG00000014641	0.067048	0.490676	0.922524	MDH1
ENSG00000014824	0.105634	0.3118	0.828125	SLC30A9
ENSG00000014914	-0.488925	0.025147	0.294623	MTMR11
ENSG00000014919	-0.16716	0.243294	0.771969	COX15
ENSG00000015153	0.372364	0.144123	0.658162	YAF2
ENSG00000015171	0.0629433	0.516101	0.927426	ZMYND11
ENSG00000015475	0.193223	0.116954	0.605002	BID
ENSG00000015479	-0.0529368	0.563211	0.941628	MATR3
ENSG00000015532	0.135641	0.218298	0.743778	XYLT2
ENSG00000015676	-0.00424962	0.967178	0.99719	NUDCD3
ENSG00000016864	-0.168999	0.169463	0.690065	GLT8D1
ENSG00000017260	0.082	0.367132	0.861343	ATP2C1
ENSG00000017483	0.276525	0.175091	0.698367	SLC38A5
ENSG00000017797	0.117112	0.251973	0.777292	RALBP1
ENSG00000018189	-0.134268	0.320882	0.833565	RUFY3
ENSG00000018408	0.584654	1.00198e-08	2.22266e-06	WWTR1
ENSG00000018510	0.165779	0.140205	0.649504	AGPS
ENSG00000018610	0.134682	0.469583	0.915746	CXorf56
ENSG00000018699	-0.0285261	0.872996	0.99255	TTC27
ENSG00000019144	0.213849	0.0130164	0.19966	PHLDB1
ENSG00000019485	-0.248524	0.48555	0.920655	PRDM11
ENSG00000019549	-0.129522	0.204666	0.731058	SNAI2
ENSG00000019991	0.669429	9.53222e-05	0.00552533	HGF
ENSG00000019995	0.0212203	0.872903	0.99255	ZRANB1
ENSG00000020129	0.0960358	0.416173	0.886243	NCDN
ENSG00000020181	-0.209611	0.0354052	0.357247	GPR124
ENSG00000020256	0.00214976	0.988754	0.998847	ZFP64
ENSG00000020426	0.096775	0.616922	0.957504	MNAT1
ENSG00000020577	-0.250786	0.00721103	0.139096	SAMD4A
ENSG00000020922	0.0820863	0.667729	0.967603	MRE11A
ENSG00000021355	-0.232008	0.200012	0.727573	SERPINB1
ENSG00000021574	0.0717148	0.669541	0.968155	SPAST
ENSG00000021645	0.30104	0.290184	0.812421	NRXN3
ENSG00000021762	0.139359	0.297494	0.818409	OSBPL5
ENSG00000021776	0.0404444	0.710021	0.977133	AQR
ENSG00000021826	-0.258298	0.216318	0.740642	CPS1
ENSG00000022267	-0.26897	0.0248323	0.292585	FHL1
ENSG00000022277	0.0771652	0.472977	0.916016	RTFDC1
ENSG00000022567	-0.00207094	0.993957	0.999303	SLC45A4
ENSG00000022840	0.0592836	0.514769	0.927335	RNF10
ENSG00000022976	-0.379097	0.0824154	0.529617	ZNF839
ENSG00000023041	0.0475125	0.773407	0.980671	ZDHHC6
ENSG00000023171	0.0994602	0.617914	0.957504	GRAMD1B
ENSG00000023191	-0.0310284	0.746133	0.978168	RNH1
ENSG00000023228	0.0476768	0.642494	0.96204	NDUFS1
ENSG00000023287	0.135903	0.166379	0.686404	RB1CC1
ENSG00000023318	0.111408	0.370911	0.862028	ERP44
ENSG00000023330	-0.146275	0.242151	0.771393	ALAS1
ENSG00000023445	-0.374538	0.112494	0.59664	BIRC3
ENSG00000023516	0.217159	0.0246214	0.290992	AKAP11
ENSG00000023572	0.411229	0.0673809	0.483434	GLRX2
ENSG00000023608	0.296741	0.254675	0.779018	SNAPC1
ENSG00000023697	-0.0900426	0.551077	0.937454	DERA
ENSG00000023734	0.058749	0.485018	0.920655	STRAP
ENSG00000023902	-0.108125	0.300851	0.820548	PLEKHO1
ENSG00000023909	-0.130936	0.348602	0.847417	GCLM
ENSG00000024048	0.0909427	0.412275	0.885139	UBR2
ENSG00000024422	-0.13698	0.0817829	0.527869	EHD2
ENSG00000024526	0.123388	0.393008	0.872973	DEPDC1
ENSG00000024862	-0.090637	0.750486	0.978168	CCDC28A
ENSG00000025156	-0.096534	0.62807	0.961102	HSF2
ENSG00000025293	-0.20007	0.0794744	0.520872	PHF20
ENSG00000025434	-0.299094	0.396645	0.876228	NR1H3
ENSG00000025770	-0.0983802	0.483435	0.920367	NCAPH2
ENSG00000025772	0.133008	0.203277	0.7304	TOMM34
ENSG00000025796	0.102102	0.319836	0.833565	SEC63
ENSG00000025800	0.011659	0.883077	0.99452	KPNA6
ENSG00000026025	-0.0482603	0.513686	0.926788	VIM
ENSG00000026103	0.241991	0.0889354	0.5454	FAS
ENSG00000026297	-0.536119	0.178726	0.702058	RNASET2
ENSG00000026508	0.308707	1.41209e-06	0.000177049	CD44
ENSG00000026559	0.713151	0.00496816	0.108722	KCNG1
ENSG00000026652	-0.0145877	0.947707	0.995168	AGPAT4
ENSG00000026950	-0.544334	0.00941792	0.165856	BTN3A1
ENSG00000027001	-0.0713039	0.66798	0.967603	MIPEP
ENSG00000027697	0.107474	0.542696	0.937422	IFNGR1
ENSG00000027847	-0.108353	0.48015	0.9188	B4GALT7
ENSG00000028116	-0.0141061	0.941336	0.99452	VRK2
ENSG00000028137	0.0989004	0.549334	0.937454	TNFRSF1B
ENSG00000028203	0.0213207	0.851829	0.989324	VEZT
ENSG00000028277	-0.0326183	0.83128	0.986233	POU2F2
ENSG00000028310	-0.0868066	0.482461	0.920017	BRD9
ENSG00000028528	-0.105826	0.315241	0.829449	SNX1
ENSG00000028839	-0.0626184	0.740129	0.978168	TBPL1
ENSG00000029153	0.0404055	0.724243	0.977781	ARNTL2
ENSG00000029363	-0.00546039	0.953044	0.995477	BCLAF1
ENSG00000029364	0.0153912	0.886487	0.99452	SLC39A9
ENSG00000029639	0.163975	0.412593	0.885139	TFB1M
ENSG00000029725	0.00896622	0.938086	0.99452	RABEP1
ENSG00000029993	-0.231538	0.0674149	0.483434	HMGB3
ENSG00000030066	-0.0502244	0.679279	0.969768	NUP160
ENSG00000030110	0.198893	0.285535	0.807463	BAK1
ENSG00000030419	0.181906	0.416491	0.886437	IKZF2
ENSG00000030582	0.0564633	0.64008	0.96168	GRN
ENSG00000031003	0.354502	0.0336995	0.348007	FAM13B
ENSG00000031081	0.218926	0.0352572	0.357247	ARHGAP31
ENSG00000031691	0.197379	0.557485	0.938969	CENPQ
ENSG00000031698	0.0190109	0.852505	0.989324	SARS
ENSG00000031823	-0.018765	0.865459	0.991898	RANBP3
ENSG00000032219	0.065845	0.705213	0.977133	ARID4A
ENSG00000032389	-0.0155405	0.927696	0.99452	TSSC1
ENSG00000032444	0.144807	0.156757	0.675862	PNPLA6
ENSG00000032742	-0.0325179	0.875732	0.993196	IFT88
ENSG00000033011	0.145664	0.391623	0.871575	ALG1
ENSG00000033030	-0.175543	0.371117	0.862028	ZCCHC8
ENSG00000033050	0.140352	0.17756	0.701435	ABCF2
ENSG00000033100	0.210106	0.0187853	0.250217	CHPF2
ENSG00000033170	0.109741	0.433286	0.897138	FUT8
ENSG00000033178	0.061806	0.582862	0.948682	UBA6
ENSG00000033327	-0.290035	0.0491753	0.420576	GAB2
ENSG00000033627	0.415977	0.0021273	0.0607385	ATP6V0A1
ENSG00000033800	-0.0170897	0.907626	0.99452	PIAS1
ENSG00000033867	0.26854	0.00593082	0.121513	SLC4A7
ENSG00000034053	-0.085837	0.505746	0.924243	APBA2
ENSG00000034063	-0.189111	0.0884439	0.544568	UHRF1
ENSG00000034152	0.224109	0.0237201	0.285012	MAP2K3
ENSG00000034510	-0.0767981	0.371609	0.862652	TMSB10
ENSG00000034533	-0.245091	0.491836	0.922524	ASTE1
ENSG00000034677	-0.0120599	0.93293	0.99452	RNF19A
ENSG00000034693	0.0518464	0.808502	0.98407	PEX3
ENSG00000034713	0.14985	0.272841	0.794413	GABARAPL2
ENSG00000035115	0.200572	0.337103	0.840752	SH3YL1
ENSG00000035141	-0.0999306	0.556892	0.938969	FAM136A
ENSG00000035403	0.0588815	0.387274	0.870172	VCL
ENSG00000035499	0.0571391	0.823488	0.986103	DEPDC1B
ENSG00000035681	-0.129732	0.25668	0.780252	NSMAF
ENSG00000035687	0.07007	0.590444	0.949651	ADSS
ENSG00000035862	0.0349811	0.598449	0.94995	TIMP2
ENSG00000035928	-0.110829	0.365727	0.860881	RFC1
ENSG00000036054	0.210438	0.0808365	0.524732	TBC1D23
ENSG00000036257	0.0523965	0.603166	0.952954	CUL3
ENSG00000036549	0.0600764	0.593726	0.94995	ZZZ3
ENSG00000037042	-0.086904	0.727506	0.977781	TUBG2
ENSG00000037241	-0.0797803	0.637317	0.96168	RPL26L1
ENSG00000037474	0.188685	0.0700721	0.494263	NSUN2
ENSG00000037637	0.113389	0.438712	0.899626	FBXO42
ENSG00000037749	0.179841	0.158494	0.676619	MFAP3
ENSG00000037757	-0.0181461	0.92864	0.99452	MRI1
ENSG00000037897	-0.347844	0.229797	0.755704	METTL1
ENSG00000037965	-0.100062	0.803353	0.983619	HOXC8
ENSG00000038002	0.148857	0.54539	0.937454	AGA
ENSG00000038210	-0.025056	0.863463	0.99142	PI4K2B
ENSG00000038219	0.165345	0.06679	0.483434	BOD1L1
ENSG00000038274	-0.160668	0.150659	0.665329	MAT2B
ENSG00000038358	-0.155566	0.168973	0.690065	EDC4
ENSG00000038382	-0.150862	0.0542766	0.436336	TRIO
ENSG00000038427	0.376641	0.000112451	0.00638976	VCAN
ENSG00000038532	0.0954379	0.413427	0.885139	CLEC16A
ENSG00000039123	0.0206825	0.845454	0.988076	SKIV2L2
ENSG00000039139	0.154606	0.328825	0.836382	DNAH5
ENSG00000039319	0.3601	0.00369079	0.0894396	ZFYVE16
ENSG00000039523	-0.0540567	0.601138	0.95153	FAM65A
ENSG00000039560	0.453175	3.07104e-09	7.22947e-07	RAI14
ENSG00000039650	-0.0809976	0.603807	0.95318	PNKP
ENSG00000040199	0.0862548	0.531724	0.933942	PHLPP2
ENSG00000040275	0.0801767	0.536144	0.93447	SPDL1
ENSG00000040341	0.0702072	0.646096	0.962634	STAU2
ENSG00000040487	0.080711	0.694747	0.975228	PQLC2
ENSG00000040531	-0.00392025	0.982189	0.998094	CTNS
ENSG00000040633	0.209758	0.102687	0.575554	PHF23
ENSG00000040933	0.0433542	0.736866	0.978107	INPP4A
ENSG00000041353	0.203447	0.549294	0.937454	RAB27B
ENSG00000041357	0.0160148	0.886392	0.99452	PSMA4
ENSG00000041802	0.121428	0.339767	0.842638	LSG1
ENSG00000041880	-0.579	0.00484464	0.107467	PARP3
ENSG00000041982	-0.36951	0.00024933	0.0119337	TNC
ENSG00000041988	-0.0604494	0.814216	0.98469	THAP3
ENSG00000042062	0.879824	0.00808867	0.150246	FAM65C
ENSG00000042088	-0.0992755	0.517837	0.927941	TDP1
ENSG00000042286	-0.038715	0.83975	0.986396	AIFM2
ENSG00000042317	-0.0381244	0.897449	0.99452	SPATA7
ENSG00000042429	-0.00283417	0.983059	0.998139	MED17
ENSG00000042445	0.0204824	0.895608	0.99452	RETSAT
ENSG00000042493	-0.43116	0.00621015	0.125454	CAPG
ENSG00000042753	0.155193	0.096971	0.55928	AP2S1
ENSG00000043093	0.189509	0.151893	0.668226	DCUN1D1
ENSG00000043143	-0.0821902	0.464698	0.913791	PHF15
ENSG00000043514	-0.0599979	0.78158	0.980671	TRIT1
ENSG00000044090	-0.169958	0.192447	0.71687	CUL7
ENSG00000044115	-0.0222289	0.772417	0.980611	CTNNA1
ENSG00000044446	-0.321088	0.0657695	0.481469	PHKA2
ENSG00000044459	-0.0592296	0.735535	0.97799	CNTLN
ENSG00000044574	-0.000624741	0.99236	0.998942	HSPA5
ENSG00000046604	-0.29319	0.147251	0.661168	DSG2
ENSG00000046647	-0.297295	0.224408	0.749	GEMIN8
ENSG00000046651	0.124485	0.487845	0.921504	OFD1
ENSG00000046653	0.623392	0.106697	0.582986	GPM6B
ENSG00000047056	-0.118595	0.375503	0.864585	WDR37
ENSG00000047188	0.0881038	0.473196	0.916016	YTHDC2
ENSG00000047230	-0.219628	0.178342	0.701636	CTPS2
ENSG00000047249	0.0808648	0.474511	0.91651	ATP6V1H
ENSG00000047315	0.103896	0.21696	0.741739	POLR2B
ENSG00000047346	0.163557	0.338452	0.841519	FAM214A
ENSG00000047410	-0.0266789	0.787836	0.981516	TPR
ENSG00000047578	-0.113786	0.441769	0.900767	KIAA0556
ENSG00000047579	-0.0975365	0.654564	0.9638	DTNBP1
ENSG00000047621	-0.0304633	0.827425	0.986233	C12orf4
ENSG00000047634	0.273146	0.21488	0.738789	SCML1
ENSG00000047644	0.13414	0.189086	0.716087	WWC3
ENSG00000047648	-0.12431	0.782302	0.980671	ARHGAP6
ENSG00000047662	-0.352512	0.19878	0.72462	FAM184B
ENSG00000047849	-0.0643683	0.328002	0.835592	MAP4
ENSG00000047932	0.31648	0.00312901	0.0804863	GOPC
ENSG00000048028	-0.0777718	0.634135	0.96168	USP28
ENSG00000048052	0.131686	0.307386	0.824213	HDAC9
ENSG00000048140	0.0378248	0.753765	0.978168	TSPAN17
ENSG00000048162	0.244624	0.27894	0.799791	NOP16
ENSG00000048342	-0.25048	0.0561621	0.444633	CC2D2A
ENSG00000048392	0.371441	0.00142496	0.0457852	RRM2B
ENSG00000048405	0.318185	0.02645	0.303886	ZNF800
ENSG00000048471	0.0417087	0.747389	0.978168	SNX29
ENSG00000048544	-0.0861897	0.510063	0.924705	MRPS10
ENSG00000048649	0.150669	0.133854	0.635789	RSF1
ENSG00000048707	0.0611296	0.605029	0.954133	VPS13D
ENSG00000048740	-0.0875277	0.63557	0.96168	CELF2
ENSG00000048828	0.0031673	0.96806	0.99719	FAM120A
ENSG00000048991	0.0978366	0.414473	0.885139	R3HDM1
ENSG00000049130	0.243303	0.0110958	0.182321	KITLG
ENSG00000049167	0.177032	0.535435	0.934186	ERCC8
ENSG00000049192	-0.160909	0.259749	0.783935	ADAMTS6
ENSG00000049239	-0.114277	0.169328	0.690065	H6PD
ENSG00000049245	0.104704	0.250851	0.777161	VAMP3
ENSG00000049246	-0.213601	0.340078	0.842638	PER3
ENSG00000049323	0.546176	9.27009e-12	2.89001e-09	LTBP1
ENSG00000049449	0.0632838	0.435457	0.898275	RCN1
ENSG00000049540	-0.688163	0.00957096	0.167021	ELN
ENSG00000049541	-0.00963775	0.953594	0.995477	RFC2
ENSG00000049618	0.0973234	0.29604	0.817304	ARID1B
ENSG00000049656	0.114711	0.230154	0.755704	CLPTM1L
ENSG00000049759	-0.210481	0.177533	0.701435	NEDD4L
ENSG00000049769	0.413315	0.18983	0.716144	PPP1R3F
ENSG00000049860	0.262861	0.00687618	0.134208	HEXB
ENSG00000049883	-0.114516	0.658044	0.964569	PTCD2
ENSG00000050130	0.0828081	0.515942	0.927426	JKAMP
ENSG00000050165	0.186757	0.0383861	0.367647	DKK3
ENSG00000050344	0.0306947	0.808385	0.98407	NFE2L3
ENSG00000050393	-0.0327842	0.866869	0.991898	MCUR1
ENSG00000050405	0.192068	0.0396732	0.372693	LIMA1
ENSG00000050426	-0.235074	0.217252	0.742083	LETMD1
ENSG00000050438	-0.304947	0.0748839	0.507816	SLC4A8
ENSG00000050748	-0.0114053	0.927767	0.99452	MAPK9
ENSG00000050820	0.0971709	0.291908	0.813856	BCAR1
ENSG00000051009	-0.309808	0.0791919	0.520702	FAM160A2
ENSG00000051108	0.0226432	0.834553	0.986233	HERPUD1
ENSG00000051128	-0.162631	0.303549	0.821493	HOMER3
ENSG00000051180	-0.0975904	0.672527	0.968794	RAD51
ENSG00000051341	0.0592283	0.750457	0.978168	POLQ
ENSG00000051382	0.0852444	0.547029	0.937454	PIK3CB
ENSG00000051523	0.216339	0.118452	0.60669	CYBA
ENSG00000051596	0.0194635	0.931112	0.99452	THOC3
ENSG00000051620	0.0762689	0.600684	0.951378	HEBP2
ENSG00000051825	-0.10376	0.538821	0.935039	MPHOSPH9
ENSG00000052126	-0.0516605	0.739621	0.978168	PLEKHA5
ENSG00000052723	0.00942636	0.944588	0.994806	SIKE1
ENSG00000052749	-0.0112246	0.927532	0.99452	RRP12
ENSG00000052795	0.08048	0.592092	0.94995	FNIP2
ENSG00000052802	0.0750702	0.483773	0.920367	MSMO1
ENSG00000052841	0.147219	0.187396	0.713985	TTC17
ENSG00000053254	-0.13739	0.160585	0.678987	FOXN3
ENSG00000053371	-0.0553994	0.7081	0.977133	AKR7A2
ENSG00000053372	0.291328	0.0280452	0.313774	MRTO4
ENSG00000053438	0.0701825	0.828848	0.986233	NNAT
ENSG00000053501	-0.127036	0.594637	0.94995	USE1
ENSG00000053770	0.0682797	0.649733	0.962997	AP5M1
ENSG00000053900	0.117952	0.477783	0.917264	ANAPC4
ENSG00000054116	0.101307	0.418339	0.888519	TRAPPC3
ENSG00000054118	-0.113592	0.142822	0.656125	THRAP3
ENSG00000054148	-0.198792	0.155148	0.672499	PHPT1
ENSG00000054267	0.214323	0.080386	0.523576	ARID4B
ENSG00000054277	-0.073313	0.773299	0.980671	OPN3
ENSG00000054282	0.486445	0.000391633	0.0167936	SDCCAG8
ENSG00000054356	-0.391875	0.204862	0.731058	PTPRN
ENSG00000054392	0.450699	0.142035	0.654303	HHAT
ENSG00000054523	0.0529299	0.548541	0.937454	KIF1B
ENSG00000054598	0.233351	0.191795	0.71687	FOXC1
ENSG00000054611	0.00715424	0.960091	0.995477	TBC1D22A
ENSG00000054654	0.0595697	0.694472	0.975228	SYNE2
ENSG00000054793	0.201753	0.0354134	0.357247	ATP9A
ENSG00000054965	-0.0831328	0.411644	0.885139	FAM168A
ENSG00000054967	0.187622	0.559029	0.939638	RELT
ENSG00000054983	0.0092666	0.957089	0.995477	GALC
ENSG00000055044	0.288334	0.238268	0.769006	NOP58
ENSG00000055070	-0.00655697	0.947673	0.995168	SZRD1
ENSG00000055130	0.0398783	0.691713	0.974683	CUL1
ENSG00000055147	0.0381743	0.825122	0.986233	FAM114A2
ENSG00000055163	-0.386411	0.0200623	0.26002	CYFIP2
ENSG00000055208	-0.0044426	0.964328	0.996704	TAB2
ENSG00000055211	0.243077	0.0815093	0.527024	GINM1
ENSG00000055332	-0.127719	0.205354	0.731058	EIF2AK2
ENSG00000055483	-0.0309609	0.751919	0.978168	USP36
ENSG00000055609	0.167726	0.113133	0.597138	KMT2C
ENSG00000055917	-0.017424	0.860347	0.990312	PUM2
ENSG00000055950	-0.0784226	0.59602	0.94995	MRPL43
ENSG00000056050	0.145459	0.443139	0.901098	C4orf27
ENSG00000056097	0.0270311	0.772206	0.98045	ZFR
ENSG00000056277	-0.0887408	0.640664	0.961767	ZNF280C
ENSG00000056558	-0.015942	0.955852	0.995477	TRAF1
ENSG00000056586	0.178015	0.0724874	0.502489	RC3H2
ENSG00000056661	-0.107619	0.408563	0.8846	PCGF2
ENSG00000056736	-0.17064	0.668277	0.967806	IL17RB
ENSG00000056972	-0.236946	0.182782	0.708465	TRAF3IP2
ENSG00000056998	-0.339944	0.174368	0.697015	GYG2
ENSG00000057019	0.478834	5.39787e-12	1.77898e-09	DCBLD2
ENSG00000057252	0.234319	0.0151826	0.222247	SOAT1
ENSG00000057608	0.0707524	0.374164	0.863714	GDI2
ENSG00000057657	0.504299	0.00488891	0.107689	PRDM1
ENSG00000057663	-0.0681848	0.667647	0.967603	ATG5
ENSG00000057757	-0.00904503	0.945241	0.994806	PITHD1
ENSG00000057935	-0.180542	0.210155	0.734344	MTA3
ENSG00000058056	-0.0953231	0.436826	0.898601	USP13
ENSG00000058063	0.168606	0.164015	0.685228	ATP11B
ENSG00000058085	0.2571	0.508192	0.924527	LAMC2
ENSG00000058091	0.134561	0.312075	0.828125	CDK14
ENSG00000058262	0.0981638	0.201007	0.728468	SEC61A1
ENSG00000058272	0.120353	0.232776	0.761721	PPP1R12A
ENSG00000058453	-0.168571	0.342515	0.843491	CROCC
ENSG00000058600	-0.0475941	0.768382	0.98045	POLR3E
ENSG00000058668	-0.0563544	0.440819	0.900767	ATP2B4
ENSG00000058673	0.231316	0.0110124	0.181521	ZC3H11A
ENSG00000058729	0.320377	0.0277637	0.312443	RIOK2
ENSG00000058799	0.145833	0.409315	0.884624	YIPF1
ENSG00000058804	0.00613667	0.963685	0.996704	NDC1
ENSG00000058866	-0.0548812	0.892076	0.99452	DGKG
ENSG00000059122	0.0831272	0.502501	0.923127	FLYWCH1
ENSG00000059145	-0.233073	0.152584	0.670244	UNKL
ENSG00000059377	0.561055	0.00716436	0.138427	TBXAS1
ENSG00000059378	-0.474759	0.0587681	0.457644	PARP12
ENSG00000059573	0.0845775	0.376541	0.8647	ALDH18A1
ENSG00000059588	-0.290973	0.0896213	0.54678	TARBP1
ENSG00000059691	-0.157572	0.409069	0.884624	PET112
ENSG00000059728	0.15321	0.495825	0.922795	MXD1
ENSG00000059758	0.334647	0.00367843	0.0893279	CDK17
ENSG00000059769	0.0524345	0.843895	0.987317	DNAJC25
ENSG00000059804	0.270177	0.0372299	0.363594	SLC2A3
ENSG00000060069	0.198241	0.171961	0.695325	CTDP1
ENSG00000060138	0.120413	0.155475	0.672696	YBX3
ENSG00000060237	0.0381428	0.610408	0.956442	WNK1
ENSG00000060339	0.207264	0.0625728	0.469907	CCAR1
ENSG00000060491	0.0369201	0.789275	0.981564	OGFR
ENSG00000060642	-0.0186281	0.941597	0.99452	PIGV
ENSG00000060656	0.00809127	0.957889	0.995477	PTPRU
ENSG00000060688	-0.0702666	0.604492	0.953612	SNRNP40
ENSG00000060718	0.057148	0.7471	0.978168	COL11A1
ENSG00000060749	0.0906694	0.406995	0.882959	QSER1
ENSG00000060762	0.0123232	0.962393	0.995981	MPC1
ENSG00000060971	-0.0218742	0.907107	0.99452	ACAA1
ENSG00000060982	-0.0412877	0.599246	0.950276	BCAT1
ENSG00000061273	-0.170808	0.0691634	0.490651	HDAC7
ENSG00000061337	-0.00196028	0.990469	0.998847	LZTS1
ENSG00000061676	0.136306	0.0776906	0.515941	NCKAP1
ENSG00000061794	0.232439	0.113246	0.597138	MRPS35
ENSG00000061936	-0.118092	0.375776	0.864611	SFSWAP
ENSG00000061938	-0.225137	0.11131	0.595253	TNK2
ENSG00000061987	-0.01206	0.908594	0.99452	MON2
ENSG00000062194	-0.0475926	0.682392	0.970443	GPBP1
ENSG00000062370	-0.253264	0.424328	0.892557	ZNF112
ENSG00000062485	-0.145496	0.0812718	0.526669	CS
ENSG00000062582	-0.22365	0.108222	0.588563	MRPS24
ENSG00000062598	-0.0578728	0.647585	0.96268	ELMO2
ENSG00000062650	0.0950263	0.358155	0.854308	WAPAL
ENSG00000062716	-0.204391	0.331986	0.83759	VMP1
ENSG00000062725	-0.0559468	0.619908	0.957504	APPBP2
ENSG00000062822	-0.165934	0.283624	0.804858	POLD1
ENSG00000063046	-0.190243	0.0158018	0.226709	EIF4B
ENSG00000063127	0.0149055	0.96811	0.99719	SLC6A16
ENSG00000063169	-0.170335	0.267144	0.788769	GLTSCR1
ENSG00000063176	0.0898343	0.640167	0.96168	SPHK2
ENSG00000063177	-0.112832	0.19848	0.724056	RPL18
ENSG00000063241	-0.0461775	0.773507	0.980671	ISOC2
ENSG00000063244	-0.0231133	0.799793	0.983217	U2AF2
ENSG00000063245	0.0907964	0.360153	0.855354	EPN1
ENSG00000063322	0.10985	0.388329	0.870172	MED29
ENSG00000063438	-0.109388	0.295531	0.816869	AHRR
ENSG00000063587	-0.0413264	0.756892	0.978628	ZNF275
ENSG00000063601	-0.130396	0.304746	0.822204	MTMR1
ENSG00000063660	0.000886813	0.991566	0.998847	GPC1
ENSG00000063761	0.14179	0.657071	0.964569	ADCK1
ENSG00000063854	-0.0020419	0.991715	0.998888	HAGH
ENSG00000063978	-0.102385	0.340345	0.842644	RNF4
ENSG00000064012	-0.141112	0.534157	0.934184	CASP8
ENSG00000064102	0.0475981	0.765243	0.98045	ASUN
ENSG00000064115	0.170794	0.209737	0.734344	TM7SF3
ENSG00000064199	0.0116661	0.97316	0.997192	SPA17
ENSG00000064225	-0.0562062	0.864474	0.991626	ST3GAL6
ENSG00000064309	-7.98619e-05	0.999847	0.999943	CDON
ENSG00000064313	0.0877141	0.425425	0.893045	TAF2
ENSG00000064393	-0.0504708	0.469563	0.915746	HIPK2
ENSG00000064419	-0.0254306	0.794945	0.983028	TNPO3
ENSG00000064490	-0.214743	0.249777	0.776843	RFXANK
ENSG00000064545	-0.0895672	0.650453	0.963372	TMEM161A
ENSG00000064601	0.118126	0.242646	0.771969	CTSA
ENSG00000064607	-0.171798	0.110538	0.593876	SUGP2
ENSG00000064651	0.182828	0.114184	0.598856	SLC12A2
ENSG00000064652	0.20541	0.331256	0.837498	SNX24
ENSG00000064655	0.0504561	0.85778	0.990222	EYA2
ENSG00000064666	0.0281239	0.733525	0.977782	CNN2
ENSG00000064687	-0.676923	0.0320832	0.33686	ABCA7
ENSG00000064692	-0.132972	0.433248	0.897138	SNCAIP
ENSG00000064703	-0.00655303	0.966158	0.99719	DDX20
ENSG00000064726	0.225984	0.0295318	0.321318	BTBD1
ENSG00000064763	0.400624	0.212164	0.73493	FAR2
ENSG00000064932	-0.146297	0.167933	0.688697	SBNO2
ENSG00000064933	-0.0817085	0.686765	0.972273	PMS1
ENSG00000064961	-0.105491	0.390575	0.871558	HMG20B
ENSG00000064995	0.00767421	0.971612	0.99719	TAF11
ENSG00000064999	-0.0930202	0.511368	0.925302	ANKS1A
ENSG00000065000	0.0949982	0.278107	0.799791	AP3D1
ENSG00000065029	-0.309947	0.0844713	0.535961	ZNF76
ENSG00000065054	0.00601488	0.962316	0.995981	SLC9A3R2
ENSG00000065057	-0.174692	0.53729	0.934802	NTHL1
ENSG00000065060	-0.207601	0.251264	0.777161	UHRF1BP1
ENSG00000065135	0.0855845	0.369469	0.862028	GNAI3
ENSG00000065150	-0.110737	0.135973	0.641009	IPO5
ENSG00000065154	0.0726313	0.461743	0.912239	OAT
ENSG00000065183	0.102182	0.406951	0.882959	WDR3
ENSG00000065243	0.063653	0.560397	0.939638	PKN2
ENSG00000065268	-0.0747233	0.618293	0.957504	WDR18
ENSG00000065308	-0.10289	0.179385	0.702795	TRAM2
ENSG00000065328	0.0652747	0.851268	0.989159	MCM10
ENSG00000065357	-0.108471	0.394561	0.874286	DGKA
ENSG00000065413	-0.310696	0.106069	0.582065	ANKRD44
ENSG00000065427	-0.0093419	0.916928	0.99452	KARS
ENSG00000065457	-0.059552	0.684664	0.971073	ADAT1
ENSG00000065485	-0.0746222	0.66644	0.967454	PDIA5
ENSG00000065491	0.0643902	0.758581	0.978891	TBC1D22B
ENSG00000065518	0.117218	0.322144	0.833698	NDUFB4
ENSG00000065526	0.0546507	0.539929	0.93571	SPEN
ENSG00000065534	-0.248907	0.000192242	0.00976876	MYLK
ENSG00000065548	0.125572	0.263521	0.78858	ZC3H15
ENSG00000065559	0.0485033	0.700367	0.976872	MAP2K4
ENSG00000065600	-0.0391858	0.873771	0.99255	TMEM206
ENSG00000065613	0.0857393	0.380914	0.866464	SLK
ENSG00000065615	0.229355	0.280043	0.801139	CYB5R4
ENSG00000065621	0.715201	0.028493	0.316025	GSTO2
ENSG00000065665	0.0747043	0.744054	0.978168	SEC61A2
ENSG00000065802	0.0732707	0.485429	0.920655	ASB1
ENSG00000065809	0.270633	0.0346493	0.354955	FAM107B
ENSG00000065833	-0.0419007	0.677389	0.969768	ME1
ENSG00000065882	-0.0289233	0.776024	0.980671	TBC1D1
ENSG00000065883	0.112351	0.260864	0.785564	CDK13
ENSG00000065911	-0.156625	0.189072	0.716087	MTHFD2
ENSG00000065923	0.471448	0.000388052	0.0167022	SLC9A7
ENSG00000065970	-0.108891	0.344702	0.84437	FOXJ2
ENSG00000065978	0.039015	0.640103	0.96168	YBX1
ENSG00000065989	-0.132305	0.380044	0.865851	PDE4A
ENSG00000066027	0.119377	0.592636	0.94995	PPP2R5A
ENSG00000066044	-0.0544248	0.574196	0.945579	ELAVL1
ENSG00000066056	-0.459722	0.276809	0.798352	TIE1
ENSG00000066084	0.126114	0.201635	0.728653	DIP2B
ENSG00000066117	-0.21243	0.0624693	0.469741	SMARCD1
ENSG00000066135	0.0330916	0.773163	0.980671	KDM4A
ENSG00000066136	-0.0252712	0.86645	0.991898	NFYC
ENSG00000066230	-0.130099	0.7211	0.977781	SLC9A3
ENSG00000066279	0.0276986	0.831085	0.986233	ASPM
ENSG00000066322	0.0808964	0.41669	0.886437	ELOVL1
ENSG00000066422	-0.00322007	0.98213	0.998094	ZBTB11
ENSG00000066427	-0.162057	0.403478	0.880627	ATXN3
ENSG00000066455	0.00252745	0.981551	0.998094	GOLGA5
ENSG00000066557	0.0374499	0.812342	0.98469	LRRC40
ENSG00000066583	-0.0673873	0.766057	0.98045	ISOC1
ENSG00000066629	0.0979552	0.488694	0.921504	EML1
ENSG00000066651	0.114103	0.654193	0.9638	TRMT11
ENSG00000066654	0.00842125	0.94778	0.995168	THUMPD1
ENSG00000066697	0.0329175	0.763034	0.98009	MSANTD3
ENSG00000066739	-0.0771281	0.498143	0.922795	ATG2B
ENSG00000066777	0.191293	0.0414192	0.382822	ARFGEF1
ENSG00000066827	-0.126374	0.552491	0.937454	ZFAT
ENSG00000066855	0.300048	0.0494754	0.421802	MTFR1
ENSG00000066926	-0.24529	0.0920749	0.547553	FECH
ENSG00000066933	0.0132361	0.911992	0.99452	MYO9A
ENSG00000067057	-0.204007	0.0112368	0.184114	PFKP
ENSG00000067064	0.125861	0.361511	0.856174	IDI1
ENSG00000067066	0.103433	0.331524	0.837498	SP100
ENSG00000067082	0.0135158	0.879065	0.993292	KLF6
ENSG00000067113	-0.256441	0.313786	0.828644	PPAP2A
ENSG00000067141	0.104444	0.296995	0.818128	NEO1
ENSG00000067167	0.154884	0.0785406	0.518584	TRAM1
ENSG00000067177	0.352786	0.121789	0.613464	PHKA1
ENSG00000067182	-0.0195796	0.819862	0.985927	TNFRSF1A
ENSG00000067191	-0.338753	0.307463	0.824213	CACNB1
ENSG00000067208	0.213601	0.0559626	0.443699	EVI5
ENSG00000067221	0.118136	0.547634	0.937454	STOML1
ENSG00000067225	0.0840917	0.306488	0.823704	PKM
ENSG00000067248	0.321222	0.00518875	0.110947	DHX29
ENSG00000067334	0.188713	0.102158	0.573777	DNTTIP2
ENSG00000067365	0.0991527	0.577293	0.945803	METTL22
ENSG00000067369	-0.112693	0.212437	0.73499	TP53BP1
ENSG00000067445	-0.324326	0.0328264	0.341238	TRO
ENSG00000067533	0.199762	0.21135	0.734637	RRP15
ENSG00000067560	-0.0639753	0.360793	0.855644	RHOA
ENSG00000067596	-0.0972581	0.35294	0.850981	DHX8
ENSG00000067606	-0.0823108	0.832506	0.986233	PRKCZ
ENSG00000067704	0.131852	0.146432	0.660853	IARS2
ENSG00000067715	0.457197	0.0300399	0.325056	SYT1
ENSG00000067798	0.288373	0.00027345	0.0129273	NAV3
ENSG00000067829	0.164947	0.244067	0.772312	IDH3G
ENSG00000067836	0.0863288	0.718996	0.977781	ROGDI
ENSG00000067900	0.253867	0.010259	0.173529	ROCK1
ENSG00000067955	0.349734	0.00121271	0.0407831	CBFB
ENSG00000068001	-0.00141762	0.992101	0.998942	HYAL2
ENSG00000068024	-0.217123	0.208632	0.733245	HDAC4
ENSG00000068028	-0.0200524	0.912603	0.99452	RASSF1
ENSG00000068079	-0.457176	0.219012	0.744562	IFI35
ENSG00000068097	-0.245507	0.0851395	0.538129	HEATR6
ENSG00000068120	-0.148488	0.206797	0.732049	COASY
ENSG00000068137	-0.00475289	0.977729	0.997906	PLEKHH3
ENSG00000068305	0.292927	0.0168748	0.234802	MEF2A
ENSG00000068308	-0.0250164	0.819592	0.985927	OTUD5
ENSG00000068323	0.0370033	0.694726	0.975228	TFE3
ENSG00000068354	-0.0968737	0.622857	0.959262	TBC1D25
ENSG00000068366	0.21101	0.0273296	0.309066	ACSL4
ENSG00000068383	0.273273	0.0414303	0.382822	INPP5A
ENSG00000068394	0.00969184	0.960006	0.995477	GPKOW
ENSG00000068400	0.0190427	0.893578	0.99452	GRIPAP1
ENSG00000068438	0.135402	0.324999	0.834437	FTSJ1
ENSG00000068489	-0.0325607	0.821559	0.986002	PRR11
ENSG00000068650	0.147217	0.239951	0.769924	ATP11A
ENSG00000068654	0.0492885	0.593143	0.94995	POLR1A
ENSG00000068697	0.0175815	0.833809	0.986233	LAPTM4A
ENSG00000068724	-0.0569989	0.755324	0.978168	TTC7A
ENSG00000068745	-0.0229643	0.848045	0.9883	IP6K2
ENSG00000068784	-0.21785	0.246594	0.774214	SRBD1
ENSG00000068793	-0.0313603	0.702012	0.97699	CYFIP1
ENSG00000068796	-0.0425472	0.724343	0.977781	KIF2A
ENSG00000068878	0.18161	0.0409661	0.38047	PSME4
ENSG00000068885	0.134883	0.580024	0.947272	IFT80
ENSG00000068903	-0.0274982	0.846035	0.988103	SIRT2
ENSG00000068912	0.138898	0.207925	0.732789	ERLEC1
ENSG00000068971	0.14632	0.363371	0.858311	PPP2R5B
ENSG00000069011	0.129619	0.301449	0.820548	PITX1
ENSG00000069020	0.507891	0.000118696	0.00664641	MAST4
ENSG00000069248	-0.0119074	0.919973	0.99452	NUP133
ENSG00000069275	-0.0672401	0.560708	0.939673	NUCKS1
ENSG00000069329	-0.0169585	0.837209	0.986233	VPS35
ENSG00000069345	0.150532	0.136583	0.642008	DNAJA2
ENSG00000069399	0.239134	0.121376	0.61279	BCL3
ENSG00000069424	-0.111313	0.651014	0.963509	KCNAB2
ENSG00000069431	-0.0600901	0.767271	0.98045	ABCC9
ENSG00000069509	-0.103825	0.695231	0.975228	FUNDC1
ENSG00000069667	0.500594	0.0609015	0.462646	RORA
ENSG00000069702	-0.0907296	0.694081	0.975228	TGFBR3
ENSG00000069712	0.404923	0.184795	0.711487	KIAA1107
ENSG00000069849	0.278625	0.00159728	0.0501416	ATP1B3
ENSG00000069869	0.0625021	0.537622	0.934802	NEDD4
ENSG00000069943	-0.0505639	0.870124	0.992424	PIGB
ENSG00000069956	-0.00163485	0.987531	0.998847	MAPK6
ENSG00000069966	-0.0663286	0.767867	0.98045	GNB5
ENSG00000069974	0.0396816	0.836629	0.986233	RAB27A
ENSG00000069998	-0.210436	0.221053	0.746766	CECR5
ENSG00000070010	0.0878086	0.441014	0.900767	UFD1L
ENSG00000070018	0.138253	0.165444	0.686399	LRP6
ENSG00000070047	0.0921154	0.397472	0.876474	PHRF1
ENSG00000070061	-0.0625816	0.569114	0.944158	IKBKAP
ENSG00000070081	0.0707774	0.549084	0.937454	NUCB2
ENSG00000070087	-0.11473	0.153302	0.671096	PFN2
ENSG00000070159	0.280522	0.488407	0.921504	PTPN3
ENSG00000070214	0.105279	0.396627	0.876228	SLC44A1
ENSG00000070269	0.150914	0.414678	0.885139	TMEM260
ENSG00000070366	0.0172799	0.864213	0.991626	SMG6
ENSG00000070367	0.168388	0.107967	0.588553	EXOC5
ENSG00000070371	-0.0947001	0.635731	0.96168	CLTCL1
ENSG00000070404	-0.0502272	0.681009	0.970286	FSTL3
ENSG00000070413	-0.0252685	0.826999	0.986233	DGCR2
ENSG00000070423	-0.1007	0.477612	0.917264	RNF126
ENSG00000070444	-0.0361236	0.815192	0.984735	MNT
ENSG00000070476	0.0348235	0.827666	0.986233	ZXDC
ENSG00000070495	0.166694	0.23091	0.756905	JMJD6
ENSG00000070501	0.20574	0.377734	0.864899	POLB
ENSG00000070540	0.16767	0.172512	0.69542	WIPI1
ENSG00000070610	-0.0440369	0.73918	0.978168	GBA2
ENSG00000070614	-0.0593187	0.430961	0.895377	NDST1
ENSG00000070669	-0.581513	0.000444846	0.0183261	ASNS
ENSG00000070718	-0.0716666	0.614281	0.957013	AP3M2
ENSG00000070756	-0.0210649	0.788876	0.981516	PABPC1
ENSG00000070761	0.206325	0.304932	0.822204	C16orf80
ENSG00000070770	-0.193769	0.0542051	0.436336	CSNK2A2
ENSG00000070778	-0.0239996	0.827626	0.986233	PTPN21
ENSG00000070785	0.10892	0.451575	0.904483	EIF2B3
ENSG00000070814	0.0626393	0.522807	0.930789	TCOF1
ENSG00000070831	0.0355487	0.679124	0.969768	CDC42
ENSG00000070882	-0.0175232	0.872323	0.99255	OSBPL3
ENSG00000070950	-0.0605443	0.721954	0.977781	RAD18
ENSG00000070961	0.378423	0.000191282	0.00976299	ATP2B1
ENSG00000071051	-0.0360206	0.810575	0.98407	NCK2
ENSG00000071054	0.351306	4.49743e-07	6.56682e-05	MAP4K4
ENSG00000071082	-0.121224	0.120335	0.610944	RPL31
ENSG00000071127	0.0185137	0.808355	0.98407	WDR1
ENSG00000071189	0.226707	0.0903334	0.547553	SNX13
ENSG00000071205	-0.0422667	0.75298	0.978168	ARHGAP10
ENSG00000071242	-0.20385	0.058197	0.455248	RPS6KA2
ENSG00000071243	-0.025688	0.917781	0.99452	ING3
ENSG00000071246	-0.0121502	0.951962	0.995456	VASH1
ENSG00000071282	-0.504942	0.0512053	0.427315	LMCD1
ENSG00000071462	0.00740285	0.959216	0.995477	WBSCR22
ENSG00000071537	0.136796	0.100871	0.569251	SEL1L
ENSG00000071539	-0.122419	0.406734	0.882872	TRIP13
ENSG00000071553	0.0771391	0.475587	0.91651	ATP6AP1
ENSG00000071564	0.0498183	0.608087	0.956199	TCF3
ENSG00000071575	0.654257	1.04467e-05	0.000987727	TRIB2
ENSG00000071626	-0.090567	0.350408	0.848607	DAZAP1
ENSG00000071655	-0.0412874	0.738111	0.978168	MBD3
ENSG00000071794	-0.0701285	0.553308	0.937454	HLTF
ENSG00000071859	0.068787	0.567611	0.943895	FAM50A
ENSG00000071889	-0.0289008	0.845602	0.988098	FAM3A
ENSG00000071894	-0.0840051	0.387979	0.870172	CPSF1
ENSG00000071967	-0.0469692	0.590584	0.949726	CYBRD1
ENSG00000071994	0.0691979	0.598831	0.949998	PDCD2
ENSG00000072041	1.77242	1.16817e-19	1.03652e-16	SLC6A15
ENSG00000072042	0.286528	0.0143507	0.213021	RDH11
ENSG00000072062	-0.00726603	0.935412	0.99452	PRKACA
ENSG00000072071	-0.193867	0.505583	0.924232	LPHN1
ENSG00000072110	0.0547531	0.436803	0.898601	ACTN1
ENSG00000072121	-0.122346	0.27837	0.799791	ZFYVE26
ENSG00000072133	0.200037	0.497666	0.922795	RPS6KA6
ENSG00000072134	0.120935	0.372992	0.863617	EPN2
ENSG00000072135	0.0559586	0.750967	0.978168	PTPN18
ENSG00000072163	-0.16354	0.304671	0.822204	LIMS2
ENSG00000072195	-0.511907	0.000133162	0.00734938	SPEG
ENSG00000072210	-0.313261	0.316822	0.831017	ALDH3A2
ENSG00000072274	0.182048	0.0261377	0.301498	TFRC
ENSG00000072310	0.0211327	0.881726	0.994496	SREBF1
ENSG00000072364	0.232588	0.00485742	0.107544	AFF4
ENSG00000072401	-0.148034	0.444191	0.901212	UBE2D1
ENSG00000072415	0.0720406	0.51526	0.927426	MPP5
ENSG00000072422	-0.2541	0.115908	0.603611	RHOBTB1
ENSG00000072501	-0.16998	0.0550576	0.440117	SMC1A
ENSG00000072506	0.0144458	0.932579	0.99452	HSD17B10
ENSG00000072518	0.0883754	0.437189	0.898765	MARK2
ENSG00000072571	-0.0249698	0.858308	0.990222	HMMR
ENSG00000072609	-0.090209	0.608095	0.956199	CHFR
ENSG00000072657	0.314241	0.00272621	0.0727808	TRHDE
ENSG00000072682	0.142963	0.173492	0.696274	P4HA2
ENSG00000072736	0.193178	0.234967	0.764495	NFATC3
ENSG00000072756	0.121518	0.493227	0.922524	TRNT1
ENSG00000072778	0.0680166	0.426321	0.893984	ACADVL
ENSG00000072786	0.155535	0.183032	0.708958	STK10
ENSG00000072803	0.0170873	0.884524	0.99452	FBXW11
ENSG00000072832	-0.0598706	0.627176	0.961102	CRMP1
ENSG00000072840	0.0427953	0.666129	0.967368	EVC
ENSG00000072849	0.121987	0.37769	0.864899	DERL2
ENSG00000072864	-0.15285	0.362482	0.857511	NDE1
ENSG00000072952	-0.208493	0.144077	0.658162	MRVI1
ENSG00000072958	0.120841	0.27409	0.795979	AP1M1
ENSG00000073008	0.264955	0.0139567	0.208807	PVR
ENSG00000073009	0.158598	0.537777	0.934925	IKBKG
ENSG00000073050	0.0360438	0.845751	0.988098	XRCC1
ENSG00000073060	-0.0671829	0.646048	0.962634	SCARB1
ENSG00000073111	-0.158124	0.238501	0.769083	MCM2
ENSG00000073150	-0.0699341	0.770175	0.98045	PANX2
ENSG00000073169	0.00546359	0.979221	0.997906	SELO
ENSG00000073331	-0.258888	0.334581	0.838509	ALPK1
ENSG00000073417	0.171085	0.192947	0.71687	PDE8A
ENSG00000073464	-0.005615	0.980009	0.997917	CLCN4
ENSG00000073536	-0.235335	0.203552	0.730448	NLE1
ENSG00000073578	0.0525644	0.608867	0.956199	SDHA
ENSG00000073584	-0.0858082	0.46254	0.912239	SMARCE1
ENSG00000073605	0.139337	0.725486	0.977781	GSDMB
ENSG00000073614	0.134226	0.169306	0.690065	KDM5A
ENSG00000073711	-0.0568636	0.592531	0.94995	PPP2R3A
ENSG00000073712	-0.123213	0.162876	0.6842	FERMT2
ENSG00000073756	0.656597	0.0916394	0.547553	PTGS2
ENSG00000073792	0.0453953	0.603754	0.95318	IGF2BP2
ENSG00000073803	-0.0980625	0.613092	0.956907	MAP3K13
ENSG00000073849	-0.00427264	0.984028	0.998139	ST6GAL1
ENSG00000073905	0.0813668	0.803693	0.983619	VDAC1P1
ENSG00000073910	0.666164	0.000189388	0.0097219	FRY
ENSG00000073921	0.121342	0.123747	0.616329	PICALM
ENSG00000073969	-0.0314511	0.777947	0.980671	NSF
ENSG00000074047	-0.088499	0.386169	0.870172	GLI2
ENSG00000074054	-0.0565648	0.510188	0.924705	CLASP1
ENSG00000074071	0.00523319	0.968778	0.99719	MRPS34
ENSG00000074181	0.361146	0.000109501	0.00628406	NOTCH3
ENSG00000074201	-0.14896	0.206939	0.732049	CLNS1A
ENSG00000074219	-0.04448	0.732311	0.977781	TEAD2
ENSG00000074266	0.160323	0.425332	0.893011	EED
ENSG00000074319	-0.0910276	0.434918	0.898265	TSG101
ENSG00000074356	-0.0908227	0.488528	0.921504	C17orf85
ENSG00000074410	-0.342464	0.00252538	0.0688657	CA12
ENSG00000074416	0.249401	0.00417017	0.0973744	MGLL
ENSG00000074527	-0.616253	1.1334e-05	0.0010459	NTN4
ENSG00000074582	-0.214117	0.278699	0.799791	BCS1L
ENSG00000074590	0.383698	0.0104835	0.175879	NUAK1
ENSG00000074603	0.143782	0.211661	0.734637	DPP8
ENSG00000074621	-0.0691935	0.741617	0.978168	SLC24A1
ENSG00000074657	-0.178356	0.0853409	0.538307	ZNF532
ENSG00000074695	0.199678	0.0275815	0.310696	LMAN1
ENSG00000074696	-0.0532103	0.560414	0.939638	PTPLAD1
ENSG00000074755	0.0816073	0.403045	0.880023	ZZEF1
ENSG00000074800	-0.0914374	0.253224	0.777699	ENO1
ENSG00000074842	0.261647	0.0273204	0.309066	C19orf10
ENSG00000074855	0.0320908	0.872776	0.99255	ANO8
ENSG00000074935	-0.0871717	0.81424	0.98469	TUBE1
ENSG00000074964	-0.0140853	0.9335	0.99452	ARHGEF10L
ENSG00000075089	-0.0442531	0.846944	0.988103	ACTR6
ENSG00000075131	-0.17633	0.454886	0.907559	TIPIN
ENSG00000075142	-0.00972622	0.940964	0.99452	SRI
ENSG00000075151	0.0581003	0.4671	0.914925	EIF4G3
ENSG00000075188	-0.125054	0.589526	0.949551	NUP37
ENSG00000075213	0.457452	1.81417e-07	2.98949e-05	SEMA3A
ENSG00000075218	-0.158019	0.310577	0.826796	GTSE1
ENSG00000075223	-0.0158902	0.876499	0.993251	SEMA3C
ENSG00000075234	-0.0775626	0.545172	0.937454	TTC38
ENSG00000075239	0.0298217	0.831795	0.986233	ACAT1
ENSG00000075240	-0.0446224	0.820793	0.986002	GRAMD4
ENSG00000075275	-0.169688	0.336867	0.840553	CELSR1
ENSG00000075292	0.087657	0.376528	0.8647	ZNF638
ENSG00000075303	0.0635457	0.783209	0.98114	SLC25A40
ENSG00000075336	0.0607734	0.731621	0.977781	TIMM21
ENSG00000075391	-0.00134906	0.990853	0.998847	RASAL2
ENSG00000075399	-0.142951	0.468739	0.915746	VPS9D1
ENSG00000075407	0.16801	0.278375	0.799791	ZNF37A
ENSG00000075413	0.0113622	0.907995	0.99452	MARK3
ENSG00000075415	-0.0510631	0.485389	0.920655	SLC25A3
ENSG00000075420	0.262483	0.000715097	0.0270447	FNDC3B
ENSG00000075426	-0.348208	2.41197e-05	0.00188951	FOSL2
ENSG00000075539	0.101973	0.354169	0.85289	FRYL
ENSG00000075568	0.297367	0.00123955	0.0413242	TMEM131
ENSG00000075618	0.0422935	0.607163	0.955996	FSCN1
ENSG00000075624	-0.110225	0.186278	0.713623	ACTB
ENSG00000075643	-0.442105	0.194404	0.718265	MOCOS
ENSG00000075651	-0.221464	0.265732	0.788769	PLD1
ENSG00000075702	-0.281026	0.0714153	0.499253	WDR62
ENSG00000075711	0.014593	0.901	0.99452	DLG1
ENSG00000075785	0.12186	0.131218	0.629881	RAB7A
ENSG00000075790	0.286227	0.0337479	0.348195	BCAP29
ENSG00000075826	-1.05078	0.00623409	0.125717	SEC31B
ENSG00000075856	-0.0767357	0.500867	0.923127	SART3
ENSG00000075914	-0.199453	0.301786	0.820548	EXOSC7
ENSG00000075945	-0.145487	0.358088	0.854308	KIFAP3
ENSG00000075975	0.0467278	0.711638	0.977203	MKRN2
ENSG00000076003	-0.235857	0.0535496	0.4356	MCM6
ENSG00000076043	0.104337	0.379374	0.865695	REXO2
ENSG00000076053	-0.00925117	0.952687	0.995477	RBM7
ENSG00000076067	0.144106	0.155013	0.672481	RBMS2
ENSG00000076108	0.0346704	0.695529	0.975238	BAZ2A
ENSG00000076201	-0.0808753	0.394257	0.874232	PTPN23
ENSG00000076242	-0.00537984	0.965712	0.99718	MLH1
ENSG00000076248	-0.00308158	0.985094	0.998336	UNG
ENSG00000076321	0.0432111	0.770797	0.98045	KLHL20
ENSG00000076351	0.126554	0.753831	0.978168	SLC46A1
ENSG00000076356	0.498275	0.042017	0.385573	PLXNA2
ENSG00000076382	-0.284532	0.069518	0.491902	SPAG5
ENSG00000076513	-0.316159	0.00132599	0.043826	ANKRD13A
ENSG00000076555	-0.428856	0.208511	0.733245	ACACB
ENSG00000076604	-0.0949717	0.553543	0.937486	TRAF4
ENSG00000076641	0.440931	0.00183355	0.0549351	PAG1
ENSG00000076650	0.00808328	0.972715	0.997192	GPATCH1
ENSG00000076662	-0.269246	0.234196	0.762691	ICAM3
ENSG00000076685	0.104948	0.324162	0.834253	NT5C2
ENSG00000076706	0.0514823	0.587806	0.949551	MCAM
ENSG00000076770	-0.31993	0.210772	0.734344	MBNL3
ENSG00000076924	-0.0941976	0.465299	0.914349	XAB2
ENSG00000076928	0.0199431	0.850516	0.989024	ARHGEF1
ENSG00000076984	-0.0757637	0.630615	0.961444	MAP2K7
ENSG00000077044	-0.158547	0.331086	0.837498	DGKD
ENSG00000077063	-0.452432	0.0306646	0.328733	CTTNBP2
ENSG00000077097	-0.0850258	0.339345	0.84252	TOP2B
ENSG00000077147	0.262704	0.00342866	0.0852363	TM9SF3
ENSG00000077150	-0.0177582	0.891566	0.99452	NFKB2
ENSG00000077152	0.077239	0.701895	0.97699	UBE2T
ENSG00000077157	-0.0959637	0.562227	0.941049	PPP1R12B
ENSG00000077232	0.0324429	0.719017	0.977781	DNAJC10
ENSG00000077235	0.0558881	0.510969	0.924931	GTF3C1
ENSG00000077238	0.479063	0.000574944	0.0227123	IL4R
ENSG00000077254	0.0273316	0.801355	0.983521	USP33
ENSG00000077312	-0.331936	0.02388	0.28604	SNRPA
ENSG00000077348	-0.0869695	0.764243	0.98009	EXOSC5
ENSG00000077380	0.115567	0.205103	0.731058	DYNC1I2
ENSG00000077454	-0.069103	0.560042	0.939638	LRCH4
ENSG00000077458	-0.00471058	0.986555	0.998847	FAM76B
ENSG00000077463	0.0837147	0.669461	0.968155	SIRT6
ENSG00000077514	0.110532	0.52226	0.930259	POLD3
ENSG00000077549	0.0485387	0.565124	0.94303	CAPZB
ENSG00000077585	0.326847	0.071511	0.499253	GPR137B
ENSG00000077684	-0.331145	0.0195394	0.255046	PHF17
ENSG00000077713	0.167652	0.32325	0.833698	SLC25A43
ENSG00000077721	0.115371	0.296906	0.818128	UBE2A
ENSG00000077782	-0.0307804	0.710914	0.977203	FGFR1
ENSG00000077809	-0.202621	0.0790426	0.520702	GTF2I
ENSG00000077942	-0.273554	0.00562631	0.116726	FBLN1
ENSG00000078018	-0.287121	0.386918	0.870172	MAP2
ENSG00000078043	0.101724	0.47284	0.916016	PIAS2
ENSG00000078053	-0.716456	0.000799684	0.0293769	AMPH
ENSG00000078061	-0.228069	0.0649055	0.477173	ARAF
ENSG00000078070	-0.101502	0.58137	0.948065	MCCC1
ENSG00000078098	0.36272	0.00315363	0.0806587	FAP
ENSG00000078124	0.0334359	0.861997	0.990761	ACER3
ENSG00000078140	0.143967	0.182182	0.708042	UBE2K
ENSG00000078142	0.134875	0.251103	0.777161	PIK3C3
ENSG00000078177	-0.150657	0.49941	0.922795	N4BP2
ENSG00000078237	0.346825	0.0352305	0.357247	C12orf5
ENSG00000078246	-0.0364853	0.772199	0.98045	TULP3
ENSG00000078269	-0.108394	0.195078	0.718461	SYNJ2
ENSG00000078304	-0.0693361	0.495402	0.922795	PPP2R5C
ENSG00000078319	-0.21533	0.516979	0.927571	PMS2P1
ENSG00000078369	-0.000106373	0.998821	0.999428	GNB1
ENSG00000078401	0.867704	0.000780297	0.0289412	EDN1
ENSG00000078403	-0.0827462	0.534419	0.934184	MLLT10
ENSG00000078618	0.0861471	0.269665	0.790162	NRD1
ENSG00000078668	-0.0369931	0.755338	0.978168	VDAC3
ENSG00000078674	0.0332661	0.716537	0.977781	PCM1
ENSG00000078687	0.166061	0.263118	0.788329	TNRC6C
ENSG00000078699	-0.310525	0.0302892	0.326529	CBFA2T2
ENSG00000078747	0.132991	0.169383	0.690065	ITCH
ENSG00000078804	0.0497808	0.667636	0.967603	TP53INP2
ENSG00000078808	0.209159	0.0102239	0.173431	SDF4
ENSG00000078902	0.0118863	0.921303	0.99452	TOLLIP
ENSG00000079102	-0.240349	0.356251	0.853588	RUNX1T1
ENSG00000079134	-0.116136	0.539881	0.93571	THOC1
ENSG00000079150	0.030218	0.849185	0.98873	FKBP7
ENSG00000079156	-0.0783903	0.704269	0.977133	OSBPL6
ENSG00000079246	0.0366115	0.639891	0.96168	XRCC5
ENSG00000079257	-0.179829	0.33878	0.84166	LXN
ENSG00000079277	0.0823385	0.692177	0.97476	MKNK1
ENSG00000079308	0.161081	0.056937	0.449533	TNS1
ENSG00000079313	-0.0607823	0.64961	0.962997	REXO1
ENSG00000079332	0.201382	0.02099	0.266945	SAR1A
ENSG00000079335	-0.114841	0.730367	0.977781	CDC14A
ENSG00000079337	-0.14797	0.691474	0.974683	RAPGEF3
ENSG00000079387	-0.0823313	0.597613	0.94995	SENP1
ENSG00000079432	-0.0899867	0.360489	0.85543	CIC
ENSG00000079435	-0.237151	0.50543	0.924232	LIPE
ENSG00000079459	-0.125357	0.200841	0.728468	FDFT1
ENSG00000079462	-0.175401	0.329458	0.837188	PAFAH1B3
ENSG00000079482	0.0326395	0.861782	0.990698	OPHN1
ENSG00000079616	-0.302548	0.0190637	0.25189	KIF22
ENSG00000079691	0.00302499	0.990613	0.998847	LRRC16A
ENSG00000079739	-0.0829944	0.517306	0.927868	PGM1
ENSG00000079785	0.0518172	0.557521	0.938969	DDX1
ENSG00000079805	-0.0230085	0.808373	0.98407	DNM2
ENSG00000079819	-0.128143	0.151628	0.667909	EPB41L2
ENSG00000079841	0.126152	0.723452	0.977781	RIMS1
ENSG00000079931	-0.513352	0.00205406	0.0592339	MOXD1
ENSG00000079950	-0.030449	0.801865	0.983521	STX7
ENSG00000079974	-0.177254	0.452995	0.905754	RABL2B
ENSG00000079999	-0.0441531	0.690117	0.974235	KEAP1
ENSG00000080189	-0.0693109	0.628201	0.961174	SLC35C2
ENSG00000080200	0.0805721	0.647884	0.96268	CRYBG3
ENSG00000080298	-0.28785	0.299497	0.820387	RFX3
ENSG00000080345	0.222002	0.0468472	0.412821	RIF1
ENSG00000080371	0.232931	0.0414831	0.382822	RAB21
ENSG00000080493	0.170576	0.133882	0.635789	SLC4A4
ENSG00000080503	-0.266745	0.016268	0.229683	SMARCA2
ENSG00000080546	-0.127213	0.541348	0.93645	SESN1
ENSG00000080561	0.143551	0.629052	0.961444	MID2
ENSG00000080573	1.21732	1.77748e-05	0.00151876	COL5A3
ENSG00000080603	-0.0804898	0.389352	0.870582	SRCAP
ENSG00000080608	0.0771911	0.50274	0.923127	KIAA0020
ENSG00000080709	0.178573	0.53661	0.93447	KCNN2
ENSG00000080802	0.0466172	0.736701	0.978107	CNOT4
ENSG00000080815	0.0180931	0.869053	0.992383	PSEN1
ENSG00000080819	0.167388	0.261334	0.785841	CPOX
ENSG00000080822	0.186395	0.25123	0.777161	CLDND1
ENSG00000080823	-0.200727	0.420201	0.89018	MOK
ENSG00000080824	0.05873	0.563969	0.941823	HSP90AA1
ENSG00000080839	0.0968375	0.559172	0.939638	RBL1
ENSG00000080845	0.0126563	0.890918	0.99452	DLGAP4
ENSG00000080947	-0.410079	0.312991	0.828125	CROCCP3
ENSG00000080986	-0.000466546	0.997706	0.999303	NDC80
ENSG00000081014	0.0436472	0.763709	0.98009	AP4E1
ENSG00000081019	0.154481	0.334165	0.838441	RSBN1
ENSG00000081026	0.0382025	0.811178	0.98463	MAGI3
ENSG00000081059	0.361005	0.0662153	0.482727	TCF7
ENSG00000081087	0.693152	1.30639e-08	2.79059e-06	OSTM1
ENSG00000081154	0.152839	0.1728	0.695968	PCNP
ENSG00000081177	0.0963649	0.552868	0.937454	EXD2
ENSG00000081189	0.285422	0.23843	0.769083	MEF2C
ENSG00000081307	0.104947	0.47201	0.916016	UBA5
ENSG00000081320	0.138681	0.254411	0.778829	STK17B
ENSG00000081377	-0.0823283	0.530687	0.933822	CDC14B
ENSG00000081386	-0.174357	0.469551	0.915746	ZNF510
ENSG00000081665	-0.0737137	0.796708	0.983217	ZNF506
ENSG00000081692	-0.48372	0.190313	0.71647	JMJD4
ENSG00000081721	-0.114198	0.589734	0.949551	DUSP12
ENSG00000081760	0.0684674	0.579893	0.947191	AACS
ENSG00000081791	-0.216821	0.124662	0.617421	KIAA0141
ENSG00000081803	-0.456904	0.312627	0.828125	CADPS2
ENSG00000081853	0.0949156	0.753591	0.978168	PCDHGA2
ENSG00000081870	-0.169098	0.490623	0.922524	HSPB11
ENSG00000081913	0.137439	0.455913	0.907559	PHLPP1
ENSG00000081923	-0.114966	0.19645	0.720525	ATP8B1
ENSG00000082014	-0.303467	0.0237539	0.28512	SMARCD3
ENSG00000082068	-0.164282	0.288264	0.810216	WDR70
ENSG00000082126	-0.109231	0.747881	0.978168	MPP4
ENSG00000082146	0.0397124	0.811413	0.98469	STRADB
ENSG00000082153	0.191076	0.0486276	0.418606	BZW1
ENSG00000082212	-0.0455599	0.730429	0.977781	ME2
ENSG00000082213	-0.109057	0.495252	0.922795	C5orf22
ENSG00000082258	-0.00159924	0.991258	0.998847	CCNT2
ENSG00000082269	0.210725	0.340045	0.842638	FAM135A
ENSG00000082397	-0.035874	0.790399	0.982208	EPB41L3
ENSG00000082438	-0.102676	0.734306	0.97799	COBLL1
ENSG00000082458	-0.21421	0.162366	0.683046	DLG3
ENSG00000082482	-0.0464947	0.739446	0.978168	KCNK2
ENSG00000082512	-0.43083	0.0321618	0.33686	TRAF5
ENSG00000082515	-0.229685	0.243925	0.772312	MRPL22
ENSG00000082516	-0.0569531	0.637592	0.96168	GEMIN5
ENSG00000082641	-0.0020226	0.979764	0.997906	NFE2L1
ENSG00000082701	0.0946972	0.300672	0.820548	GSK3B
ENSG00000082781	0.716066	2.84704e-13	1.2631e-10	ITGB5
ENSG00000082805	0.0396439	0.666668	0.967541	ERC1
ENSG00000082898	-0.0630712	0.460019	0.910487	XPO1
ENSG00000082996	-0.0383522	0.831248	0.986233	RNF13
ENSG00000083093	-0.0158106	0.929573	0.99452	PALB2
ENSG00000083097	0.0862624	0.588475	0.949551	DOPEY1
ENSG00000083099	0.0205337	0.885024	0.99452	LYRM2
ENSG00000083123	-0.234369	0.283045	0.804566	BCKDHB
ENSG00000083168	-0.0332021	0.717582	0.977781	KAT6A
ENSG00000083223	0.172909	0.156328	0.675862	ZCCHC6
ENSG00000083290	-0.196416	0.255147	0.779415	ULK2
ENSG00000083312	0.0963123	0.241441	0.77104	TNPO1
ENSG00000083444	0.289379	0.00227797	0.0644028	PLOD1
ENSG00000083457	0.171241	0.48619	0.920684	ITGAE
ENSG00000083520	0.156409	0.147732	0.662126	DIS3
ENSG00000083535	0.238605	0.153937	0.672092	PIBF1
ENSG00000083544	-0.214259	0.306111	0.823459	TDRD3
ENSG00000083635	-0.379527	0.050023	0.423379	NUFIP1
ENSG00000083642	-0.0368435	0.779206	0.980671	PDS5B
ENSG00000083720	-0.0285823	0.835999	0.986233	OXCT1
ENSG00000083750	0.0929841	0.661216	0.96523	RRAGB
ENSG00000083799	0.143789	0.191633	0.71687	CYLD
ENSG00000083812	0.0667261	0.795346	0.983217	ZNF324
ENSG00000083814	0.0802911	0.789346	0.981564	ZNF671
ENSG00000083817	0.246833	0.390972	0.871575	ZNF416
ENSG00000083828	-0.0404505	0.872513	0.99255	ZNF586
ENSG00000083838	-0.120197	0.724041	0.977781	ZNF446
ENSG00000083844	0.161796	0.390143	0.871307	ZNF264
ENSG00000083845	-0.185913	0.0595673	0.458991	RPS5
ENSG00000083857	0.19217	0.0462363	0.409	FAT1
ENSG00000083937	0.154165	0.252716	0.777699	CHMP2B
ENSG00000084070	0.0205019	0.85209	0.989324	SMAP2
ENSG00000084072	-0.226141	0.183629	0.709796	PPIE
ENSG00000084073	0.413829	8.87144e-05	0.0052478	ZMPSTE24
ENSG00000084090	0.185554	0.0328848	0.341428	STARD7
ENSG00000084092	-0.209995	0.217773	0.743112	NOA1
ENSG00000084093	0.240752	0.0233261	0.28283	REST
ENSG00000084112	-0.0351212	0.644681	0.96204	SSH1
ENSG00000084207	-0.136368	0.122168	0.613988	GSTP1
ENSG00000084234	0.192682	0.00950861	0.166185	APLP2
ENSG00000084444	-0.245323	0.343383	0.844274	KIAA1467
ENSG00000084463	-0.067212	0.536506	0.93447	WBP11
ENSG00000084623	0.00733955	0.931499	0.99452	EIF3I
ENSG00000084636	-0.0975457	0.326507	0.83484	COL16A1
ENSG00000084652	0.0138321	0.861499	0.990698	TXLNA
ENSG00000084676	-0.126749	0.307094	0.824213	NCOA1
ENSG00000084693	-0.19266	0.209654	0.734344	AGBL5
ENSG00000084710	-0.691784	0.0592405	0.45859	EFR3B
ENSG00000084731	-0.0132413	0.912142	0.99452	KIF3C
ENSG00000084733	0.0266991	0.757129	0.978759	RAB10
ENSG00000084754	0.00669832	0.946771	0.99499	HADHA
ENSG00000084764	0.0153201	0.927187	0.99452	MAPRE3
ENSG00000084774	-0.214248	0.0170976	0.236263	CAD
ENSG00000085063	0.248531	0.000747685	0.0280751	CD59
ENSG00000085117	0.695651	2.24205e-08	4.45897e-06	CD82
ENSG00000085185	0.119012	0.473214	0.916016	BCORL1
ENSG00000085224	0.189729	0.042594	0.388594	ATRX
ENSG00000085231	0.122035	0.266979	0.788769	TAF9
ENSG00000085274	0.061373	0.770165	0.98045	MYNN
ENSG00000085276	-0.0312595	0.838664	0.986233	MECOM
ENSG00000085365	0.223204	0.084788	0.537179	SCAMP1
ENSG00000085377	-0.149151	0.232245	0.760201	PREP
ENSG00000085382	0.236996	0.169903	0.691298	HACE1
ENSG00000085415	0.0739591	0.546112	0.937454	SEH1L
ENSG00000085433	0.220642	0.120528	0.611275	WDR47
ENSG00000085449	-0.0201787	0.839919	0.986396	WDFY1
ENSG00000085491	0.15232	0.178185	0.701636	SLC25A24
ENSG00000085511	0.07137	0.573687	0.945579	MAP3K4
ENSG00000085644	-0.1858	0.329505	0.837188	ZNF213
ENSG00000085662	0.243128	0.0218758	0.273685	AKR1B1
ENSG00000085719	0.120541	0.208965	0.733245	CPNE3
ENSG00000085721	0.17783	0.131021	0.629483	RRN3
ENSG00000085733	0.0269553	0.719699	0.977781	CTTN
ENSG00000085760	-0.178989	0.205075	0.731058	MTIF2
ENSG00000085788	-0.247174	0.051593	0.427534	DDHD2
ENSG00000085832	-0.0705214	0.499091	0.922795	EPS15
ENSG00000085840	-0.0227514	0.915192	0.99452	ORC1
ENSG00000085871	-0.546348	0.168999	0.690065	MGST2
ENSG00000085872	-0.230884	0.110844	0.593953	CHERP
ENSG00000085978	0.216439	0.149263	0.663999	ATG16L1
ENSG00000085982	-0.172481	0.13938	0.647942	USP40
ENSG00000085998	0.0984551	0.37559	0.864585	POMGNT1
ENSG00000085999	-0.182411	0.391845	0.871902	RAD54L
ENSG00000086015	-0.102852	0.302113	0.820548	MAST2
ENSG00000086061	0.0461769	0.577004	0.945706	DNAJA1
ENSG00000086062	-0.0270112	0.780942	0.980671	B4GALT1
ENSG00000086065	0.0520767	0.655147	0.9638	CHMP5
ENSG00000086102	-0.0627931	0.563524	0.941628	NFX1
ENSG00000086189	0.155486	0.310254	0.826552	DIMT1
ENSG00000086200	-0.0597368	0.672655	0.968794	IPO11
ENSG00000086232	0.0111614	0.905073	0.99452	EIF2AK1
ENSG00000086475	-0.166549	0.168269	0.68927	SEPHS1
ENSG00000086504	-0.0240631	0.835241	0.986233	MRPL28
ENSG00000086544	0.185089	0.320951	0.833565	ITPKC
ENSG00000086589	0.042659	0.755992	0.978168	RBM22
ENSG00000086598	0.107201	0.178938	0.702058	TMED2
ENSG00000086619	0.426289	0.237503	0.768027	ERO1LB
ENSG00000086666	0.0557785	0.673459	0.968942	ZFAND6
ENSG00000086712	-0.157289	0.3467	0.846132	TXLNG
ENSG00000086758	0.00762598	0.93088	0.99452	HUWE1
ENSG00000086827	0.102883	0.513915	0.926832	ZW10
ENSG00000086848	0.101648	0.650824	0.963457	ALG9
ENSG00000086991	0.557484	0.0402303	0.376364	NOX4
ENSG00000087008	-0.0609986	0.700256	0.976872	ACOX3
ENSG00000087053	-0.152698	0.151714	0.667945	MTMR2
ENSG00000087074	0.0282239	0.766662	0.98045	PPP1R15A
ENSG00000087076	0.260878	0.516021	0.927426	HSD17B14
ENSG00000087077	-0.150009	0.173017	0.696274	TRIP6
ENSG00000087086	-0.24975	0.0212431	0.26751	FTL
ENSG00000087087	-0.0922449	0.339024	0.842084	SRRT
ENSG00000087088	-0.0111355	0.909796	0.99452	BAX
ENSG00000087095	-0.21974	0.121932	0.613652	NLK
ENSG00000087111	-0.0967207	0.443539	0.901098	PIGS
ENSG00000087116	-0.0151743	0.871182	0.99255	ADAMTS2
ENSG00000087152	-0.00284268	0.978861	0.997906	ATXN7L3
ENSG00000087157	0.090129	0.576086	0.945579	PGS1
ENSG00000087191	-0.0943348	0.40448	0.881456	PSMC5
ENSG00000087206	-0.0485964	0.759635	0.979038	UIMC1
ENSG00000087245	0.0269547	0.751571	0.978168	MMP2
ENSG00000087253	0.234651	0.121585	0.613242	LPCAT2
ENSG00000087263	0.216424	0.0734362	0.505248	OGFOD1
ENSG00000087266	-0.308011	0.00577857	0.119455	SH3BP2
ENSG00000087269	0.226766	0.060227	0.460078	NOP14
ENSG00000087274	0.000929099	0.990504	0.998847	ADD1
ENSG00000087299	-0.228408	0.546043	0.937454	L2HGDH
ENSG00000087301	0.605525	0.0592915	0.45859	TXNDC16
ENSG00000087302	-0.0255297	0.800166	0.983217	C14orf166
ENSG00000087303	0.084903	0.280152	0.801139	NID2
ENSG00000087338	0.0101409	0.961607	0.995628	GMCL1
ENSG00000087365	0.0215972	0.782645	0.980858	SF3B2
ENSG00000087448	0.130907	0.303549	0.821493	KLHL42
ENSG00000087460	0.0655599	0.369592	0.862028	GNAS
ENSG00000087470	0.070173	0.462408	0.912239	DNM1L
ENSG00000087502	0.266569	0.0373317	0.363594	ERGIC2
ENSG00000087586	-0.0153668	0.900499	0.99452	AURKA
ENSG00000087589	0.567917	0.0293547	0.320347	CASS4
ENSG00000087842	-0.275206	0.195546	0.719039	PIR
ENSG00000087884	-0.108702	0.763275	0.98009	AAMDC
ENSG00000087903	0.16361	0.611157	0.956442	RFX2
ENSG00000087995	-0.191103	0.325269	0.834437	METTL2A
ENSG00000088035	-0.0181024	0.949946	0.995226	ALG6
ENSG00000088038	0.100482	0.423349	0.892274	CNOT3
ENSG00000088179	-0.065391	0.77014	0.98045	PTPN4
ENSG00000088205	0.105626	0.397664	0.876474	DDX18
ENSG00000088247	0.0459117	0.584734	0.949053	KHSRP
ENSG00000088256	0.129039	0.225232	0.750467	GNA11
ENSG00000088280	-0.550834	0.000262266	0.012501	ASAP3
ENSG00000088298	0.0952638	0.568122	0.943895	EDEM2
ENSG00000088305	-0.23361	0.483662	0.920367	DNMT3B
ENSG00000088325	-0.0913308	0.356512	0.853588	TPX2
ENSG00000088356	0.294112	0.201539	0.728653	PDRG1
ENSG00000088367	-0.14245	0.226243	0.751644	EPB41L1
ENSG00000088387	0.0801909	0.713095	0.977545	DOCK9
ENSG00000088448	-0.401777	0.0182797	0.245468	ANKRD10
ENSG00000088451	0.121346	0.68022	0.970121	TGDS
ENSG00000088543	-0.0394803	0.882228	0.99452	C3orf18
ENSG00000088682	0.101396	0.569961	0.944262	COQ9
ENSG00000088756	-1.05449	0.0114753	0.184835	ARHGAP28
ENSG00000088766	0.0274184	0.855699	0.990162	CRLS1
ENSG00000088808	-0.0399408	0.897325	0.99452	PPP1R13B
ENSG00000088812	0.114563	0.271279	0.792709	ATRN
ENSG00000088826	0.300232	0.106379	0.582313	SMOX
ENSG00000088832	0.337857	1.84832e-05	0.00155058	FKBP1A
ENSG00000088833	-0.0603046	0.653347	0.9638	NSFL1C
ENSG00000088836	-0.181579	0.661252	0.96523	SLC4A11
ENSG00000088854	0.0678937	0.611725	0.956618	C20orf194
ENSG00000088876	-0.242756	0.307727	0.824458	ZNF343
ENSG00000088882	-0.654898	0.0366459	0.362329	CPXM1
ENSG00000088888	-0.0777385	0.441479	0.900767	MAVS
ENSG00000088899	0.0383868	0.905893	0.99452	LZTS3
ENSG00000088930	0.0235977	0.796217	0.983217	XRN2
ENSG00000088970	-0.0771872	0.774389	0.980671	PLK1S1
ENSG00000088986	-0.0188482	0.839307	0.986389	DYNLL1
ENSG00000089006	0.0698492	0.553054	0.937454	SNX5
ENSG00000089009	-0.0719489	0.388982	0.870172	RPL6
ENSG00000089022	0.0995218	0.547486	0.937454	MAPKAPK5
ENSG00000089048	0.284564	0.0790363	0.520702	ESF1
ENSG00000089050	0.149809	0.388244	0.870172	RBBP9
ENSG00000089053	0.015364	0.866228	0.991898	ANAPC5
ENSG00000089057	0.00495763	0.968307	0.99719	SLC23A2
ENSG00000089060	-0.133547	0.499316	0.922795	SLC8B1
ENSG00000089063	-0.0661429	0.529912	0.933822	TMEM230
ENSG00000089094	-0.0429117	0.742839	0.978168	KDM2B
ENSG00000089123	-0.296878	0.403631	0.880783	TASP1
ENSG00000089154	-0.0685716	0.427879	0.893984	GCN1L1
ENSG00000089157	-0.180898	0.0331418	0.343787	RPLP0
ENSG00000089159	0.132718	0.086195	0.540603	PXN
ENSG00000089177	-0.0337126	0.855426	0.990162	KIF16B
ENSG00000089195	0.195021	0.304748	0.822204	TRMT6
ENSG00000089220	-0.0279721	0.741886	0.978168	PEBP1
ENSG00000089225	-0.153401	0.23671	0.76741	TBX5
ENSG00000089234	-0.0533688	0.733337	0.977781	BRAP
ENSG00000089248	0.00875731	0.939723	0.99452	ERP29
ENSG00000089280	-0.190164	0.0175971	0.241072	FUS
ENSG00000089289	-0.114378	0.452623	0.905639	IGBP1
ENSG00000089327	0.30319	0.0148026	0.218348	FXYD5
ENSG00000089335	-0.243803	0.273656	0.795519	ZNF302
ENSG00000089351	0.00817465	0.953191	0.995477	GRAMD1A
ENSG00000089472	-0.290451	0.117676	0.605652	HEPH
ENSG00000089486	0.0342735	0.825778	0.986233	CDIP1
ENSG00000089597	-0.119676	0.122365	0.614219	GANAB
ENSG00000089639	0.420266	0.0336651	0.347963	GMIP
ENSG00000089682	0.235333	0.290405	0.812421	RBM41
ENSG00000089685	-0.154074	0.359044	0.854794	BIRC5
ENSG00000089693	0.0609826	0.476451	0.916741	MLF2
ENSG00000089723	0.286892	0.470485	0.916016	OTUB2
ENSG00000089737	0.12878	0.150975	0.666218	DDX24
ENSG00000089775	-0.0288113	0.923352	0.99452	ZBTB25
ENSG00000089818	0.087982	0.556721	0.938969	NECAP1
ENSG00000089876	0.0349342	0.827548	0.986233	DHX32
ENSG00000089902	0.0986239	0.401506	0.878984	RCOR1
ENSG00000089916	0.0478301	0.647448	0.96268	GPATCH2L
ENSG00000090006	-0.33116	0.00928686	0.164553	LTBP4
ENSG00000090013	-0.449703	0.00725895	0.139553	BLVRB
ENSG00000090020	0.143992	0.154192	0.672301	SLC9A1
ENSG00000090054	0.0750372	0.499409	0.922795	SPTLC1
ENSG00000090060	0.124925	0.192273	0.71687	PAPOLA
ENSG00000090061	0.0140482	0.894273	0.99452	CCNK
ENSG00000090097	-0.122721	0.314228	0.829002	PCBP4
ENSG00000090238	-0.280212	0.303321	0.821493	YPEL3
ENSG00000090263	-0.36352	0.0735727	0.505248	MRPS33
ENSG00000090266	-0.0726501	0.643614	0.96204	NDUFB2
ENSG00000090273	0.0983147	0.309539	0.825557	NUDC
ENSG00000090316	0.0134412	0.90169	0.99452	MAEA
ENSG00000090339	0.0285133	0.870246	0.992424	ICAM1
ENSG00000090372	-0.127287	0.205475	0.731058	STRN4
ENSG00000090376	-0.323297	0.324227	0.834253	IRAK3
ENSG00000090432	0.0147288	0.917244	0.99452	MUL1
ENSG00000090447	-0.369994	0.0897279	0.54678	TFAP4
ENSG00000090470	0.174243	0.241376	0.77104	PDCD7
ENSG00000090487	-0.104708	0.318762	0.833565	SPG21
ENSG00000090520	0.209641	0.0480734	0.417986	DNAJB11
ENSG00000090530	0.543925	2.10444e-08	4.31582e-06	LEPREL1
ENSG00000090565	0.152987	0.208448	0.733245	RAB11FIP3
ENSG00000090581	-0.00975516	0.951116	0.995226	GNPTG
ENSG00000090612	0.0498475	0.788237	0.981516	ZNF268
ENSG00000090615	-0.0342707	0.64582	0.962634	GOLGA3
ENSG00000090621	-0.0148792	0.869701	0.992383	PABPC4
ENSG00000090661	-0.63675	0.075457	0.507816	CERS4
ENSG00000090674	0.308562	0.075397	0.507816	MCOLN1
ENSG00000090686	-0.00403352	0.96972	0.99719	USP48
ENSG00000090776	-0.17551	0.243603	0.771969	EFNB1
ENSG00000090857	-0.005502	0.967978	0.99719	PDPR
ENSG00000090861	-0.402402	6.87322e-05	0.00433238	AARS
ENSG00000090863	0.067272	0.385363	0.869484	GLG1
ENSG00000090889	-0.360064	0.00662952	0.131389	KIF4A
ENSG00000090905	-0.0821232	0.368573	0.861672	TNRC6A
ENSG00000090924	-0.0150468	0.869229	0.992383	PLEKHG2
ENSG00000090971	0.056325	0.731458	0.977781	NAT14
ENSG00000090975	0.0680922	0.682465	0.970443	PITPNM2
ENSG00000090989	-0.102009	0.395628	0.875304	EXOC1
ENSG00000091009	0.0330525	0.770105	0.98045	RBM27
ENSG00000091039	0.359342	4.85751e-05	0.00331547	OSBPL8
ENSG00000091073	0.271164	0.274764	0.796214	DTX2
ENSG00000091127	-0.059354	0.706781	0.977133	PUS7
ENSG00000091136	0.255362	0.00422459	0.0978554	LAMB1
ENSG00000091140	0.103741	0.340079	0.842638	DLD
ENSG00000091157	-0.0785656	0.569758	0.944262	WDR7
ENSG00000091164	-0.1443	0.207017	0.732049	TXNL1
ENSG00000091317	0.316428	0.0008805	0.0314445	CMTM6
ENSG00000091409	0.0796863	0.373609	0.863671	ITGA6
ENSG00000091428	-0.185809	0.560653	0.939673	RAPGEF4
ENSG00000091436	0.143044	0.134561	0.637962	MLTK
ENSG00000091483	-0.0976003	0.349836	0.8483	FH
ENSG00000091490	-0.121054	0.327364	0.835592	SEL1L3
ENSG00000091527	0.0882422	0.297358	0.818231	CDV3
ENSG00000091542	0.108417	0.278865	0.799791	ALKBH5
ENSG00000091592	-0.462427	1.53753e-08	3.22461e-06	NLRP1
ENSG00000091622	0.465505	0.0200273	0.25986	PITPNM3
ENSG00000091640	-0.121651	0.38101	0.866511	SPAG7
ENSG00000091651	0.0768584	0.707115	0.977133	ORC6
ENSG00000091656	-0.200566	0.114507	0.599816	ZFHX4
ENSG00000091732	0.065643	0.722756	0.977781	ZC3HC1
ENSG00000091844	-0.0416997	0.920905	0.99452	RGS17
ENSG00000091947	0.0750099	0.683561	0.971073	TMEM101
ENSG00000091986	-0.363561	0.000183043	0.00946815	CCDC80
ENSG00000092010	-0.281763	0.0269344	0.307308	PSME1
ENSG00000092020	0.413892	0.0208225	0.265694	PPP2R3C
ENSG00000092036	-0.353902	0.39233	0.872306	HAUS4
ENSG00000092094	-0.0424168	0.851515	0.989246	OSGEP
ENSG00000092096	-0.00229517	0.988107	0.998847	SLC22A17
ENSG00000092098	-0.120904	0.523841	0.931984	RNF31
ENSG00000092108	0.1232	0.262786	0.787743	SCFD1
ENSG00000092140	0.242084	0.115298	0.601795	G2E3
ENSG00000092148	0.00652674	0.936358	0.99452	HECTD1
ENSG00000092199	-0.0453649	0.630107	0.961444	HNRNPC
ENSG00000092201	-0.139778	0.0944218	0.551471	SUPT16H
ENSG00000092203	-0.0171763	0.869345	0.992383	TOX4
ENSG00000092208	-0.422501	0.290279	0.812421	GEMIN2
ENSG00000092330	-0.116884	0.405025	0.881673	TINF2
ENSG00000092421	0.710273	0.0232562	0.28283	SEMA6A
ENSG00000092439	0.0743211	0.491789	0.922524	TRPM7
ENSG00000092445	0.0408388	0.792953	0.982659	TYRO3
ENSG00000092470	-0.0913859	0.637245	0.96168	WDR76
ENSG00000092531	0.183224	0.206587	0.732049	SNAP23
ENSG00000092621	-0.651161	2.79318e-08	5.36989e-06	PHGDH
ENSG00000092820	-0.155405	0.116372	0.603845	EZR
ENSG00000092841	-0.0309978	0.703406	0.977133	MYL6
ENSG00000092847	-0.0925851	0.326638	0.83484	AGO1
ENSG00000092853	-0.0246773	0.879929	0.993755	CLSPN
ENSG00000092871	-0.0588332	0.761477	0.979661	RFFL
ENSG00000092931	0.254727	0.200227	0.72803	MFSD11
ENSG00000092964	-0.271575	0.000329709	0.0146841	DPYSL2
ENSG00000092969	0.0203279	0.924703	0.99452	TGFB2
ENSG00000092978	0.0226525	0.888633	0.99452	GPATCH2
ENSG00000093000	0.163407	0.121389	0.61279	NUP50
ENSG00000093009	-0.145236	0.482147	0.919723	CDC45
ENSG00000093010	-0.106387	0.404055	0.881055	COMT
ENSG00000093144	0.11803	0.335602	0.839244	ECHDC1
ENSG00000093167	0.0511598	0.642638	0.96204	LRRFIP2
ENSG00000093183	0.0209042	0.866371	0.991898	SEC22C
ENSG00000093217	0.023137	0.92441	0.99452	XYLB
ENSG00000094631	-0.303785	0.0460958	0.408384	HDAC6
ENSG00000094804	0.0260041	0.890768	0.99452	CDC6
ENSG00000094841	0.0306449	0.896674	0.99452	UPRT
ENSG00000094880	-0.194292	0.169133	0.690065	CDC23
ENSG00000094914	-0.0893702	0.508267	0.924527	AAAS
ENSG00000094916	-0.179838	0.0716804	0.499597	CBX5
ENSG00000094975	0.240796	0.0279934	0.313499	SUCO
ENSG00000095002	-0.0303103	0.817818	0.985505	MSH2
ENSG00000095015	-0.129768	0.368721	0.861679	MAP3K1
ENSG00000095059	-0.00703482	0.962344	0.995981	DHPS
ENSG00000095066	-0.217794	0.381298	0.866996	HOOK2
ENSG00000095139	0.134181	0.0749195	0.507816	ARCN1
ENSG00000095209	0.577438	0.00794317	0.148741	TMEM38B
ENSG00000095261	0.0709391	0.543332	0.937454	PSMD5
ENSG00000095303	0.059504	0.710864	0.977203	PTGS1
ENSG00000095319	-0.0743512	0.378582	0.865255	NUP188
ENSG00000095321	-0.00995126	0.941395	0.99452	CRAT
ENSG00000095380	0.108014	0.443798	0.901098	NANS
ENSG00000095383	0.13692	0.225723	0.751032	TBC1D2
ENSG00000095397	0.505498	0.208843	0.733245	DFNB31
ENSG00000095485	-0.0875185	0.633419	0.96168	CWF19L1
ENSG00000095539	-0.356008	0.333629	0.838441	SEMA4G
ENSG00000095564	-0.0239182	0.837601	0.986233	BTAF1
ENSG00000095574	0.0538306	0.805369	0.984001	IKZF5
ENSG00000095739	-0.192818	0.447195	0.902923	BAMBI
ENSG00000095752	0.493327	0.000377727	0.01638	IL11
ENSG00000095787	0.0400704	0.684684	0.971073	WAC
ENSG00000095794	0.107984	0.578171	0.946438	CREM
ENSG00000095906	-0.0697074	0.639133	0.96168	NUBP2
ENSG00000095951	0.0119518	0.913819	0.99452	HIVEP1
ENSG00000096060	-0.338202	0.0504592	0.424661	FKBP5
ENSG00000096063	0.0165555	0.860925	0.990601	SRPK1
ENSG00000096070	0.0955061	0.362117	0.856825	BRPF3
ENSG00000096080	0.00905525	0.974204	0.997377	MRPS18A
ENSG00000096092	0.302073	0.183377	0.709617	TMEM14A
ENSG00000096093	0.0558437	0.802603	0.983619	EFHC1
ENSG00000096384	-0.0293538	0.667214	0.967603	HSP90AB1
ENSG00000096401	0.0888512	0.406456	0.88262	CDC5L
ENSG00000096433	-0.240547	0.0438468	0.395135	ITPR3
ENSG00000096654	-0.0822564	0.702612	0.977133	ZNF184
ENSG00000096696	0.609541	4.56612e-10	1.17045e-07	DSP
ENSG00000096717	-0.0848549	0.564146	0.941876	SIRT1
ENSG00000096746	-0.105013	0.28038	0.801139	HNRNPH3
ENSG00000096872	0.149676	0.466475	0.914634	IFT74
ENSG00000096968	0.10962	0.534309	0.934184	JAK2
ENSG00000097007	-0.118779	0.144753	0.658668	ABL1
ENSG00000097021	-0.0257788	0.828922	0.986233	ACOT7
ENSG00000097033	0.0447041	0.62218	0.9592	SH3GLB1
ENSG00000097046	-0.254364	0.308185	0.824823	CDC7
ENSG00000097096	0.374452	0.0918169	0.547553	SYDE2
ENSG00000099139	0.062365	0.872592	0.99255	PCSK5
ENSG00000099194	-0.203493	0.0353802	0.357247	SCD
ENSG00000099203	-0.648939	0.0837817	0.534526	TMED1
ENSG00000099204	-0.0635174	0.631273	0.961444	ABLIM1
ENSG00000099219	-0.0751726	0.731808	0.977781	ERMP1
ENSG00000099246	0.112525	0.300353	0.820548	RAB18
ENSG00000099250	-0.0524754	0.530226	0.933822	NRP1
ENSG00000099256	-0.322655	0.0976513	0.560968	PRTFDC1
ENSG00000099284	-0.13051	0.462878	0.912239	H2AFY2
ENSG00000099290	-0.486792	0.0202626	0.261493	FAM21A
ENSG00000099308	-0.214154	0.211698	0.734637	MAST3
ENSG00000099326	-0.00340569	0.98859	0.998847	MZF1
ENSG00000099330	0.0324447	0.919598	0.99452	OCEL1
ENSG00000099331	0.13228	0.104434	0.579576	MYO9B
ENSG00000099337	-0.109332	0.695016	0.975228	KCNK6
ENSG00000099341	0.0118979	0.906038	0.99452	PSMD8
ENSG00000099364	-0.0705689	0.597213	0.94995	FBXL19
ENSG00000099365	-0.122938	0.535486	0.934186	STX1B
ENSG00000099377	-0.0455791	0.858164	0.990222	HSD3B7
ENSG00000099381	-0.039744	0.738008	0.978168	SETD1A
ENSG00000099385	-0.132037	0.457158	0.908979	BCL7C
ENSG00000099622	-0.347096	0.000278223	0.0130739	CIRBP
ENSG00000099624	-0.00123691	0.992316	0.998942	ATP5D
ENSG00000099625	0.252472	0.157675	0.675862	C19orf26
ENSG00000099783	-0.0123132	0.878652	0.993251	HNRNPM
ENSG00000099785	0.253991	0.228932	0.755704	2018-03-02
ENSG00000099795	-0.085026	0.525164	0.932537	NDUFB7
ENSG00000099797	-0.169909	0.265019	0.78858	TECR
ENSG00000099800	0.094823	0.499558	0.922795	TIMM13
ENSG00000099804	0.162092	0.214571	0.738236	CDC34
ENSG00000099810	0.195249	0.166188	0.686404	MTAP
ENSG00000099814	0.125011	0.21465	0.738236	CEP170B
ENSG00000099817	-0.0244606	0.800587	0.983217	POLR2E
ENSG00000099821	0.0594649	0.643306	0.96204	POLRMT
ENSG00000099822	0.550561	0.140193	0.649504	HCN2
ENSG00000099849	0.174382	0.641118	0.961767	RASSF7
ENSG00000099860	0.257571	0.0625233	0.469841	GADD45B
ENSG00000099864	-0.132513	0.345379	0.844773	PALM
ENSG00000099875	-0.11436	0.357624	0.854308	MKNK2
ENSG00000099889	-0.213053	0.320387	0.833565	ARVCF
ENSG00000099899	0.0436127	0.798475	0.983217	TRMT2A
ENSG00000099901	-0.00710229	0.948839	0.995168	RANBP1
ENSG00000099904	-0.165175	0.119719	0.609158	ZDHHC8
ENSG00000099910	-0.178765	0.251856	0.777292	KLHL22
ENSG00000099917	-0.0942959	0.343776	0.844274	MED15
ENSG00000099940	0.0401005	0.773583	0.980671	SNAP29
ENSG00000099942	-0.0304224	0.748632	0.978168	CRKL
ENSG00000099949	-0.0937316	0.408672	0.8846	LZTR1
ENSG00000099956	-0.056661	0.610602	0.956442	SMARCB1
ENSG00000099968	-0.168697	0.0878701	0.544568	BCL2L13
ENSG00000099984	-0.0207087	0.957376	0.995477	GSTT2
ENSG00000099991	0.160878	0.0910954	0.547553	CABIN1
ENSG00000099992	0.0583089	0.828591	0.986233	TBC1D10A
ENSG00000099995	0.0265994	0.777553	0.980671	SF3A1
ENSG00000099999	0.0310333	0.881524	0.994366	RNF215
ENSG00000100003	0.281726	0.195935	0.719551	SEC14L2
ENSG00000100014	0.240486	0.0779167	0.515941	SPECC1L
ENSG00000100023	-0.322591	0.0120558	0.191284	PPIL2
ENSG00000100028	-0.0271401	0.834354	0.986233	SNRPD3
ENSG00000100029	0.0797677	0.417161	0.886996	PES1
ENSG00000100030	0.065454	0.419032	0.889299	MAPK1
ENSG00000100031	-0.100489	0.818254	0.985663	GGT1
ENSG00000100034	-0.0856971	0.478101	0.917315	PPM1F
ENSG00000100036	-0.0605523	0.771475	0.98045	SLC35E4
ENSG00000100038	-0.0493638	0.79114	0.982344	TOP3B
ENSG00000100056	0.0465608	0.799735	0.983217	DGCR14
ENSG00000100058	-0.323854	0.178129	0.701636	CRYBB2P1
ENSG00000100065	-0.123794	0.451367	0.904483	CARD10
ENSG00000100075	-0.11019	0.363059	0.858104	SLC25A1
ENSG00000100077	0.0664203	0.802869	0.983619	ADRBK2
ENSG00000100083	0.0282868	0.827351	0.986233	GGA1
ENSG00000100084	0.178879	0.486327	0.920694	HIRA
ENSG00000100092	0.179995	0.358515	0.854308	SH3BP1
ENSG00000100097	-0.112111	0.22655	0.75245	LGALS1
ENSG00000100099	-0.163268	0.253996	0.778569	HPS4
ENSG00000100100	0.139975	0.444689	0.90181	PIK3IP1
ENSG00000100104	0.123727	0.663654	0.966206	SRRD
ENSG00000100105	-0.204317	0.190065	0.716144	PATZ1
ENSG00000100106	-0.0519898	0.733838	0.97799	TRIOBP
ENSG00000100109	-0.0250676	0.847792	0.9883	TFIP11
ENSG00000100116	-0.504758	0.0495988	0.42223	GCAT
ENSG00000100124	0.266784	0.172509	0.69542	ANKRD54
ENSG00000100129	-0.345737	0.238867	0.769474	EIF3L
ENSG00000100138	0.00369345	0.973087	0.997192	NHP2L1
ENSG00000100139	-0.149277	0.141162	0.652626	MICALL1
ENSG00000100142	0.0030279	0.984761	0.998139	POLR2F
ENSG00000100147	-0.0970716	0.776066	0.980671	CCDC134
ENSG00000100150	-0.169432	0.412755	0.885139	DEPDC5
ENSG00000100151	-0.416071	0.0881156	0.544568	PICK1
ENSG00000100154	-0.0947767	0.430112	0.894944	TTC28
ENSG00000100162	-0.230517	0.357185	0.854089	CENPM
ENSG00000100196	0.153353	0.145858	0.660058	KDELR3
ENSG00000100201	-0.184141	0.0179582	0.243382	DDX17
ENSG00000100207	-0.107604	0.321367	0.833698	TCF20
ENSG00000100209	0.0956814	0.804934	0.983884	HSCB
ENSG00000100211	0.203506	0.427955	0.893984	CBY1
ENSG00000100216	-0.109024	0.345771	0.845373	TOMM22
ENSG00000100219	-0.0235235	0.832334	0.986233	XBP1
ENSG00000100220	0.0726307	0.510717	0.924705	RTCB
ENSG00000100221	-0.0516697	0.618615	0.957504	JOSD1
ENSG00000100225	-0.104257	0.302095	0.820548	FBXO7
ENSG00000100226	-0.188934	0.139686	0.648662	GTPBP1
ENSG00000100227	-0.111946	0.367312	0.861343	POLDIP3
ENSG00000100228	0.102658	0.672638	0.968794	RAB36
ENSG00000100234	0.379564	0.000211664	0.0105239	TIMP3
ENSG00000100239	0.0291084	0.785037	0.981322	PPP6R2
ENSG00000100241	-0.00380388	0.969391	0.99719	SBF1
ENSG00000100242	-0.193718	0.0956797	0.555165	SUN2
ENSG00000100243	0.00860245	0.925645	0.99452	CYB5R3
ENSG00000100246	-0.257967	0.373696	0.863671	DNAL4
ENSG00000100258	0.0898885	0.380852	0.866464	LMF2
ENSG00000100263	-0.0463794	0.827323	0.986233	RHBDD3
ENSG00000100266	-0.00935876	0.927077	0.99452	PACSIN2
ENSG00000100271	-0.354963	0.266371	0.788769	TTLL1
ENSG00000100280	0.054332	0.5685	0.943895	AP1B1
ENSG00000100281	-0.152361	0.237369	0.767821	HMGXB4
ENSG00000100284	0.0135478	0.919195	0.99452	TOM1
ENSG00000100285	-0.381091	0.331587	0.837498	NEFH
ENSG00000100292	-0.371475	0.0253918	0.295554	HMOX1
ENSG00000100294	0.261852	0.293924	0.814944	MCAT
ENSG00000100296	0.0433867	0.709311	0.977133	THOC5
ENSG00000100297	-0.207073	0.067036	0.483434	MCM5
ENSG00000100299	0.0329121	0.845815	0.988098	ARSA
ENSG00000100300	0.11692	0.302401	0.820559	TSPO
ENSG00000100302	0.255867	0.446311	0.902638	RASD2
ENSG00000100304	-0.0764284	0.500473	0.923127	TTLL12
ENSG00000100307	0.133462	0.655367	0.963873	CBX7
ENSG00000100316	-0.213144	0.00839521	0.154006	RPL3
ENSG00000100319	-0.530831	0.0859697	0.54012	ZMAT5
ENSG00000100320	-0.0327727	0.670497	0.968155	RBFOX2
ENSG00000100321	-0.0452408	0.831737	0.986233	SYNGR1
ENSG00000100324	-0.187439	0.242744	0.771969	TAB1
ENSG00000100325	0.0716623	0.525148	0.932537	ASCC2
ENSG00000100330	-0.0695225	0.543767	0.937454	MTMR3
ENSG00000100335	0.00568244	0.957508	0.995477	MIEF1
ENSG00000100344	0.127419	0.570738	0.944262	PNPLA3
ENSG00000100345	-0.201103	0.00275739	0.0732869	MYH9
ENSG00000100347	0.1347	0.287401	0.809369	SAMM50
ENSG00000100348	0.0866686	0.476892	0.916977	TXN2
ENSG00000100350	0.0308893	0.83585	0.986233	FOXRED2
ENSG00000100353	-0.072442	0.458368	0.90978	EIF3D
ENSG00000100354	0.174222	0.106055	0.582065	TNRC6B
ENSG00000100359	0.0940911	0.449938	0.904209	SGSM3
ENSG00000100360	-0.442164	0.0153692	0.223093	IFT27
ENSG00000100364	0.19655	0.101884	0.573563	KIAA0930
ENSG00000100372	0.0810495	0.630687	0.961444	SLC25A17
ENSG00000100376	-0.211433	0.24794	0.775857	FAM118A
ENSG00000100379	-0.0284492	0.852208	0.989324	KCTD17
ENSG00000100380	0.0892955	0.263836	0.78858	ST13
ENSG00000100393	-0.0197386	0.819899	0.985927	EP300
ENSG00000100395	-0.152426	0.36702	0.861343	L3MBTL2
ENSG00000100401	0.0364393	0.666346	0.967454	RANGAP1
ENSG00000100403	-0.140879	0.0715704	0.499253	ZC3H7B
ENSG00000100410	-0.1556	0.360308	0.855354	PHF5A
ENSG00000100412	-0.0585382	0.596897	0.94995	ACO2
ENSG00000100413	0.137599	0.272476	0.79406	POLR3H
ENSG00000100416	0.16855	0.295365	0.816869	TRMU
ENSG00000100417	0.163241	0.331635	0.837498	PMM1
ENSG00000100418	0.101067	0.398648	0.877268	DESI1
ENSG00000100422	0.0910173	0.343313	0.844274	CERK
ENSG00000100425	-0.143107	0.250739	0.777161	BRD1
ENSG00000100426	-0.0194515	0.865378	0.991898	ZBED4
ENSG00000100439	-0.386269	0.00900256	0.16075	ABHD4
ENSG00000100441	0.0571425	0.662175	0.966003	KHNYN
ENSG00000100442	-0.00976426	0.950176	0.995226	FKBP3
ENSG00000100445	-0.841973	0.0430864	0.391032	SDR39U1
ENSG00000100461	-0.18528	0.133376	0.63469	RBM23
ENSG00000100462	-0.157808	0.317959	0.832044	PRMT5
ENSG00000100478	0.231552	0.518519	0.928005	AP4S1
ENSG00000100479	-0.533185	0.104761	0.579576	POLE2
ENSG00000100483	-0.141455	0.709496	0.977133	VCPKMT
ENSG00000100485	-0.0241984	0.848375	0.988485	SOS2
ENSG00000100490	-0.639945	0.0518513	0.428135	CDKL1
ENSG00000100503	0.0603677	0.516525	0.927426	NIN
ENSG00000100504	-0.0991654	0.410924	0.885139	PYGL
ENSG00000100519	0.0306911	0.796264	0.983217	PSMC6
ENSG00000100522	0.15797	0.26416	0.78858	GNPNAT1
ENSG00000100523	0.104052	0.531784	0.933942	DDHD1
ENSG00000100526	-0.452085	0.0234685	0.283465	CDKN3
ENSG00000100528	0.108365	0.382266	0.867966	CNIH1
ENSG00000100532	0.193062	0.52	0.929089	CGRRF1
ENSG00000100554	0.231603	0.0235799	0.284513	ATP6V1D
ENSG00000100564	-0.0863748	0.809584	0.98407	PIGH
ENSG00000100567	-0.0479126	0.671798	0.968794	PSMA3
ENSG00000100568	-0.0410842	0.759795	0.979134	VTI1B
ENSG00000100575	0.0799241	0.720148	0.977781	TIMM9
ENSG00000100577	-0.318168	0.25221	0.777367	GSTZ1
ENSG00000100578	-0.184296	0.149813	0.664747	KIAA0586
ENSG00000100580	-0.247467	0.189894	0.716144	TMED8
ENSG00000100591	0.113385	0.256252	0.780252	AHSA1
ENSG00000100592	0.0241694	0.909144	0.99452	DAAM1
ENSG00000100596	0.0505859	0.556782	0.938969	SPTLC2
ENSG00000100599	-0.164288	0.210358	0.734344	RIN3
ENSG00000100600	0.144969	0.489023	0.921504	LGMN
ENSG00000100601	-0.0449394	0.851054	0.989024	ALKBH1
ENSG00000100603	0.00463697	0.97084	0.99719	SNW1
ENSG00000100605	-0.0748647	0.611211	0.956442	ITPK1
ENSG00000100612	0.331243	0.00990587	0.170036	DHRS7
ENSG00000100614	-0.112794	0.374694	0.864143	PPM1A
ENSG00000100625	0.032253	0.793993	0.982659	SIX4
ENSG00000100629	0.178169	0.320668	0.833565	CEP128
ENSG00000100632	-0.0321164	0.785732	0.981322	ERH
ENSG00000100644	0.51295	1.14266e-12	4.63448e-10	HIF1A
ENSG00000100647	0.268802	0.03215	0.33686	KIAA0247
ENSG00000100650	-0.0209776	0.830972	0.986233	SRSF5
ENSG00000100664	0.0117084	0.957263	0.995477	EIF5
ENSG00000100697	0.171914	0.09642	0.557091	DICER1
ENSG00000100711	-0.244527	0.109754	0.592593	ZFYVE21
ENSG00000100714	-0.0993792	0.315922	0.8299	MTHFD1
ENSG00000100722	0.161714	0.113906	0.598048	ZC3H14
ENSG00000100726	-0.0360679	0.786269	0.981344	TELO2
ENSG00000100731	0.255747	0.00505993	0.109505	PCNX
ENSG00000100739	0.374161	0.0058413	0.12032	BDKRB1
ENSG00000100744	0.0183403	0.921685	0.99452	GSKIP
ENSG00000100749	0.110637	0.559017	0.939638	VRK1
ENSG00000100764	-0.277568	0.0917662	0.547553	PSMC1
ENSG00000100796	0.00552772	0.956664	0.995477	SMEK1
ENSG00000100802	-0.553571	0.207258	0.732408	C14orf93
ENSG00000100804	-0.0134712	0.906528	0.99452	PSMB5
ENSG00000100811	0.0681562	0.478533	0.917394	YY1
ENSG00000100813	-0.130835	0.10964	0.592366	ACIN1
ENSG00000100814	-0.302061	0.133121	0.634001	CCNB1IP1
ENSG00000100815	0.175471	0.113496	0.597138	TRIP11
ENSG00000100823	-0.161372	0.102545	0.575038	APEX1
ENSG00000100836	-0.076486	0.553017	0.937454	PABPN1
ENSG00000100842	-0.0757088	0.580305	0.947327	EFS
ENSG00000100852	0.142824	0.184709	0.711391	ARHGAP5
ENSG00000100865	-0.0154417	0.920293	0.99452	CINP
ENSG00000100883	0.148594	0.146578	0.660853	SRP54
ENSG00000100888	0.0626506	0.480982	0.918993	CHD8
ENSG00000100889	-0.665454	0.00185307	0.0553762	PCK2
ENSG00000100897	-0.284346	0.0726911	0.503475	DCAF11
ENSG00000100902	-0.0187887	0.948025	0.995168	PSMA6
ENSG00000100906	0.0199219	0.86022	0.990312	NFKBIA
ENSG00000100908	-0.40892	0.198808	0.72462	EMC9
ENSG00000100911	-0.136223	0.236888	0.76741	PSME2
ENSG00000100916	-0.0886668	0.741245	0.978168	BRMS1L
ENSG00000100926	0.282002	0.42687	0.893984	TM9SF1
ENSG00000100934	0.0554042	0.473256	0.916016	SEC23A
ENSG00000100938	-0.0969111	0.474262	0.91651	GMPR2
ENSG00000100941	-0.182614	0.110366	0.593601	PNN
ENSG00000100949	-0.0801592	0.625892	0.960925	RABGGTA
ENSG00000100968	-0.176437	0.198981	0.724738	NFATC4
ENSG00000100979	-0.38951	0.0225962	0.278767	PLTP
ENSG00000100982	-0.320597	0.0355655	0.357247	PCIF1
ENSG00000100983	-0.00291048	0.981136	0.998094	GSS
ENSG00000100991	0.0901623	0.368964	0.861712	TRPC4AP
ENSG00000100994	0.0886186	0.299808	0.820548	PYGB
ENSG00000100997	0.0368005	0.714838	0.977715	ABHD12
ENSG00000101000	0.00655114	0.973616	0.997361	PROCR
ENSG00000101003	-0.137185	0.485291	0.920655	GINS1
ENSG00000101004	-0.391038	0.0583515	0.45589	NINL
ENSG00000101019	-0.196534	0.187048	0.713985	UQCC1
ENSG00000101040	0.0302837	0.781034	0.980671	ZMYND8
ENSG00000101052	-0.0610905	0.720429	0.977781	IFT52
ENSG00000101057	-0.15603	0.287332	0.809369	MYBL2
ENSG00000101079	-0.0405715	0.733008	0.977781	NDRG3
ENSG00000101084	0.332231	0.14278	0.656125	C20orf24
ENSG00000101096	0.708506	0.0272875	0.309066	NFATC2
ENSG00000101104	-0.487247	0.0488331	0.419427	PABPC1L
ENSG00000101109	0.0894177	0.459575	0.910448	STK4
ENSG00000101126	-0.10188	0.25049	0.777161	ADNP
ENSG00000101132	-0.17935	0.3839	0.868973	PFDN4
ENSG00000101134	-0.429102	0.209238	0.733828	DOK5
ENSG00000101138	0.0963828	0.504717	0.923723	CSTF1
ENSG00000101146	-0.179383	0.209008	0.733245	RAE1
ENSG00000101150	0.0973649	0.304491	0.822204	TPD52L2
ENSG00000101152	0.161646	0.0609643	0.462646	DNAJC5
ENSG00000101158	-0.0227204	0.836634	0.986233	NELFCD
ENSG00000101160	0.257047	0.0393968	0.372297	CTSZ
ENSG00000101161	-0.0900356	0.378015	0.864932	PRPF6
ENSG00000101166	0.0685379	0.593254	0.94995	SLMO2
ENSG00000101181	0.145588	0.388704	0.870172	MTG2
ENSG00000101182	0.0926849	0.308802	0.825134	PSMA7
ENSG00000101188	0.901051	0.000470501	0.0190429	NTSR1
ENSG00000101189	0.195066	0.307053	0.824213	MRGBP
ENSG00000101190	-0.601714	0.0164598	0.231154	TCFL5
ENSG00000101191	0.0889514	0.349646	0.848017	DIDO1
ENSG00000101193	0.0454341	0.770912	0.98045	GID8
ENSG00000101194	0.173091	0.455354	0.907559	SLC17A9
ENSG00000101199	-0.0446046	0.677412	0.969768	ARFGAP1
ENSG00000101210	0.0952699	0.739533	0.978168	EEF1A2
ENSG00000101216	0.127147	0.424264	0.892557	GMEB2
ENSG00000101220	0.0806643	0.562345	0.941049	C20orf27
ENSG00000101224	-0.266272	0.00489199	0.107689	CDC25B
ENSG00000101236	0.246761	0.0500641	0.423379	RNF24
ENSG00000101246	-0.0493219	0.764557	0.980125	ARFRP1
ENSG00000101247	-0.143832	0.574626	0.945579	NDUFAF5
ENSG00000101255	-0.147351	0.4455	0.902176	TRIB3
ENSG00000101265	0.129207	0.586392	0.949551	RASSF2
ENSG00000101266	-0.063217	0.501213	0.923127	CSNK2A1
ENSG00000101290	-0.00412239	0.968829	0.99719	CDS2
ENSG00000101294	0.271084	0.00459279	0.103472	HM13
ENSG00000101298	0.0990958	0.573455	0.945579	SNPH
ENSG00000101310	0.111556	0.355083	0.853018	SEC23B
ENSG00000101311	0.00680274	0.981473	0.998094	FERMT1
ENSG00000101333	0.149267	0.208411	0.733245	PLCB4
ENSG00000101335	0.0712684	0.459723	0.910448	MYL9
ENSG00000101337	-0.02427	0.806198	0.984001	TM9SF4
ENSG00000101343	0.028279	0.830411	0.986233	CRNKL1
ENSG00000101346	0.0571662	0.575911	0.945579	POFUT1
ENSG00000101347	-0.00826504	0.958504	0.995477	SAMHD1
ENSG00000101350	0.210016	0.0388392	0.36995	KIF3B
ENSG00000101361	0.0810582	0.442827	0.901098	NOP56
ENSG00000101363	-0.158833	0.244247	0.772312	MANBAL
ENSG00000101365	-0.192634	0.12174	0.613464	IDH3B
ENSG00000101367	-0.0377383	0.652019	0.9638	MAPRE1
ENSG00000101384	0.140743	0.328191	0.835592	JAG1
ENSG00000101391	0.0812067	0.6635	0.966169	CDK5RAP1
ENSG00000101400	-0.240565	0.185384	0.712091	SNTA1
ENSG00000101407	-0.129102	0.369996	0.862028	TTI1
ENSG00000101412	-0.0924868	0.613231	0.956907	E2F1
ENSG00000101413	-0.0873416	0.595315	0.94995	RPRD1B
ENSG00000101417	-0.225569	0.541285	0.93645	PXMP4
ENSG00000101421	0.142785	0.164221	0.68535	CHMP4B
ENSG00000101439	0.119103	0.278413	0.799791	CST3
ENSG00000101442	-0.472875	0.130085	0.628361	ACTR5
ENSG00000101444	-0.111458	0.296598	0.818092	AHCY
ENSG00000101447	-0.24011	0.104587	0.579576	FAM83D
ENSG00000101452	-0.0405879	0.859425	0.990312	DHX35
ENSG00000101457	0.0771839	0.686515	0.972273	DNTTIP1
ENSG00000101460	0.0514012	0.794135	0.982659	MAP1LC3A
ENSG00000101464	-0.0831618	0.660929	0.96523	PIGU
ENSG00000101473	-0.0958811	0.670414	0.968155	ACOT8
ENSG00000101474	0.0884732	0.370798	0.862028	APMAP
ENSG00000101493	0.0465771	0.643656	0.96204	ZNF516
ENSG00000101544	0.0169524	0.900601	0.99452	ADNP2
ENSG00000101546	-0.169733	0.543792	0.937454	RBFA
ENSG00000101557	0.0383153	0.685047	0.971121	USP14
ENSG00000101558	-0.0474097	0.629212	0.961444	VAPA
ENSG00000101574	0.0197925	0.931718	0.99452	METTL4
ENSG00000101577	0.196663	0.0800799	0.522467	LPIN2
ENSG00000101596	0.139604	0.141993	0.654303	SMCHD1
ENSG00000101608	0.0848298	0.351272	0.849824	MYL12A
ENSG00000101624	-0.190307	0.570938	0.944262	CEP76
ENSG00000101639	-0.0941248	0.427127	0.893984	CEP192
ENSG00000101654	-0.0462109	0.70615	0.977133	RNMT
ENSG00000101665	0.380575	0.0015013	0.0478384	SMAD7
ENSG00000101680	0.0784379	0.757795	0.978759	LAMA1
ENSG00000101745	0.296815	0.0114557	0.184835	ANKRD12
ENSG00000101751	-0.124013	0.52707	0.932764	POLI
ENSG00000101752	0.061896	0.51716	0.927751	MIB1
ENSG00000101773	0.0913771	0.561581	0.940452	RBBP8
ENSG00000101782	0.275183	0.0256968	0.298202	RIOK3
ENSG00000101811	-0.0763983	0.634379	0.96168	CSTF2
ENSG00000101825	-0.0861186	0.581552	0.948065	MXRA5
ENSG00000101843	0.113507	0.434907	0.898265	PSMD10
ENSG00000101844	0.095434	0.688312	0.973357	ATG4A
ENSG00000101846	0.046273	0.781676	0.980671	STS
ENSG00000101849	-0.0468191	0.654387	0.9638	TBL1X
ENSG00000101856	0.089084	0.389631	0.870838	PGRMC1
ENSG00000101868	-0.208551	0.192673	0.71687	POLA1
ENSG00000101871	-0.409289	0.00018097	0.00941083	MID1
ENSG00000101882	0.00396025	0.984813	0.998139	NKAP
ENSG00000101888	-0.312031	0.334973	0.838887	NXT2
ENSG00000101901	-0.138358	0.440896	0.900767	ALG13
ENSG00000101911	0.0677258	0.652863	0.9638	PRPS2
ENSG00000101928	0.0304322	0.835015	0.986233	MOSPD1
ENSG00000101935	0.270209	0.0707094	0.496687	AMMECR1
ENSG00000101940	-0.0997749	0.479379	0.918164	WDR13
ENSG00000101945	-0.114987	0.653924	0.9638	SUV39H1
ENSG00000101955	0.310255	0.0071268	0.138143	SRPX
ENSG00000101966	0.261296	0.016245	0.229683	XIAP
ENSG00000101972	0.0847146	0.396074	0.87546	STAG2
ENSG00000101974	-0.0281111	0.816886	0.985396	ATP11C
ENSG00000101986	0.0567252	0.719921	0.977781	ABCD1
ENSG00000101997	-0.257991	0.181575	0.707008	CCDC22
ENSG00000102007	-0.0543942	0.665893	0.967267	PLP2
ENSG00000102024	0.104946	0.18212	0.708038	PLS3
ENSG00000102030	-0.00519877	0.976515	0.997906	NAA10
ENSG00000102034	-0.272172	0.0301254	0.325109	ELF4
ENSG00000102038	-0.0130017	0.889005	0.99452	SMARCA1
ENSG00000102054	-0.186226	0.0599542	0.45969	RBBP7
ENSG00000102057	-1.09351	0.000345488	0.0152253	KCND1
ENSG00000102078	-0.0210419	0.937385	0.99452	SLC25A14
ENSG00000102081	0.130993	0.391609	0.871575	FMR1
ENSG00000102096	-0.149653	0.553309	0.937454	PIM2
ENSG00000102098	-0.338475	0.43727	0.898773	SCML2
ENSG00000102100	0.0839331	0.554661	0.937701	SLC35A2
ENSG00000102103	0.0352776	0.82087	0.986002	PQBP1
ENSG00000102119	-0.00101195	0.993152	0.998954	EMD
ENSG00000102125	-0.381605	0.1468	0.660853	TAZ
ENSG00000102144	0.130511	0.100412	0.567938	PGK1
ENSG00000102158	0.131717	0.203917	0.73049	MAGT1
ENSG00000102172	-0.0880581	0.329214	0.837188	SMS
ENSG00000102178	0.186182	0.201097	0.728468	UBL4A
ENSG00000102181	0.0262483	0.829547	0.986233	CD99L2
ENSG00000102189	0.251798	0.0181666	0.244945	EEA1
ENSG00000102218	0.305785	0.0343414	0.353055	RP2
ENSG00000102221	-0.0990546	0.639228	0.96168	PHF16
ENSG00000102225	-0.186075	0.0694517	0.49179	CDK16
ENSG00000102226	-0.189325	0.0698892	0.493978	USP11
ENSG00000102241	-0.090069	0.420284	0.89018	HTATSF1
ENSG00000102265	0.927797	3.43025e-21	3.59709e-18	TIMP1
ENSG00000102302	-0.174111	0.14085	0.651705	FGD1
ENSG00000102309	-0.0296075	0.889416	0.99452	PIN4
ENSG00000102312	-0.31742	0.298698	0.819869	PORCN
ENSG00000102316	-0.0869705	0.269437	0.790162	MAGED2
ENSG00000102317	-0.0516838	0.530126	0.933822	RBM3
ENSG00000102359	0.497806	0.00162103	0.0506738	SRPX2
ENSG00000102362	-0.152044	0.568401	0.943895	SYTL4
ENSG00000102384	0.153672	0.377297	0.864716	CENPI
ENSG00000102385	-0.281157	0.114811	0.600338	DRP2
ENSG00000102390	0.24299	0.168267	0.68927	PBDC1
ENSG00000102393	0.0543087	0.751262	0.978168	GLA
ENSG00000102401	0.146194	0.174447	0.697015	ARMCX3
ENSG00000102409	0.0780619	0.785793	0.981322	BEX4
ENSG00000102452	-0.0547093	0.825063	0.986233	NALCN
ENSG00000102466	0.0752264	0.800493	0.983217	FGF14
ENSG00000102471	0.457893	0.000808901	0.0296212	NDFIP2
ENSG00000102531	0.192858	0.0362708	0.360986	FNDC3A
ENSG00000102543	-0.195127	0.624484	0.959944	CDADC1
ENSG00000102547	0.358292	0.05505	0.440117	CAB39L
ENSG00000102554	0.297784	0.19669	0.721177	KLF5
ENSG00000102572	0.0942408	0.344486	0.844274	STK24
ENSG00000102580	0.247766	0.0175807	0.241072	DNAJC3
ENSG00000102595	0.186814	0.137052	0.642644	UGGT2
ENSG00000102606	-0.0691892	0.570198	0.944262	ARHGEF7
ENSG00000102699	-0.044102	0.623042	0.959262	PARP4
ENSG00000102710	-0.0472223	0.677959	0.969768	SUPT20H
ENSG00000102738	-0.461508	0.0674046	0.483434	MRPS31
ENSG00000102743	-0.0855955	0.754955	0.978168	SLC25A15
ENSG00000102753	0.122241	0.250979	0.777161	KPNA3
ENSG00000102755	0.893615	0.0012732	0.0422022	FLT1
ENSG00000102760	1.41463	3.43862e-05	0.0025264	RGCC
ENSG00000102763	-0.05313	0.709503	0.977133	VWA8
ENSG00000102780	-0.00644649	0.975354	0.997637	DGKH
ENSG00000102781	0.279712	0.0124474	0.194029	KATNAL1
ENSG00000102786	0.126847	0.323785	0.833698	INTS6
ENSG00000102804	0.180329	0.0604686	0.461008	TSC22D1
ENSG00000102805	0.204322	0.274684	0.796214	CLN5
ENSG00000102858	0.0918062	0.363427	0.858311	MGRN1
ENSG00000102870	0.0809948	0.545777	0.937454	ZNF629
ENSG00000102871	-0.076884	0.761042	0.979376	TRADD
ENSG00000102879	-0.200097	0.533215	0.934184	CORO1A
ENSG00000102882	0.0268929	0.812234	0.98469	MAPK3
ENSG00000102893	-0.0430168	0.689703	0.974025	PHKB
ENSG00000102897	-0.0526335	0.796303	0.983217	LYRM1
ENSG00000102898	-0.23877	0.119274	0.608255	NUTF2
ENSG00000102900	-0.107019	0.321629	0.833698	NUP93
ENSG00000102901	0.0702194	0.631598	0.961444	CENPT
ENSG00000102908	0.272559	0.016727	0.233874	NFAT5
ENSG00000102910	0.00757796	0.932997	0.99452	LONP2
ENSG00000102921	-0.0828571	0.480538	0.918993	N4BP1
ENSG00000102931	0.263903	0.0707655	0.496687	ARL2BP
ENSG00000102967	-0.333138	0.289059	0.81166	DHODH
ENSG00000102974	0.0490433	0.6741	0.969382	CTCF
ENSG00000102977	0.0248117	0.898129	0.99452	ACD
ENSG00000102978	0.0131342	0.909852	0.99452	POLR2C
ENSG00000102984	-0.418874	0.212375	0.73499	ZNF821
ENSG00000102996	-0.0772766	0.769599	0.98045	MMP15
ENSG00000103005	0.0424028	0.722437	0.977781	USB1
ENSG00000103018	-0.0449183	0.678604	0.969768	CYB5B
ENSG00000103024	-0.129112	0.539354	0.935556	NME3
ENSG00000103034	-0.388774	0.0503698	0.424583	NDRG4
ENSG00000103035	0.178736	0.135103	0.639482	PSMD7
ENSG00000103037	-0.143061	0.704043	0.977133	SETD6
ENSG00000103042	0.0417215	0.725859	0.977781	SLC38A7
ENSG00000103043	0.000284977	0.997949	0.999303	VAC14
ENSG00000103047	0.140737	0.378426	0.865242	TANGO6
ENSG00000103051	-0.0529585	0.646999	0.96268	COG4
ENSG00000103061	-0.609003	0.0768993	0.514161	SLC7A6OS
ENSG00000103064	0.100479	0.486203	0.920684	SLC7A6
ENSG00000103066	0.114093	0.45498	0.907559	PLA2G15
ENSG00000103091	-0.161848	0.313009	0.828125	WDR59
ENSG00000103111	-0.0116936	0.929784	0.99452	MON1B
ENSG00000103121	0.179393	0.407767	0.883783	CMC2
ENSG00000103126	0.129238	0.384641	0.869287	AXIN1
ENSG00000103145	-0.526129	0.00179357	0.0540882	HCFC1R1
ENSG00000103148	-0.23584	0.0524655	0.431354	NPRL3
ENSG00000103150	0.286261	0.291215	0.813142	MLYCD
ENSG00000103152	0.022721	0.888763	0.99452	MPG
ENSG00000103160	0.0207469	0.884654	0.99452	HSDL1
ENSG00000103168	-0.104579	0.534436	0.934184	TAF1C
ENSG00000103174	-0.418445	0.0392148	0.371382	NAGPA
ENSG00000103175	0.839225	0.0265127	0.304303	WFDC1
ENSG00000103187	0.13692	0.0777834	0.515941	COTL1
ENSG00000103194	0.0453988	0.647751	0.96268	USP10
ENSG00000103196	-0.486541	4.72043e-06	0.00050888	CRISPLD2
ENSG00000103197	-0.0110625	0.915812	0.99452	TSC2
ENSG00000103199	0.0291987	0.896312	0.99452	ZNF500
ENSG00000103202	0.00755831	0.954588	0.995477	NME4
ENSG00000103222	-0.312411	0.000215717	0.0106338	ABCC1
ENSG00000103226	0.29471	0.103274	0.57791	NOMO3
ENSG00000103227	-0.0580208	0.802464	0.983619	LMF1
ENSG00000103241	0.124898	0.159775	0.678824	FOXF1
ENSG00000103245	-0.119403	0.572743	0.94542	NARFL
ENSG00000103248	-0.165164	0.413468	0.885139	MTHFSD
ENSG00000103249	-0.0108413	0.932128	0.99452	CLCN7
ENSG00000103253	-0.350035	0.146892	0.660853	HAGHL
ENSG00000103254	-0.0129733	0.95635	0.995477	FAM173A
ENSG00000103257	-0.127245	0.237948	0.768821	SLC7A5
ENSG00000103260	-0.0430716	0.762897	0.98009	METRN
ENSG00000103264	-0.11069	0.47854	0.917394	FBXO31
ENSG00000103266	0.170436	0.251516	0.777292	STUB1
ENSG00000103274	-0.177342	0.508804	0.924697	NUBP1
[truncated: 9,519 more rows]

## Sheet: SCDE time course growing-OIS
TableS2: SCDE of time course experiment (growing/OIS), Related to Figure 1
Gene ID	Lower bound	log2 fold change	Upper bound	p-value	gene
ENSG00000011465	2.97349	3.88841	5.16276	2.379e-10	DCN
ENSG00000028277	-4.31319	-3.43095	-2.61406	2.379e-10	POU2F2
ENSG00000105825	-3.75771	-2.84279	-1.82984	2.379e-10	TFPI2			positive log2FC = upregulation in growing (before the first bifurcation event/OIS)
ENSG00000105894	2.74476	4.08446	4.96671	2.379e-10	PTN			pad<0.05
ENSG00000105974	1.69914	2.48335	3.16954	2.379e-10	CAV1
ENSG00000108828	-2.84279	-2.25462	-1.66646	2.379e-10	VAT1
ENSG00000108932	-8.00555	-4.77065	-3.82306	2.379e-10	SLC16A6
ENSG00000112312	2.51603	3.43095	4.63995	2.379e-10	GMNN
ENSG00000117632	2.12392	3.00617	3.75771	2.379e-10	STMN1
ENSG00000122861	-2.74476	-2.31998	-1.79716	2.379e-10	PLAU
ENSG00000123416	1.89519	2.58138	3.3656	2.379e-10	TUBA1B
ENSG00000124762	-3.72503	-2.87546	-1.96054	2.379e-10	CDKN1A
ENSG00000124882	-7.67879	-5.94698	-4.21517	2.379e-10	EREG
ENSG00000125538	-9.83539	-8.85512	-7.84217	2.379e-10	IL1B
ENSG00000130513	-7.80949	-6.60049	-5.29346	2.379e-10	GDF15
ENSG00000134363	2.38533	3.39827	4.83601	2.379e-10	FST
ENSG00000136153	2.09125	2.94081	4.05179	2.379e-10	LMO7
ENSG00000136244	-6.46979	-5.52219	-4.21517	2.379e-10	IL6
ENSG00000139318	-3.10419	-2.38533	-1.73181	2.379e-10	DUSP6
ENSG00000142173	-2.71208	-2.12392	-1.60111	2.379e-10	COL6A2
ENSG00000144802	-3.82306	-2.94081	-2.12392	2.379e-10	NFKBIZ
ENSG00000149968	-9.1492	-5.16276	-3.79038	2.379e-10	MMP3
ENSG00000159167	-3.30025	-2.71208	-2.1566	2.379e-10	STC1
ENSG00000159674	-5.06474	-3.3656	-2.31998	2.379e-10	SPON2
ENSG00000163347	-5.48952	-4.08446	-2.94081	2.379e-10	CLDN1
ENSG00000164104	3.52898	4.5746	5.81628	2.379e-10	HMGB2
ENSG00000164692	1.73181	2.2873	2.87546	2.379e-10	COL1A2
ENSG00000167601	1.82984	2.61406	3.39827	2.379e-10	AXL
ENSG00000169429	-8.13625	-7.15598	-5.22811	2.379e-10	IL8
ENSG00000171617	-3.46363	-2.58138	-1.86252	2.379e-10	ENC1
ENSG00000178719	-2.87546	-2.31998	-1.73181	2.379e-10	GRINA
ENSG00000196549	-3.65968	-2.84279	-2.02589	2.379e-10	MME
ENSG00000197632	-6.95993	-6.17571	-3.16954	2.379e-10	SERPINB2
ENSG00000197747	1.37238	1.86252	2.38533	2.379e-10	S100A10
ENSG00000198830	1.69914	2.35265	3.00617	2.379e-10	HMGN2
ENSG00000198959	-3.56165	-2.74476	-1.96054	2.379e-10	TGM2
ENSG00000211459	-1.53576	-1.27435	-1.01295	2.379e-10	MT-RNR1
ENSG00000145901	-3.39827	-2.58138	-1.82984	2.45914e-10	TNIP1
ENSG00000182492	-4.60728	-3.52898	-2.48335	2.47626e-10	BGN
ENSG00000144136	-2.54871	-1.92787	-1.30703	2.63346e-10	SLC20A1
ENSG00000105835	-3.88841	-3.03884	-2.1566	2.72176e-10	NAMPT
ENSG00000164032	1.53576	2.31998	3.00617	2.85324e-10	H2AFZ
ENSG00000124126	-7.05795	-6.40444	-2.97349	3.13983e-10	PREX1
ENSG00000100906	-2.84279	-2.12392	-1.50308	3.44073e-10	NFKBIA
ENSG00000101439	-2.67941	-1.92787	-1.27435	3.67818e-10	CST3
ENSG00000118503	-5.58755	-4.4439	-3.33292	3.67818e-10	TNFAIP3
ENSG00000140379	-7.18866	-4.24784	-3.33292	4.10773e-10	BCL2A1
ENSG00000143933	1.0783	1.56843	2.09125	8.621e-10	CALM2
ENSG00000115756	-2.74476	-2.09125	-1.47041	1.22717e-09	HPCAL1
ENSG00000166803	2.09125	3.13687	4.50925	2.17939e-09	KIAA0101
ENSG00000175063	2.35265	4.05179	5.9143	2.24407e-09	UBE2C
ENSG00000135046	1.14365	1.63379	2.18927	2.6831e-09	ANXA1
ENSG00000092853	2.48335	3.59433	7.09063	3.91659e-09	CLSPN
ENSG00000100526	2.67941	4.28052	5.03206	3.91659e-09	CDKN3
ENSG00000034510	0.751541	1.11097	1.47041	4.56159e-09	TMSB10
ENSG00000161888	2.1566	3.92109	4.60728	6.89915e-09	SPC24
ENSG00000115738	2.22195	3.3656	4.96671	8.07898e-09	ID2
ENSG00000119714	-5.75092	-3.30025	-2.45068	8.9314e-09	GPR68
ENSG00000125968	1.53576	2.2873	3.10419	1.34849e-08	ID1
ENSG00000249992	-2.38533	-1.79716	-1.24168	1.48111e-08	TMEM158
ENSG00000178999	2.25462	3.59433	4.86868	1.80423e-08	AURKB
ENSG00000117984	-2.61406	-1.99322	-1.40506	1.90878e-08	CTSD
ENSG00000137331	-4.14982	-3.26757	-2.25462	2.76979e-08	IER3
ENSG00000132646	1.63379	2.45068	3.69236	2.89653e-08	PCNA
ENSG00000175183	2.05857	3.26757	4.86868	2.97736e-08	CSRP2
ENSG00000066279	2.61406	4.01911	7.38471	3.4382e-08	ASPM
ENSG00000178209	-2.51603	-1.92787	-1.30703	4.75698e-08	PLEC
ENSG00000064601	-2.45068	-1.86252	-1.27435	6.34145e-08	CTSA
ENSG00000163814	-3.16954	-2.2873	-1.47041	6.5366e-08	CDCP1
ENSG00000167900	2.84279	5.26079	5.88163	1.28695e-07	TK1
ENSG00000198901	1.96054	3.07152	4.5746	1.44721e-07	PRC1
ENSG00000125148	-1.0783	-0.849568	-0.620838	1.62202e-07	MT2A
ENSG00000157456	2.25462	3.65968	4.96671	1.62202e-07	CCNB2
ENSG00000235162	1.37238	2.12392	2.97349	1.78707e-07	C12orf75
ENSG00000164713	-2.58138	-1.92787	-1.30703	2.14255e-07	BRI3
ENSG00000123384	-2.71208	-2.09125	-1.47041	2.16484e-07	LRP1
ENSG00000131747	2.31998	4.93403	5.62022	2.17292e-07	TOP2A
ENSG00000117318	1.50308	2.35265	3.20222	2.68632e-07	ID3
ENSG00000169045	1.04562	1.63379	2.22195	2.77952e-07	HNRNPH1
ENSG00000112096	-2.22195	-1.56843	-1.04562	3.44417e-07	SOD2
ENSG00000134333	0.816893	1.27435	1.69914	3.44417e-07	LDHA
ENSG00000133805	-3.82306	-2.90814	-1.96054	3.64152e-07	AMPD3
ENSG00000149591	1.0783	1.73181	2.51603	6.66084e-07	TAGLN
ENSG00000172216	-3.13687	-2.35265	-1.60111	6.66084e-07	CEBPB
ENSG00000198888	-1.60111	-1.209	-0.849568	6.66084e-07	MT-ND1
ENSG00000197061	2.18927	4.77065	6.79655	6.72204e-07	HIST1H4C
ENSG00000170017	1.0783	1.73181	2.58138	7.11137e-07	ALCAM
ENSG00000164111	0.784217	1.209	1.63379	7.15604e-07	ANXA5
ENSG00000197746	-1.99322	-1.47041	-0.980271	7.76179e-07	PSAP
ENSG00000138778	2.09125	3.43095	4.73798	8.93485e-07	CENPE
ENSG00000175040	-4.37855	-3.46363	-2.31998	9.28134e-07	CHST2
ENSG00000204673	-3.16954	-2.418	-1.66646	9.28134e-07	AKT1S1
ENSG00000196611	-3.627	-2.94081	-1.53576	1.09813e-06	MMP1
ENSG00000089685	1.96054	3.69236	4.37855	1.16717e-06	BIRC5
ENSG00000158164	2.58138	5.84895	6.40444	1.16717e-06	TMSB15A
ENSG00000117519	1.04562	1.66646	2.35265	1.17932e-06	CNN3
ENSG00000131669	-3.03884	-2.12392	-1.37238	1.18809e-06	NINJ1
ENSG00000121152	2.87546	5.94698	6.53514	1.27153e-06	NCAPH
ENSG00000157617	-2.71208	-1.99322	-1.30703	1.3029e-06	C2CD2
ENSG00000148773	2.64673	5.03206	7.61344	1.30471e-06	MKI67
ENSG00000111665	1.89519	3.13687	6.43711	1.4108e-06	CDCA3
ENSG00000134057	1.60111	2.90814	5.13009	1.44382e-06	CCNB1
ENSG00000011426	1.89519	3.13687	4.67263	1.72652e-06	ANLN
ENSG00000189403	1.11097	1.82984	2.45068	2.21845e-06	HMGB1
ENSG00000171848	1.89519	3.79038	5.55487	2.25505e-06	RRM2
ENSG00000245532	-2.25462	-1.63379	-1.0783	3.22959e-06	NEAT1
ENSG00000134308	0.849568	1.37238	1.89519	3.61375e-06	YWHAQ
ENSG00000113810	1.66646	2.71208	3.92109	4.19603e-06	SMC4
ENSG00000006118	-3.39827	-2.61406	-1.76449	4.5072e-06	TMEM132A
ENSG00000096746	1.17633	1.92787	2.84279	4.69563e-06	HNRNPH3
ENSG00000164611	1.69914	2.84279	4.11714	4.87581e-06	PTTG1
ENSG00000166925	-3.30025	-2.38533	-1.53576	4.96803e-06	TSC22D4
ENSG00000169432	1.40506	2.38533	3.59433	5.05458e-06	SCN9A
ENSG00000092820	1.14365	1.89519	2.74476	5.23864e-06	EZR
ENSG00000136854	-2.77744	-1.99322	-1.27435	5.23864e-06	STXBP1
ENSG00000132341	0.784217	1.30703	1.92787	5.29226e-06	RAN
ENSG00000157227	-2.97349	-2.12392	-1.3397	5.51743e-06	MMP14
ENSG00000139734	1.76449	3.26757	4.05179	6.13166e-06	DIAPH3
ENSG00000197081	-2.64673	-1.92787	-1.24168	6.13166e-06	IGF2R
ENSG00000164109	1.50308	2.54871	3.98644	6.23111e-06	MAD2L1
ENSG00000163923	1.43773	2.418	3.627	6.33666e-06	RPL39L
ENSG00000163874	-3.95376	-3.07152	-2.05857	6.52515e-06	ZC3H12A
ENSG00000072041	-4.86868	-3.85573	-2.54871	6.72366e-06	SLC6A15
ENSG00000100442	1.14365	1.86252	2.71208	6.72366e-06	FKBP3
ENSG00000101447	2.51603	5.88163	6.60049	6.72366e-06	FAM83D
ENSG00000240476	-3.59433	-2.64673	-1.69914	6.72366e-06	CTD-2021J15.2
ENSG00000151725	1.82984	3.30025	6.63317	7.61468e-06	MLF1IP
ENSG00000165891	-2.48335	-1.73181	-1.0783	8.41636e-06	E2F7
ENSG00000123737	1.43773	2.418	3.79038	8.63776e-06	EXOSC9
ENSG00000169710	-2.94081	-2.1566	-1.37238	8.63776e-06	FASN
ENSG00000168077	1.30703	2.1566	2.97349	9.00784e-06	SCARA3
ENSG00000101057	4.14982	5.09741	5.68557	1.03227e-05	MYBL2
ENSG00000106484	2.02589	3.33292	6.95993	1.04829e-05	MEST
ENSG00000184009	0.522811	0.882244	1.24168	1.05883e-05	ACTG1
ENSG00000120885	1.04562	1.79716	2.67941	1.20921e-05	CLU
ENSG00000187514	0.784217	1.30703	1.76449	1.29892e-05	PTMA
ENSG00000167548	-3.30025	-2.35265	-1.47041	1.31943e-05	MLL2
ENSG00000137804	1.76449	2.90814	4.34587	1.34194e-05	NUSAP1
ENSG00000112984	2.18927	6.14303	6.76387	1.43598e-05	KIF20A
ENSG00000181072	2.51603	5.62022	6.24106	1.54528e-05	CHRM2
ENSG00000182718	0.68619	1.11097	1.50308	1.54528e-05	ANXA2
ENSG00000169213	0.751541	1.30703	1.86252	1.59122e-05	RAB3B
ENSG00000184232	-3.30025	-2.35265	-1.43773	1.59122e-05	OAF
ENSG00000140416	0.816893	1.3397	1.96054	1.62986e-05	TPM1
ENSG00000131435	-2.02589	-1.47041	-0.91492	1.65171e-05	PDLIM4
ENSG00000134291	1.40506	2.38533	3.98644	1.74608e-05	TMEM106C
ENSG00000138685	-2.84279	-2.02589	-1.209	1.74608e-05	FGF2
ENSG00000112118	1.63379	2.81011	4.08446	2.16905e-05	MCM3
ENSG00000088325	1.60111	3.03884	4.18249	2.25728e-05	TPX2
ENSG00000180914	2.54871	5.81628	6.40444	2.34093e-05	OXTR
ENSG00000104812	-2.51603	-1.76449	-1.0783	2.38727e-05	GYS1
ENSG00000113083	0.980271	1.69914	2.48335	2.39482e-05	LOX
ENSG00000100097	0.588163	0.91492	1.24168	2.57248e-05	LGALS1
ENSG00000182628	1.14365	1.89519	2.77744	2.89242e-05	SKA2
ENSG00000108821	0.751541	1.24168	1.73181	2.99866e-05	COL1A1
ENSG00000137076	-2.2873	-1.66646	-1.04562	2.99866e-05	TLN1
ENSG00000115875	0.849568	1.43773	2.05857	3.29066e-05	SRSF7
ENSG00000128524	-1.69914	-1.209	-0.751541	3.38557e-05	ATP6V1F
ENSG00000138182	1.53576	2.71208	3.95376	3.40235e-05	KIF20B
ENSG00000132475	0.751541	1.24168	1.73181	3.47748e-05	H3F3B
ENSG00000182481	0.91492	1.56843	2.1566	3.47748e-05	KPNA2
ENSG00000122952	1.76449	3.07152	4.83601	3.59694e-05	ZWINT
ENSG00000165304	1.66646	3.26757	4.54192	3.93703e-05	MELK
ENSG00000171310	-3.59433	-2.64673	-1.73181	3.93703e-05	CHST11
ENSG00000130066	-3.10419	-2.18927	-1.37238	4.14554e-05	SAT1
ENSG00000143621	0.816893	1.43773	2.12392	4.14699e-05	ILF2
ENSG00000203760	1.37238	2.64673	3.98644	4.20251e-05	CENPW
ENSG00000132967	1.04562	1.82984	2.64673	4.28229e-05	HMGB1P5
ENSG00000136108	1.37238	2.35265	3.52898	4.28229e-05	CKAP2
ENSG00000168078	1.60111	2.77744	4.21517	4.28229e-05	PBK
ENSG00000005059	1.63379	2.81011	4.24784	4.40668e-05	CCDC109B
ENSG00000132669	1.14365	1.99322	2.97349	4.54654e-05	RIN2
ENSG00000077152	1.66646	2.87546	4.28052	4.60676e-05	UBE2T
ENSG00000079459	-2.18927	-1.53576	-0.91492	4.81709e-05	FDFT1
ENSG00000124795	1.14365	1.89519	2.61406	4.85068e-05	DEK
ENSG00000154473	0.882244	1.50308	2.18927	5.40449e-05	BUB3
ENSG00000137563	1.0783	1.89519	2.71208	5.47795e-05	GGH
ENSG00000138623	-3.30025	-2.35265	-1.43773	6.35954e-05	SEMA7A
ENSG00000129195	1.82984	3.4963	4.37855	6.5987e-05	FAM64A
ENSG00000107984	1.60111	2.81011	4.24784	6.6696e-05	DKK1
ENSG00000101333	1.3397	2.38533	3.69236	6.77221e-05	PLCB4
ENSG00000196961	-3.2349	-2.418	-1.47041	6.99181e-05	AP2A1
ENSG00000167772	-4.73798	-3.4963	-1.79716	7.00609e-05	ANGPTL4
ENSG00000198860	1.17633	2.09125	3.33292	7.0139e-05	TSEN15
ENSG00000133657	-2.31998	-1.66646	-0.91492	7.20844e-05	ATP13A3
ENSG00000143401	0.91492	1.60111	2.25462	7.46627e-05	ANP32E
ENSG00000116161	0.849568	1.47041	2.22195	8.23761e-05	CACYBP
ENSG00000111640	0.522811	0.947596	1.3397	8.24546e-05	GAPDH
ENSG00000123975	0.980271	1.73181	2.64673	8.44606e-05	CKS2
ENSG00000173530	-2.64673	-1.63379	-0.91492	8.55837e-05	TNFRSF10D
ENSG00000160691	-1.89519	-1.30703	-0.751541	8.65083e-05	SHC1
ENSG00000177189	-3.00617	-2.09125	-1.209	8.88694e-05	RPS6KA3
ENSG00000163017	1.0783	2.18927	4.05179	8.97871e-05	ACTG2
ENSG00000102007	0.784217	1.40506	2.02589	9.28275e-05	PLP2
ENSG00000170558	1.0783	1.92787	3.13687	9.28275e-05	CDH2
ENSG00000114554	-2.67941	-1.96054	-1.14365	9.37377e-05	PLXNA1
ENSG00000184588	-3.69236	-2.74476	-1.66646	9.99384e-05	PDE4B
ENSG00000196498	-3.00617	-2.25462	-1.37238	0.000104849	NCOR2
ENSG00000145390	-3.72503	-2.64673	-1.63379	0.000109679	USP53
ENSG00000204262	0.882244	1.63379	2.48335	0.000115295	COL5A2
ENSG00000100647	-3.39827	-2.31998	-1.40506	0.000116844	KIAA0247
ENSG00000165886	-3.03884	-2.18927	-1.3397	0.000121341	UBTD1
ENSG00000137767	-3.20222	-2.25462	-1.37238	0.000126164	SQRDL
ENSG00000165629	0.653514	1.17633	1.76449	0.000141978	ATP5C1
ENSG00000029993	1.24168	2.2873	3.43095	0.000152223	HMGB3
ENSG00000104889	1.37238	2.54871	3.72503	0.000158151	RNASEH2A
ENSG00000203879	-2.22195	-1.56843	-0.947596	0.000158298	GDI1
ENSG00000167978	-2.18927	-1.56843	-0.91492	0.000158793	SRRM2
ENSG00000198763	-1.3397	-0.91492	-0.555487	0.000159394	MT-ND2
ENSG00000186815	-3.75771	-2.81011	-1.69914	0.000159525	TPCN1
ENSG00000173207	1.14365	2.1566	3.16954	0.000163371	CKS1B
ENSG00000144834	-5.97965	-2.81011	-1.63379	0.000164402	TAGLN3
ENSG00000123219	1.3397	2.45068	3.75771	0.000169734	CENPK
ENSG00000184752	0.784217	1.40506	2.05857	0.000170112	NDUFA12
ENSG00000122566	0.718866	1.27435	1.79716	0.000171385	HNRNPA2B1
ENSG00000167553	0.784217	1.47041	2.1566	0.000171385	TUBA1C
ENSG00000151892	3.4963	4.54192	5.32614	0.000175757	GFRA1
ENSG00000112715	-3.72503	-2.64673	-1.56843	0.000175787	VEGFA
ENSG00000072571	1.53576	3.07152	3.85573	0.000176039	HMMR
ENSG00000150938	0.816893	1.56843	2.25462	0.000179377	CRIM1
ENSG00000128951	0.980271	1.76449	2.48335	0.000183916	DUT
ENSG00000170315	0.68619	1.24168	1.82984	0.000188836	UBB
ENSG00000136824	1.209	2.18927	3.46363	0.000192461	SMC2
ENSG00000109805	1.43773	2.67941	6.17571	0.000207096	NCAPG
ENSG00000114019	0.980271	1.86252	3.00617	0.000221267	AMOTL2
ENSG00000129810	2.1566	5.19544	5.7836	0.000221496	SGOL1
ENSG00000144642	1.30703	2.87546	6.27374	0.000221496	RBMS3
ENSG00000077238	-2.74476	-1.89519	-1.0783	0.000225775	IL4R
ENSG00000109111	-2.1566	-1.50308	-0.882244	0.000227355	SUPT6H
ENSG00000134070	-3.3656	-2.51603	-1.50308	0.000227355	IRAK2
ENSG00000111196	0.947596	1.76449	3.00617	0.000229003	MAGOHB
ENSG00000100162	1.47041	3.07152	3.92109	0.000239847	CENPM
ENSG00000197903	-2.51603	-1.76449	-1.04562	0.000244044	HIST1H2BK
ENSG00000091986	1.01295	1.86252	2.97349	0.00024513	CCDC80
ENSG00000165029	-3.4963	-2.51603	-1.30703	0.00024513	ABCA1
ENSG00000122641	-2.05857	-1.47041	-0.751541	0.000247376	INHBA
ENSG00000111237	0.653514	1.27435	1.92787	0.000249947	VPS29
ENSG00000187688	-2.35265	-1.66646	-0.980271	0.000250068	TRPV2
ENSG00000070081	0.980271	1.76449	2.58138	0.00025643	NUCB2
ENSG00000105701	-3.00617	-2.09125	-1.209	0.000264886	FKBP8
ENSG00000105223	-1.86252	-1.27435	-0.751541	0.000267698	PLD3
ENSG00000159399	-2.97349	-2.09125	-1.209	0.000267698	HK2
ENSG00000150347	0.816893	1.50308	2.31998	0.00027366	ARID5B
ENSG00000094916	0.784217	1.47041	2.1566	0.000284625	CBX5
ENSG00000111321	-2.18927	-1.50308	-0.849568	0.000301701	LTBR
ENSG00000197324	-1.73181	-1.209	-0.68619	0.000304477	LRP10
ENSG00000001461	0.91492	1.69914	2.67941	0.000309864	NIPAL3
ENSG00000099901	0.68619	1.30703	1.92787	0.000323552	RANBP1
ENSG00000103876	-2.35265	-1.63379	-0.91492	0.000328308	FAH
ENSG00000138675	0.91492	1.66646	2.54871	0.00033608	FGF5
ENSG00000147454	-2.1566	-1.53576	-0.882244	0.000354496	SLC25A37
ENSG00000198826	1.30703	2.58138	6.11036	0.000356696	ARHGAP11A
ENSG00000205730	-2.71208	-1.89519	-1.0783	0.000356696	ITPRIPL2
ENSG00000060688	0.91492	1.76449	2.77744	0.000374354	SNRNP40
ENSG00000166963	-1.76449	-1.24168	-0.68619	0.000384805	MAP1A
ENSG00000120699	1.17633	2.22195	3.3656	0.000390512	EXOSC8
ENSG00000109674	3.26757	4.41122	5.22811	0.000400739	NEIL3
ENSG00000142945	1.47041	3.16954	6.50247	0.000403343	KIF2C
ENSG00000119969	1.24168	2.35265	3.79038	0.000413911	HELLS
ENSG00000102359	-2.87546	-1.96054	-1.11097	0.000417052	SRPX2
ENSG00000171222	-1.86252	-1.27435	-0.718866	0.000417052	SCAND1
ENSG00000111206	1.76449	5.7836	6.30641	0.000417103	FOXM1
ENSG00000161011	-2.31998	-1.60111	-0.849568	0.000420866	SQSTM1
ENSG00000107281	-2.64673	-1.79716	-1.01295	0.000427841	NPDC1
ENSG00000142156	-1.47041	-1.01295	-0.555487	0.000427841	COL6A1
ENSG00000147027	1.0783	2.12392	3.39827	0.000427841	TMEM47
ENSG00000165480	1.47041	3.10419	6.43711	0.000435815	SKA3
ENSG00000110321	0.555487	1.0783	1.56843	0.000460048	EIF4G2
ENSG00000075218	1.56843	2.87546	6.53514	0.000483993	GTSE1
ENSG00000143786	-3.52898	-2.418	-1.3397	0.000544894	CNIH3
ENSG00000120437	0.980271	1.82984	2.97349	0.000552261	ACAT2
ENSG00000170312	1.56843	3.00617	6.66584	0.000573616	CDK1
ENSG00000136295	-2.25462	-1.60111	-0.882244	0.000580756	TTYH3
ENSG00000187678	-2.71208	-1.89519	-0.980271	0.000604656	SPRY4
ENSG00000113140	0.555487	1.04562	1.60111	0.000616929	SPARC
ENSG00000072274	-1.86252	-1.27435	-0.718866	0.000622248	TFRC
ENSG00000131153	1.24168	2.418	3.98644	0.000622248	GINS2
ENSG00000146670	1.56843	2.77744	6.37176	0.000626883	CDCA5
ENSG00000134690	1.53576	3.13687	6.63317	0.000635248	CDCA8
ENSG00000100263	-3.30025	-2.25462	-1.209	0.000650249	RHBDD3
ENSG00000189129	3.13687	4.05179	4.67263	0.000652578	PLAC9
ENSG00000196743	-2.94081	-1.99322	-1.14365	0.000652578	GM2A
ENSG00000057019	-1.53576	-1.04562	-0.588163	0.000653238	DCBLD2
ENSG00000106399	0.91492	1.92787	2.97349	0.000653238	RPA3
ENSG00000137872	-4.28052	-3.10419	-1.73181	0.000653238	SEMA6D
ENSG00000170860	0.816893	1.56843	2.38533	0.000653238	LSM3
ENSG00000117724	1.40506	3.56165	5.16276	0.000663617	CENPF
ENSG00000137807	1.43773	2.64673	4.08446	0.000678019	KIF23
ENSG00000171552	-2.25462	-1.60111	-0.882244	0.000688566	BCL2L1
ENSG00000123989	-2.22195	-1.53576	-0.849568	0.000701252	CHPF
ENSG00000172893	-3.26757	-2.25462	-1.27435	0.000726943	DHCR7
ENSG00000183287	1.04562	2.02589	3.2349	0.000750286	CCBE1
ENSG00000075568	-2.18927	-1.50308	-0.816893	0.000762756	TMEM131
ENSG00000131470	2.02589	4.90136	5.52219	0.000776497	PSMC3IP
ENSG00000139645	-2.67941	-1.79716	-0.947596	0.000778328	ANKRD52
ENSG00000101188	-3.95376	-2.81011	-1.50308	0.000778795	NTSR1
ENSG00000182054	1.01295	1.96054	3.07152	0.000793676	IDH2
ENSG00000179750	1.53576	5.42417	6.01233	0.000820769	APOBEC3B
ENSG00000074800	0.45746	0.882244	1.30703	0.000824884	ENO1
ENSG00000182752	-4.08446	-2.84279	-1.53576	0.00082626	PAPPA
ENSG00000164161	3.07152	4.14982	4.83601	0.000859249	HHIP
ENSG00000104368	-2.87546	-1.69914	-0.849568	0.000885238	PLAT
ENSG00000135976	-3.07152	-2.09125	-1.209	0.000885238	ANKRD36
ENSG00000125912	-2.12392	-1.43773	-0.784217	0.000889515	NCLN
ENSG00000105723	-3.30025	-2.418	-1.3397	0.000908096	GSK3A
ENSG00000145147	1.27435	2.51603	6.11036	0.000914521	SLIT2
ENSG00000081041	-8.36498	-7.05795	-2.18927	0.000939794	CXCL2
ENSG00000166825	-2.74476	-1.92787	-1.04562	0.000939794	ANPEP
ENSG00000168542	1.01295	1.99322	5.55487	0.000939794	COL3A1
ENSG00000188612	0.68619	1.30703	1.92787	0.000955592	SUMO2
ENSG00000077150	-3.00617	-2.1566	-1.209	0.000977224	NFKB2
ENSG00000145386	1.43773	3.20222	6.53514	0.000991465	CCNA2
ENSG00000123485	1.73181	5.48952	6.14303	0.00103376	HJURP
ENSG00000138376	1.53576	2.90814	6.33909	0.00103642	BARD1
ENSG00000197063	-2.58138	-1.76449	-0.947596	0.00104611	MAFG
ENSG00000162607	1.04562	2.02589	3.07152	0.001053	USP1
ENSG00000118680	0.490136	0.947596	1.3397	0.00107313	MYL12B
ENSG00000125505	-1.66646	-1.11097	-0.588163	0.00111661	MBOAT7
ENSG00000099804	-2.2873	-1.56843	-0.849568	0.00114734	CDC34
ENSG00000138180	1.43773	3.2349	4.24784	0.00115422	CEP55
ENSG00000134779	0.653514	1.3397	2.05857	0.00119687	TPGS2
ENSG00000167515	-1.79716	-1.209	-0.620838	0.00123831	TRAPPC2L
ENSG00000064932	-3.16954	-2.25462	-1.209	0.0012393	SBNO2
ENSG00000106355	0.816893	1.60111	2.58138	0.0012393	LSM5
ENSG00000106211	0.490136	1.01295	1.53576	0.00126	HSPB1
ENSG00000118418	0.718866	1.50308	2.45068	0.00126	HMGN3
ENSG00000167325	0.784217	1.63379	2.67941	0.001278	RRM1
ENSG00000100228	-3.65968	-2.54871	-1.3397	0.00128187	RAB36
ENSG00000125967	-3.00617	-2.12392	-1.17633	0.00129149	NECAB3
ENSG00000095380	0.653514	1.3397	2.12392	0.00129867	NANS
ENSG00000165410	0.588163	1.24168	1.89519	0.00132215	CFL2
ENSG00000166508	0.980271	2.02589	2.97349	0.00132318	MCM7
ENSG00000112081	0.751541	1.43773	2.02589	0.00132447	SRSF3
ENSG00000162585	-2.45068	-1.69914	-0.91492	0.00132447	C1orf86
ENSG00000101955	-2.31998	-1.56843	-0.816893	0.00133053	SRPX
ENSG00000250479	-3.26757	-2.31998	-1.24168	0.00133966	CHCHD10
ENSG00000108055	0.718866	1.50308	2.31998	0.00134483	SMC3
ENSG00000131459	-2.74476	-1.82984	-0.947596	0.00138851	GFPT2
ENSG00000134375	0.555487	1.14365	1.73181	0.00139512	TIMM17A
ENSG00000167088	0.555487	1.11097	1.66646	0.00141424	SNRPD1
ENSG00000030582	-1.99322	-1.3397	-0.653514	0.00147946	GRN
ENSG00000185803	-1.99322	-1.30703	-0.68619	0.00148276	SLC52A2
ENSG00000147274	0.751541	1.43773	2.25462	0.00150813	RBMX
ENSG00000079263	-5.19544	-2.418	-1.37238	0.00151504	SP140
ENSG00000080986	1.30703	2.84279	6.37176	0.0015492	NDC80
ENSG00000110107	-3.33292	-2.2873	-1.17633	0.00155252	PRPF19
ENSG00000120802	1.01295	2.09125	3.3656	0.00155799	TMPO
ENSG00000015532	-2.18927	-1.47041	-0.784217	0.00158758	XYLT2
ENSG00000145623	-1.96054	-1.30703	-0.653514	0.00158871	OSMR
ENSG00000164099	1.209	5.55487	6.01233	0.00160591	PRSS12
ENSG00000176978	-2.38533	-1.60111	-0.849568	0.00161531	DPP7
ENSG00000213186	1.17633	2.61406	5.7836	0.00161531	TRIM59
ENSG00000149798	-2.77744	-1.86252	-0.980271	0.00168412	CDC42EP2
ENSG00000143549	0.45746	0.947596	1.43773	0.00169178	TPM3
ENSG00000173334	-3.13687	-2.12392	-1.0783	0.00169228	TRIB1
ENSG00000167460	0.45746	0.947596	1.43773	0.00169753	TPM4
ENSG00000181019	0.718866	1.53576	2.81011	0.00171048	NQO1
ENSG00000107796	1.30703	2.51603	5.26079	0.00172728	ACTA2
ENSG00000137710	0.718866	1.43773	2.12392	0.00172728	RDX
ENSG00000197635	-4.05179	-2.97349	-1.66646	0.00173062	DPP4
ENSG00000143799	0.653514	1.3397	2.02589	0.00177159	PARP1
ENSG00000251562	0.620838	1.27435	1.69914	0.00177159	MALAT1
ENSG00000176890	0.849568	1.76449	3.07152	0.00179558	TYMS
ENSG00000166851	1.43773	3.92109	4.80333	0.00180578	PLK1
ENSG00000243317	0.555487	1.17633	1.76449	0.00180578	C7orf73
ENSG00000104856	-3.2349	-2.2873	-1.24168	0.00182388	RELB
ENSG00000182319	-2.77744	-1.86252	-0.980271	0.00182884	SGK223
ENSG00000109861	0.588163	1.30703	1.96054	0.00184273	CTSC
ENSG00000113361	0.882244	2.05857	4.31319	0.00184836	CDH6
ENSG00000127528	1.37238	5.22811	5.7836	0.0018541	KLF2
ENSG00000051180	1.56843	5.16276	5.7836	0.00187511	RAD51
ENSG00000007047	-2.84279	-1.92787	-1.01295	0.00194945	MARK4
ENSG00000107331	-5.42417	-4.63995	-1.37238	0.00194945	ABCA2
ENSG00000129968	-2.87546	-1.99322	-1.04562	0.00194945	FAM108A1
ENSG00000178896	-1.96054	-1.30703	-0.653514	0.00198268	EXOSC4
ENSG00000088986	0.424784	0.91492	1.40506	0.00201325	DYNLL1
ENSG00000136938	0.620838	1.30703	1.96054	0.00203277	ANP32B
ENSG00000120533	0.555487	1.17633	1.79716	0.00205407	ENY2
ENSG00000123562	0.45746	0.980271	1.50308	0.00207759	MORF4L2
ENSG00000084623	0.45746	1.01295	1.53576	0.00208886	EIF3I
ENSG00000089159	-1.76449	-1.14365	-0.588163	0.00208886	PXN
ENSG00000116030	0.588163	1.17633	1.79716	0.00210494	SUMO1
ENSG00000072840	-2.71208	-1.82984	-0.947596	0.00213689	EVC
ENSG00000105520	-2.45068	-1.66646	-0.882244	0.00214138	DKFZP761J1410
ENSG00000163541	0.588163	1.24168	1.96054	0.00214138	SUCLG1
ENSG00000168496	0.947596	2.05857	3.30025	0.00214138	FEN1
ENSG00000089723	-4.18249	-2.94081	-1.37238	0.0021498	OTUB2
ENSG00000087074	-1.76449	-1.14365	-0.588163	0.00215398	PPP1R15A
ENSG00000105968	0.653514	1.43773	2.1566	0.00215447	H2AFV
ENSG00000120549	-3.2349	-2.35265	-1.30703	0.00215447	KIAA1217
ENSG00000134294	0.653514	1.3397	2.1566	0.00215447	SLC38A2
ENSG00000161326	0.588163	1.27435	2.09125	0.00215447	DUSP14
ENSG00000169607	1.17633	2.81011	4.05179	0.00215447	CKAP2L
ENSG00000188157	-3.2349	-2.22195	-1.209	0.00215447	AGRN
ENSG00000143436	0.784217	1.69914	2.87546	0.00217448	MRPL9
ENSG00000138794	0.947596	2.2873	3.10419	0.00218716	CASP6
ENSG00000232119	0.555487	1.209	1.99322	0.00220484	MCTS1
ENSG00000136810	0.392109	0.882244	1.3397	0.00223049	TXN
ENSG00000076003	1.209	2.84279	3.72503	0.00224503	MCM6
ENSG00000076513	0.68619	1.53576	2.54871	0.00224503	ANKRD13A
ENSG00000120438	0.588163	1.17633	1.92787	0.00224876	TCP1
ENSG00000119865	0.68619	1.43773	2.45068	0.00226883	CNRIP1
ENSG00000173511	-2.1566	-1.43773	-0.718866	0.00226883	VEGFB
ENSG00000089009	0.424784	0.882244	1.3397	0.00227163	RPL6
ENSG00000160789	0.45746	0.947596	1.40506	0.00227174	LMNA
ENSG00000027847	-2.2873	-1.47041	-0.718866	0.00232487	B4GALT7
ENSG00000119326	0.653514	1.43773	2.31998	0.00236658	CTNNAL1
ENSG00000103496	-2.51603	-1.63379	-0.816893	0.0023676	STX4
ENSG00000100083	-2.48335	-1.63379	-0.816893	0.00244346	GGA1
ENSG00000144034	0.751541	1.50308	2.31998	0.00250714	TPRKB
ENSG00000166451	0.980271	2.48335	3.26757	0.00250714	CENPN
ENSG00000042753	-1.24168	-0.816893	-0.424784	0.00252255	AP2S1
ENSG00000130725	-2.09125	-1.40506	-0.718866	0.00252551	UBE2M
ENSG00000075188	0.882244	1.86252	3.13687	0.00265657	NUP37
ENSG00000255248	0.882244	1.92787	3.59433	0.00267996	RP11-166D19.1
ENSG00000177542	-2.67941	-1.76449	-0.882244	0.00269822	SLC25A22
ENSG00000082482	2.77744	3.52898	4.37855	0.00288846	KCNK2
ENSG00000165672	0.490136	1.0783	1.66646	0.00288846	PRDX3
ENSG00000028137	-4.18249	-2.94081	-1.60111	0.00292961	TNFRSF1B
ENSG00000124942	0.490136	1.0783	1.69914	0.00292961	AHNAK
ENSG00000087586	0.947596	2.1566	4.08446	0.00298579	AURKA
ENSG00000169679	1.30703	2.94081	5.55487	0.00301685	BUB1
ENSG00000162614	0.588163	1.30703	2.05857	0.00302458	NEXN
ENSG00000110047	-1.86252	-1.17633	-0.555487	0.00303686	EHD1
ENSG00000109536	0.718866	1.53576	2.64673	0.00308134	FRG1
ENSG00000117586	1.3397	5.39149	6.07768	0.00308134	TNFSF4
ENSG00000033100	-2.58138	-1.76449	-0.882244	0.00311886	CHPF2
ENSG00000175334	0.45746	1.01295	1.63379	0.00314313	BANF1
ENSG00000160570	-2.84279	-1.82984	-0.91492	0.0033073	DEDD2
ENSG00000134686	-1.69914	-1.11097	-0.555487	0.00331639	PHC2
ENSG00000109572	-2.51603	-1.66646	-0.816893	0.00332813	CLCN3
ENSG00000163918	0.947596	2.02589	3.2349	0.00340994	RFC4
ENSG00000130821	-3.56165	-2.31998	-1.11097	0.00343119	SLC6A8
ENSG00000168159	-2.05857	-1.37238	-0.653514	0.00346674	RNF187
ENSG00000115159	0.882244	1.86252	3.10419	0.00351566	GPD2
ENSG00000142871	0.91492	1.92787	3.20222	0.00352476	CYR61
ENSG00000128944	0.718866	1.56843	2.418	0.0035568	KNSTRN
ENSG00000151491	0.816893	1.82984	3.03884	0.00358344	EPS8
ENSG00000143228	1.17633	2.67941	6.17571	0.00362465	NUF2
ENSG00000169714	0.490136	1.0783	1.63379	0.00362465	CNBP
ENSG00000180801	0.68619	1.47041	2.31998	0.00362465	ARSJ
ENSG00000128512	-2.74476	-1.82984	-0.882244	0.00366598	DOCK4
ENSG00000032444	-2.22195	-1.47041	-0.718866	0.00368667	PNPLA6
ENSG00000182087	-2.35265	-1.56843	-0.751541	0.00380649	TMEM259
ENSG00000117592	0.424784	0.947596	1.53576	0.00387823	PRDX6
ENSG00000163535	1.04562	2.31998	3.75771	0.00387823	SGOL2
ENSG00000196576	-1.79716	-1.17633	-0.588163	0.00387823	PLXNB2
ENSG00000127418	-3.52898	-2.18927	-1.0783	0.00391097	FGFRL1
ENSG00000144580	0.68619	1.53576	2.31998	0.00391097	RQCD1
ENSG00000160326	-3.3656	-2.35265	-1.14365	0.00391097	SLC2A6
ENSG00000152240	0.849568	1.89519	3.26757	0.00392392	HAUS1
ENSG00000188312	2.67941	3.43095	4.21517	0.00399302	CENPP
ENSG00000116871	-1.73181	-1.11097	-0.555487	0.00401326	MAP7D1
ENSG00000117143	0.555487	1.24168	1.99322	0.0040216	UAP1
ENSG00000081087	-2.18927	-1.43773	-0.718866	0.0041019	OSTM1
ENSG00000143862	-2.74476	-1.89519	-0.91492	0.00411903	ARL8A
ENSG00000173559	-1.99322	-1.30703	-0.620838	0.00411903	NABP1
ENSG00000067225	-1.209	-0.784217	-0.392109	0.00413231	PKM
ENSG00000176887	0.816893	1.82984	2.90814	0.00413231	SOX11
ENSG00000019144	-2.71208	-1.86252	-0.947596	0.00413427	PHLDB1
ENSG00000102858	-2.67941	-1.79716	-0.849568	0.00413805	MGRN1
ENSG00000172531	0.522811	1.14365	1.86252	0.00418984	PPP1CA
ENSG00000125384	1.01295	2.45068	3.46363	0.00425075	PTGER2
ENSG00000112110	0.522811	1.17633	1.82984	0.00426022	MRPL18
ENSG00000090971	-2.71208	-1.76449	-0.882244	0.00443088	NAT14
ENSG00000169692	-2.1566	-1.43773	-0.68619	0.0045124	AGPAT2
ENSG00000167244	-3.92109	-2.90814	-1.53576	0.00457206	IGF2
ENSG00000175643	2.64673	3.39827	4.18249	0.00466481	RMI2
ENSG00000136830	-1.99322	-1.30703	-0.620838	0.00469175	FAM129B
ENSG00000173264	-2.87546	-1.99322	-0.947596	0.00469175	GPR137
ENSG00000175581	0.68619	1.53576	2.61406	0.00469175	MRPL48
ENSG00000214655	-2.51603	-1.66646	-0.816893	0.00470006	ZSWIM8
ENSG00000010404	-2.02589	-1.3397	-0.653514	0.00472611	IDS
ENSG00000102054	0.653514	1.40506	2.18927	0.00472611	RBBP7
ENSG00000113068	0.490136	1.11097	1.86252	0.00490556	PFDN1
ENSG00000104885	-2.97349	-1.89519	-0.882244	0.00493219	DOT1L
ENSG00000103855	-1.92787	-1.24168	-0.588163	0.00494918	CD276
ENSG00000152558	0.555487	1.27435	2.1566	0.00494918	TMEM123
ENSG00000143742	0.424784	0.980271	1.53576	0.00500321	SRP9
ENSG00000146731	0.392109	0.91492	1.43773	0.0050069	CCT6A
ENSG00000183828	-3.10419	-2.09125	-1.01295	0.00502105	NUDT14
ENSG00000183023	1.24168	4.63995	5.22811	0.00511944	SLC8A1
ENSG00000081870	0.620838	1.40506	2.22195	0.00514315	HSPB11
ENSG00000090889	0.947596	2.54871	3.3656	0.00516004	KIF4A
ENSG00000224078	-2.74476	-1.76449	-0.849568	0.00517872	SNHG14
ENSG00000172172	0.490136	1.0783	1.63379	0.00518781	MRPL13
ENSG00000196712	-1.89519	-1.209	-0.555487	0.0051989	NF1
ENSG00000105810	0.490136	1.14365	1.86252	0.00524778	CDK6
ENSG00000166340	-1.96054	-1.24168	-0.588163	0.00525435	TPP1
ENSG00000128245	0.555487	1.27435	2.02589	0.00542971	YWHAH
ENSG00000196187	-2.97349	-1.92787	-0.91492	0.00550664	TMEM63A
ENSG00000171729	-2.77744	-1.82984	-0.882244	0.00555675	TMEM51
ENSG00000166922	-4.54192	-3.4963	-1.96054	0.00557334	SCG5
ENSG00000198911	-2.71208	-1.73181	-0.816893	0.0055948	SREBF2
ENSG00000213281	0.620838	1.43773	2.2873	0.0055948	NRAS
ENSG00000135821	0.816893	1.92787	3.07152	0.00562527	GLUL
ENSG00000180573	-3.03884	-1.92787	-0.947596	0.00563838	HIST1H2AC
ENSG00000177697	-1.69914	-1.14365	-0.555487	0.00572028	CD151
ENSG00000169288	0.588163	1.37238	2.31998	0.0057497	MRPL1
ENSG00000102172	0.490136	1.11097	1.76449	0.00575598	SMS
ENSG00000120688	0.620838	1.40506	2.25462	0.00575598	WBP4
ENSG00000170989	1.14365	4.96671	5.52219	0.00583635	S1PR1
ENSG00000168273	-2.05857	-1.37238	-0.653514	0.00588939	SMIM4
ENSG00000142856	0.849568	1.99322	3.59433	0.00590788	ITGB3BP
ENSG00000160767	-2.38533	-1.53576	-0.718866	0.00593669	FAM189B
ENSG00000255823	-2.77744	-1.86252	-0.91492	0.00593669	MTRNR2L8
ENSG00000056972	-3.16954	-2.22195	-1.01295	0.00605417	TRAF3IP2
ENSG00000174720	0.653514	1.53576	2.58138	0.00608255	LARP7
ENSG00000155760	0.653514	1.53576	2.61406	0.00609436	FZD7
ENSG00000129245	-2.09125	-1.3397	-0.653514	0.00611905	FXR2
ENSG00000091164	0.424784	1.01295	1.63379	0.00616856	TXNL1
ENSG00000104321	-2.84279	-1.89519	-0.849568	0.00616856	TRPA1
ENSG00000168374	0.359433	0.882244	1.40506	0.00616856	ARF4
ENSG00000074696	0.490136	1.17633	1.76449	0.00617374	PTPLAD1
ENSG00000138382	0.555487	1.27435	2.09125	0.00620759	METTL5
ENSG00000095752	-3.33292	-2.22195	-0.980271	0.0062212	IL11
ENSG00000157168	-4.01911	-2.94081	-1.3397	0.00623554	NRG1
ENSG00000172775	0.555487	1.30703	2.05857	0.00623554	FAM192A
ENSG00000179242	1.01295	5.32614	5.75092	0.00626273	CDH4
ENSG00000198856	0.424784	0.947596	1.47041	0.00626273	OSTC
ENSG00000112308	0.555487	1.27435	1.99322	0.00636645	C6orf62
ENSG00000114686	0.490136	1.11097	1.73181	0.00650224	MRPL3
ENSG00000112186	0.620838	1.47041	2.64673	0.0065295	CAP2
ENSG00000137494	-3.20222	-2.25462	-1.209	0.00670646	ANKRD42
ENSG00000142669	0.326757	0.751541	1.17633	0.00682374	SH3BGRL3
ENSG00000050820	-2.02589	-1.30703	-0.588163	0.0069839	BCAR1
ENSG00000138119	0.45746	1.0783	1.73181	0.0069839	MYOF
ENSG00000224945	-3.3656	-2.35265	-1.11097	0.00702221	RP11-82L18.2
ENSG00000196912	-3.26757	-2.18927	-1.04562	0.00703786	ANKRD36B
ENSG00000128342	-5.75092	-4.4439	-2.67941	0.00704775	LIF
ENSG00000151287	0.751541	1.89519	3.26757	0.0070567	TEX30
ENSG00000145349	0.588163	1.40506	2.418	0.00714836	CAMK2D
ENSG00000166750	-2.2873	-1.47041	-0.68619	0.00717126	SLFN5
ENSG00000086015	-2.2873	-1.50308	-0.718866	0.00722668	MAST2
ENSG00000117335	-1.79716	-1.11097	-0.522811	0.00722668	CD46
ENSG00000167658	-1.37238	-0.882244	-0.392109	0.00722668	EEF2
ENSG00000129925	-2.61406	-1.73181	-0.784217	0.00738381	TMEM8A
ENSG00000051341	1.66646	4.47657	5.19544	0.00748935	POLQ
ENSG00000067560	0.359433	0.849568	1.27435	0.00754111	RHOA
ENSG00000090020	-2.64673	-1.69914	-0.784217	0.00754111	SLC9A1
ENSG00000163359	0.392109	0.947596	1.43773	0.00754111	COL6A3
ENSG00000170921	-2.51603	-1.53576	-0.68619	0.00754111	TANC2
ENSG00000126787	0.849568	2.51603	3.33292	0.00761388	DLGAP5
ENSG00000214110	0.882244	4.99938	5.45684	0.00768479	LDHAP4
ENSG00000059122	-3.03884	-1.96054	-0.882244	0.0077136	FLYWCH1
ENSG00000177283	-2.94081	-1.86252	-0.849568	0.00785727	FZD8
ENSG00000138698	0.555487	1.3397	2.18927	0.00793964	RAP1GDS1
ENSG00000130045	1.50308	4.21517	4.83601	0.00797325	NXNL2
ENSG00000101608	0.326757	0.816893	1.27435	0.00801902	MYL12A
ENSG00000140395	0.490136	1.209	2.18927	0.00801902	WDR61
ENSG00000162407	0.751541	1.92787	3.4963	0.00801902	PPAP2B
ENSG00000113578	0.784217	1.86252	3.3656	0.00808947	FGF1
ENSG00000198721	0.522811	1.24168	2.12392	0.00808947	ECI2
ENSG00000126461	-2.54871	-1.63379	-0.718866	0.0081895	SCAF1
ENSG00000164251	-3.72503	-2.74476	-1.43773	0.00824901	F2RL1
ENSG00000068489	0.751541	1.76449	3.00617	0.00850261	PRR11
ENSG00000116752	0.555487	1.3397	2.25462	0.00850261	BCAS2
ENSG00000198146	-3.52898	-2.45068	-1.17633	0.00850261	ZNF770
ENSG00000221968	-3.03884	-1.96054	-0.947596	0.00850261	FADS3
ENSG00000151229	-4.4439	-2.1566	-1.04562	0.00850984	SLC2A13
ENSG00000164294	0.522811	1.209	1.86252	0.00851339	GPX8
ENSG00000126934	-1.63379	-1.04562	-0.45746	0.00857717	MAP2K2
ENSG00000185022	-2.1566	-1.37238	-0.588163	0.00899792	MAFF
ENSG00000024526	0.947596	2.22195	3.4963	0.00907261	DEPDC1
ENSG00000172354	-1.66646	-1.04562	-0.45746	0.00907261	GNB2
ENSG00000040487	-2.74476	-1.69914	-0.751541	0.00914504	PQLC2
ENSG00000169189	0.490136	1.17633	1.99322	0.00937152	NSMCE1
ENSG00000137404	2.94081	4.21517	4.83601	0.00946965	NRM
ENSG00000148400	-2.90814	-1.86252	-0.816893	0.00955777	NOTCH1
ENSG00000163466	0.294081	0.68619	1.11097	0.00957124	ARPC2
ENSG00000123933	-2.71208	-1.69914	-0.751541	0.00959371	MXD4
ENSG00000184205	-3.20222	-2.22195	-0.980271	0.00975837	TSPYL2
ENSG00000156599	-2.22195	-1.40506	-0.620838	0.00981999	ZDHHC5
ENSG00000104738	0.653514	1.60111	2.74476	0.00992978	MCM4
ENSG00000261128	-3.07152	-2.09125	-0.947596	0.00993098	RP11-18F14.2
ENSG00000049541	0.588163	1.47041	2.64673	0.00997961	RFC2
ENSG00000174442	0.68619	1.73181	3.10419	0.0100412	ZWILCH
ENSG00000132471	-2.12392	-1.3397	-0.588163	0.0100761	WBP2
ENSG00000176014	0.326757	0.816893	1.30703	0.0103149	TUBB6
ENSG00000171320	1.53576	4.37855	5.03206	0.010335	ESCO2
ENSG00000185697	0.718866	1.82984	2.97349	0.0105056	MYBL1
ENSG00000177879	0.45746	1.11097	1.82984	0.0107415	AP3S1
ENSG00000160932	-1.86252	-1.17633	-0.522811	0.0107651	LY6E
ENSG00000104635	-1.92787	-1.24168	-0.555487	0.0107908	SLC39A14
ENSG00000007384	-2.418	-1.60111	-0.718866	0.0107979	RHBDF1
ENSG00000091831	0.947596	4.77065	5.29346	0.0107979	ESR1
ENSG00000144848	0.490136	1.209	2.1566	0.0107979	ATG3
ENSG00000171241	0.947596	2.94081	3.79038	0.0109922	SHCBP1
ENSG00000105011	1.04562	2.51603	6.07768	0.01103	ASF1B
ENSG00000065328	1.0783	4.80333	5.48952	0.0110464	MCM10
ENSG00000136518	0.653514	1.56843	2.61406	0.0110464	ACTL6A
ENSG00000198728	-2.81011	-1.76449	-0.784217	0.0110489	LDB1
ENSG00000114867	-1.50308	-0.91492	-0.424784	0.0110746	EIF4G1
ENSG00000205542	0.294081	0.784217	1.30703	0.0111288	TMSB4X
ENSG00000133243	-2.45068	-1.60111	-0.718866	0.0112667	BTBD2
ENSG00000198056	1.30703	4.41122	5.09741	0.0115283	PRIM1
ENSG00000132963	0.294081	0.751541	1.17633	0.0115995	POMP
ENSG00000083720	0.68619	1.76449	3.00617	0.0116543	OXCT1
ENSG00000104946	-2.94081	-1.92787	-0.816893	0.0116543	TBC1D17
ENSG00000095383	0.620838	1.50308	2.71208	0.0118686	TBC1D2
ENSG00000140941	-1.56843	-1.01295	-0.424784	0.0119565	MAP1LC3B
ENSG00000152234	0.294081	0.784217	1.24168	0.0122334	ATP5A1
ENSG00000196235	-1.63379	-1.01295	-0.424784	0.0122334	SUPT5H
ENSG00000154229	0.522811	1.37238	2.35265	0.0122442	PRKCA
ENSG00000198744	0.359433	0.91492	1.40506	0.012267	RP5-857K21.11
ENSG00000234456	0.490136	1.27435	2.1566	0.012282	MAGI2-AS3
ENSG00000031691	0.980271	4.47657	5.13009	0.0123137	CENPQ
ENSG00000129667	-4.63995	-2.05857	-0.947596	0.0123359	RHBDF2
ENSG00000158109	-2.02589	-1.30703	-0.555487	0.0123596	TPRG1L
ENSG00000040275	0.555487	1.3397	2.2873	0.012363	SPDL1
ENSG00000198355	-2.54871	-1.53576	-0.653514	0.0123819	PIM3
ENSG00000132510	-3.07152	-2.12392	-0.91492	0.0124345	KDM6B
ENSG00000110651	-1.3397	-0.816893	-0.359433	0.0124364	CD81
ENSG00000144655	-3.00617	-1.92787	-0.816893	0.0126247	CSRNP1
ENSG00000100234	0.555487	1.50308	2.97349	0.0126765	TIMP3
ENSG00000185480	1.01295	4.47657	5.16276	0.0126765	PARPBP
ENSG00000099992	-2.67941	-1.69914	-0.751541	0.0126806	TBC1D10A
ENSG00000119185	0.326757	0.882244	1.40506	0.0126806	ITGB1BP1
ENSG00000130164	-2.45068	-1.60111	-0.68619	0.0129285	LDLR
ENSG00000239900	0.555487	1.3397	2.22195	0.0129285	ADSL
ENSG00000077942	0.718866	1.89519	3.07152	0.0129799	FBLN1
ENSG00000122694	0.68619	1.76449	3.26757	0.0129799	GLIPR2
ENSG00000106615	0.45746	1.17633	1.89519	0.0130149	RHEB
ENSG00000121621	0.882244	2.22195	5.62022	0.0130149	KIF18A
ENSG00000081721	0.588163	1.60111	3.07152	0.0132149	DUSP12
ENSG00000160201	0.45746	1.14365	1.76449	0.0132149	U2AF1
ENSG00000165119	0.326757	0.882244	1.50308	0.0132474	HNRNPK
ENSG00000008394	0.326757	0.882244	1.40506	0.0135282	MGST1
ENSG00000105997	1.04562	4.4439	5.03206	0.0136029	HOXA3
ENSG00000122545	0.359433	0.91492	1.56843	0.0136029	2018-09-07
ENSG00000198814	-3.75771	-2.84279	-1.63379	0.0136358	GK
ENSG00000155130	0.424784	1.11097	1.89519	0.0137667	MARCKS
ENSG00000196230	0.490136	1.24168	2.09125	0.0138203	TUBB
ENSG00000122406	0.261406	0.68619	1.04562	0.0138232	RPL5
ENSG00000154027	0.522811	1.40506	2.2873	0.0139068	AK5
ENSG00000197912	-1.86252	-1.17633	-0.490136	0.0140422	SPG7
ENSG00000100379	-3.03884	-2.05857	-0.91492	0.0141022	KCTD17
ENSG00000127124	-5.39149	-2.02589	-0.91492	0.0141044	HIVEP3
ENSG00000106245	0.392109	1.01295	1.69914	0.0142212	BUD31
ENSG00000151366	0.424784	1.11097	1.86252	0.0142274	NDUFC2
ENSG00000174446	0.653514	1.73181	3.07152	0.0142274	SNAPC5
ENSG00000108219	-1.76449	-1.11097	-0.45746	0.0145385	TSPAN14
ENSG00000160877	-2.64673	-1.69914	-0.751541	0.0145385	NACC1
ENSG00000163659	-2.71208	-1.73181	-0.751541	0.0148358	TIPARP
ENSG00000163288	0.882244	5.35882	5.81628	0.0148874	GABRB1
ENSG00000227248	-5.26079	-1.96054	-0.882244	0.0148874	FAM155A-IT1
ENSG00000133961	-1.96054	-1.209	-0.490136	0.0149255	NUMB
ENSG00000165704	0.522811	1.37238	2.38533	0.0151457	HPRT1
ENSG00000113460	0.522811	1.37238	2.31998	0.0153796	BRIX1
ENSG00000173801	-3.52898	-2.35265	-1.01295	0.0154435	JUP
ENSG00000135931	-2.54871	-1.53576	-0.620838	0.0154929	ARMC9
ENSG00000134815	-2.94081	-1.79716	-0.751541	0.0155078	DHX34
ENSG00000130724	0.392109	1.01295	1.66646	0.0155162	CHMP2A
ENSG00000177889	0.326757	0.91492	1.50308	0.0155569	UBE2N
ENSG00000186716	-2.48335	-1.53576	-0.653514	0.0156772	BCR
ENSG00000159479	0.424784	1.14365	1.99322	0.0159952	MED8
ENSG00000007202	-2.05857	-1.30703	-0.555487	0.0160275	KIAA0100
ENSG00000198695	-1.66646	-1.11097	-0.45746	0.0160855	MT-ND6
ENSG00000126778	0.718866	1.76449	3.07152	0.016302	SIX1
ENSG00000125450	0.490136	1.27435	2.2873	0.0163889	NUP85
ENSG00000125944	0.359433	1.04562	1.69914	0.0164466	HNRNPR
ENSG00000168002	0.392109	1.01295	1.60111	0.0165358	POLR2G
ENSG00000123136	0.490136	1.30703	2.1566	0.0165904	DDX39A
ENSG00000197208	-3.13687	-2.1566	-0.91492	0.0169182	SLC22A4
ENSG00000180340	0.620838	1.73181	3.13687	0.01701	FZD2
ENSG00000128050	0.392109	1.0783	1.79716	0.017044	PAICS
ENSG00000150753	0.294081	0.816893	1.30703	0.0170447	CCT5
ENSG00000183520	0.392109	1.11097	1.86252	0.0171656	UTP11L
ENSG00000060237	-1.66646	-1.01295	-0.424784	0.0171937	WNK1
ENSG00000171863	0.261406	0.751541	1.24168	0.0173751	RPS7
ENSG00000181523	-2.48335	-1.50308	-0.620838	0.0173874	SGSH
ENSG00000163808	0.947596	4.60728	5.22811	0.0174057	KIF15
ENSG00000181222	-1.73181	-1.0783	-0.424784	0.0174272	POLR2A
ENSG00000107566	0.522811	1.43773	2.48335	0.0174396	ERLIN1
ENSG00000010292	0.620838	1.73181	3.07152	0.0175868	NCAPD2
ENSG00000112893	-1.79716	-1.0783	-0.424784	0.0175912	MAN2A1
ENSG00000099284	0.816893	4.80333	5.32614	0.0176997	H2AFY2
ENSG00000115825	-2.02589	-1.24168	-0.490136	0.0176997	PRKD3
ENSG00000152253	0.784217	2.2873	5.03206	0.0176997	SPC25
ENSG00000176697	0.555487	1.56843	2.67941	0.0176997	BDNF
ENSG00000092199	0.294081	0.784217	1.24168	0.0179758	HNRNPC
ENSG00000162704	0.294081	0.849568	1.37238	0.0179956	ARPC5
ENSG00000096092	0.45746	1.209	1.99322	0.0180399	TMEM14A
ENSG00000160714	-2.05857	-1.27435	-0.522811	0.0183335	UBE2Q1
ENSG00000056050	0.490136	1.3397	2.2873	0.0183697	C4orf27
ENSG00000165502	0.294081	0.816893	1.27435	0.0183697	RPL36AL
ENSG00000168884	-2.67941	-1.53576	-0.620838	0.0183697	TNIP2
ENSG00000185262	-2.77744	-1.79716	-0.68619	0.0183697	UBALD2
ENSG00000140682	0.392109	1.0783	1.89519	0.0183845	TGFB1I1
ENSG00000152661	-1.82984	-1.17633	-0.490136	0.0184105	GJA1
ENSG00000116459	0.294081	0.849568	1.40506	0.018577	ATP5F1
ENSG00000168393	0.522811	1.40506	2.18927	0.018577	DTYMK
ENSG00000101199	-1.92787	-1.17633	-0.490136	0.0187714	ARFGAP1
ENSG00000138160	0.784217	1.99322	3.43095	0.0187714	KIF11
ENSG00000164403	-4.14982	-2.05857	-0.882244	0.0187714	SHROOM1
ENSG00000101224	0.555487	1.53576	2.58138	0.019055	CDC25B
ENSG00000131351	0.849568	4.99938	5.6529	0.0192916	HAUS8
ENSG00000154839	0.849568	1.99322	5.6529	0.0193778	SKA1
ENSG00000156860	-2.18927	-1.3397	-0.522811	0.0194309	FBRS
ENSG00000076604	-2.84279	-1.86252	-0.751541	0.0194524	TRAF4
ENSG00000157020	0.261406	0.784217	1.27435	0.0194524	SEC13
ENSG00000128595	0.261406	0.68619	1.0783	0.0195884	CALU
ENSG00000163430	0.294081	0.784217	1.209	0.0195884	FSTL1
ENSG00000133943	-2.97349	-2.02589	-0.816893	0.019853	C14orf159
ENSG00000171223	-2.54871	-1.66646	-0.68619	0.0198689	JUNB
ENSG00000013810	0.751541	2.02589	3.26757	0.019943	TACC3
ENSG00000156639	-2.22195	-1.37238	-0.555487	0.019943	ZFAND3
ENSG00000165898	0.424784	1.209	2.12392	0.019943	ISCA2
ENSG00000169826	-2.61406	-1.66646	-0.653514	0.0202104	CSGALNACT2
ENSG00000111961	-1.99322	-1.209	-0.490136	0.0202118	SASH1
ENSG00000026025	0.22873	0.653514	1.04562	0.0205272	VIM
ENSG00000140937	0.522811	1.50308	2.67941	0.0206491	CDH11
ENSG00000130816	0.424784	1.14365	1.82984	0.0207713	DNMT1
ENSG00000115484	0.294081	0.849568	1.40506	0.0207842	CCT4
ENSG00000137812	0.68619	2.48335	3.30025	0.0208054	CASC5
ENSG00000014641	0.326757	0.91492	1.50308	0.0208378	MDH1
ENSG00000113811	0.359433	1.01295	1.76449	0.0209716	SELK
ENSG00000126012	-2.74476	-1.79716	-0.751541	0.0209716	KDM5C
ENSG00000179085	-2.02589	-1.27435	-0.490136	0.0209716	DPM3
ENSG00000120833	0.620838	1.66646	2.94081	0.0209761	SOCS2
ENSG00000154096	0.392109	1.11097	1.82984	0.0209761	THY1
ENSG00000198899	-0.980271	-0.588163	-0.22873	0.0209972	MT-ATP6
ENSG00000010219	0.588163	1.63379	3.00617	0.021143	DYRK4
ENSG00000035499	1.3397	4.28052	4.96671	0.021143	DEPDC1B
ENSG00000139289	-1.3397	-0.816893	-0.326757	0.021143	PHLDA1
ENSG00000156136	0.620838	1.89519	5.32614	0.021143	DCK
ENSG00000101132	0.45746	1.27435	2.35265	0.0211564	PFDN4
ENSG00000128708	0.392109	1.11097	1.86252	0.0211608	HAT1
ENSG00000157778	0.424784	1.17633	2.02589	0.0212129	PSMG3
ENSG00000108861	-1.63379	-1.04562	-0.424784	0.0214466	DUSP3
ENSG00000213707	0.980271	4.05179	4.5746	0.0214466	HMGB1P10
ENSG00000142694	-2.22195	-1.40506	-0.588163	0.0216454	EVA1B
ENSG00000117228	0.490136	1.40506	2.87546	0.0219925	GBP1
ENSG00000139168	0.359433	1.01295	1.66646	0.0219925	ZCRB1
ENSG00000111676	-2.1566	-1.37238	-0.555487	0.0223441	ATN1
ENSG00000078668	0.326757	0.91492	1.53576	0.022439	VDAC3
ENSG00000163069	0.359433	1.04562	1.79716	0.0224527	SGCB
ENSG00000170142	-1.82984	-1.11097	-0.424784	0.0224527	UBE2E1
ENSG00000183856	0.751541	2.18927	5.32614	0.0224527	IQGAP3
ENSG00000213923	-1.63379	-1.01295	-0.392109	0.0224527	CSNK1E
ENSG00000085117	-1.66646	-1.01295	-0.392109	0.0224676	CD82
ENSG00000166710	0.22873	0.718866	1.14365	0.0225124	B2M
ENSG00000111247	0.68619	2.22195	3.33292	0.0226235	RAD51AP1
ENSG00000171824	0.45746	1.30703	2.45068	0.0226235	EXOSC10
ENSG00000158710	0.261406	0.751541	1.209	0.0229111	TAGLN2
ENSG00000104142	-2.38533	-1.50308	-0.588163	0.0230016	VPS18
ENSG00000114956	0.326757	0.980271	1.60111	0.0232376	DGUOK
ENSG00000259781	0.522811	1.47041	2.71208	0.0232376	RP11-673C5.1
ENSG00000128534	0.424784	1.24168	2.02589	0.0233627	NAA38
ENSG00000102898	0.392109	1.14365	1.89519	0.0235281	NUTF2
ENSG00000233308	-3.26757	-2.22195	-0.816893	0.0236462	OSTN-AS1
ENSG00000100297	0.555487	1.56843	2.71208	0.0236757	MCM5
ENSG00000170955	0.359433	1.01295	1.69914	0.0237041	PRKCDBP
ENSG00000072310	-2.84279	-1.86252	-0.718866	0.0237137	SREBF1
ENSG00000171940	-2.48335	-1.53576	-0.620838	0.0237137	ZNF217
ENSG00000106683	-2.31998	-1.43773	-0.555487	0.0237311	LIMK1
ENSG00000146918	0.653514	2.12392	3.07152	0.0237311	NCAPG2
ENSG00000167004	0.326757	0.91492	1.56843	0.0238057	PDIA3
ENSG00000268205	-2.18927	-1.24168	-0.45746	0.0238837	CTC-444N24.11
ENSG00000143183	0.294081	0.882244	1.60111	0.0240502	TMCO1
ENSG00000150316	0.326757	1.01295	1.66646	0.0240502	CWC15
ENSG00000164904	0.490136	1.53576	2.71208	0.0240502	ALDH7A1
ENSG00000114268	-3.26757	-1.96054	-0.849568	0.0242251	PFKFB4
ENSG00000121895	-3.03884	-2.09125	-0.816893	0.0242311	TMEM156
ENSG00000159055	0.620838	1.69914	3.07152	0.0246266	MIS18A
ENSG00000161547	0.326757	1.01295	1.66646	0.0247849	SRSF2
ENSG00000012822	-2.81011	-1.76449	-0.68619	0.024797	CALCOCO1
ENSG00000165916	0.326757	0.947596	1.50308	0.0249227	PSMC3
ENSG00000133026	0.522811	1.43773	2.418	0.0251934	MYH10
ENSG00000181264	-2.67941	-1.60111	-0.588163	0.0251934	TMEM136
ENSG00000197386	-2.45068	-1.56843	-0.555487	0.0251934	HTT
ENSG00000134986	0.522811	1.60111	2.87546	0.0252076	NREP
ENSG00000119986	0.490136	1.43773	2.87546	0.0253088	AVPI1
ENSG00000142186	-1.82984	-1.11097	-0.424784	0.0253088	SCYL1
ENSG00000165175	-5.09741	-1.66646	-0.751541	0.0254368	MID1IP1
ENSG00000182004	0.261406	0.816893	1.3397	0.0257256	SNRPE
ENSG00000261088	-2.61406	-1.69914	-0.653514	0.0257443	RP11-61A14.3
ENSG00000204568	0.45746	1.30703	2.35265	0.0259058	MRPS18B
ENSG00000058085	-3.26757	-2.18927	-0.849568	0.0259222	LAMC2
ENSG00000172687	2.51603	3.56165	4.37855	0.0259222	ZNF738
ENSG00000101384	-3.39827	-2.09125	-0.849568	0.0260691	JAG1
ENSG00000171159	-1.96054	-1.24168	-0.45746	0.0260691	C9orf16
ENSG00000267519	0.555487	1.82984	3.33292	0.0261832	CTD-3252C9.4
ENSG00000167291	-2.48335	-1.50308	-0.555487	0.0267586	TBC1D16
ENSG00000171202	0.424784	1.24168	2.02589	0.0268809	TMEM126A
ENSG00000151388	-2.2873	-1.40506	-0.522811	0.0269375	ADAMTS12
ENSG00000104447	-2.51603	-1.60111	-0.620838	0.027147	TRPS1
ENSG00000105976	0.588163	1.66646	2.84279	0.0273406	MET
ENSG00000119383	-1.82984	-1.0783	-0.392109	0.027593	PPP2R4
ENSG00000174915	-2.22195	-1.3397	-0.490136	0.0275944	PTDSS2
ENSG00000171621	-2.51603	-1.47041	-0.522811	0.0277699	SPSB1
ENSG00000120889	-2.25462	-1.50308	-0.588163	0.0278192	TNFRSF10B
ENSG00000166619	-1.79716	-1.04562	-0.392109	0.0278192	BLCAP
ENSG00000093009	0.751541	2.64673	3.85573	0.0280247	CDC45
ENSG00000108829	0.326757	0.91492	1.53576	0.0280512	LRRC59
ENSG00000161677	-1.92787	-1.209	-0.45746	0.0282319	JOSD2
ENSG00000159176	0.261406	0.816893	1.3397	0.0283725	CSRP1
ENSG00000064666	0.326757	1.01295	1.79716	0.0284899	CNN2
ENSG00000103260	-2.74476	-1.86252	-0.718866	0.0284949	METRN
ENSG00000133275	-2.22195	-1.40506	-0.522811	0.0284949	CSNK1G2
ENSG00000137309	-1.30703	-0.784217	-0.294081	0.028673	HMGA1
ENSG00000127586	2.64673	3.79038	4.50925	0.0287077	CHTF18
ENSG00000130517	-2.97349	-1.86252	-0.653514	0.0287163	PGPEP1
ENSG00000168140	-2.22195	-1.30703	-0.45746	0.029794	VASN
ENSG00000173327	-2.31998	-1.40506	-0.522811	0.029794	MAP3K11
ENSG00000164985	0.490136	1.50308	2.74476	0.0298197	PSIP1
ENSG00000140374	0.294081	0.980271	1.66646	0.0301454	ETFA
ENSG00000108468	0.359433	1.14365	2.05857	0.0302618	CBX1
ENSG00000113558	0.261406	0.784217	1.27435	0.0302618	SKP1
ENSG00000079432	-2.51603	-1.56843	-0.555487	0.0302641	CIC
ENSG00000137312	0.392109	1.24168	2.1566	0.030469	FLOT1
ENSG00000100664	0.359433	1.0783	1.79716	0.0304915	EIF5
ENSG00000197548	-2.74476	-1.66646	-0.588163	0.0304915	ATG7
ENSG00000115232	0.68619	5.03206	5.48952	0.0304931	ITGA4
ENSG00000092470	0.849568	4.63995	5.29346	0.0307206	WDR76
ENSG00000120509	0.326757	0.980271	1.89519	0.0307206	PDZD11
ENSG00000175592	0.424784	1.3397	2.18927	0.0307206	FOSL1
ENSG00000188130	-2.418	-1.40506	-0.522811	0.0307206	MAPK12
ENSG00000174775	0.22873	0.784217	1.3397	0.0307413	HRAS
ENSG00000132361	-2.71208	-1.69914	-0.588163	0.0311659	CLUH
ENSG00000142634	-2.09125	-1.27435	-0.45746	0.0311659	EFHD2
ENSG00000144554	0.588163	2.1566	3.16954	0.0312603	FANCD2
ENSG00000169306	-3.30025	-2.09125	-0.751541	0.0313173	IL1RAPL1
ENSG00000051523	-2.61406	-1.73181	-0.653514	0.0313262	CYBA
ENSG00000135451	0.784217	2.35265	3.16954	0.031441	TROAP
ENSG00000121690	1.30703	4.21517	4.83601	0.0314625	DEPDC7
ENSG00000153015	0.392109	1.209	2.2873	0.0315019	CWC27
ENSG00000168067	-2.74476	-1.73181	-0.620838	0.0316066	MAP4K2
ENSG00000049239	-1.89519	-1.14365	-0.424784	0.0319769	H6PD
ENSG00000166347	0.392109	1.24168	2.22195	0.0320756	CYB5A
ENSG00000140939	-2.74476	-1.82984	-0.68619	0.0321617	NOL3
ENSG00000116337	-1.96054	-1.14365	-0.424784	0.0323459	AMPD2
ENSG00000241749	0.718866	4.86868	5.55487	0.0323625	RPSAP52
ENSG00000111799	0.392109	1.24168	2.05857	0.0326034	COL12A1
ENSG00000094880	0.490136	1.50308	2.67941	0.0327877	CDC23
ENSG00000100316	0.196054	0.620838	1.01295	0.0329285	RPL3
ENSG00000114573	-1.82984	-1.14365	-0.392109	0.0330076	ATP6V1A
ENSG00000143321	-1.3397	-0.784217	-0.294081	0.0333308	HDGF
ENSG00000105971	0.294081	0.980271	1.73181	0.033352	CAV2
ENSG00000107562	1.60111	4.63995	5.68557	0.0335949	CXCL12
ENSG00000116898	0.294081	0.91492	1.60111	0.0335949	MRPS15
ENSG00000149196	0.294081	0.947596	1.66646	0.0338496	C11orf73
ENSG00000085231	0.261406	0.816893	1.40506	0.0338699	TAF9
ENSG00000166888	-2.02589	-1.24168	-0.424784	0.0338699	STAT6
ENSG00000149115	-2.05857	-1.27435	-0.45746	0.0338846	TNKS1BP1
ENSG00000107957	-1.66646	-0.980271	-0.359433	0.0341968	SH3PXD2A
ENSG00000082641	-1.79716	-1.11097	-0.392109	0.0345868	NFE2L1
ENSG00000115107	-1.96054	-1.209	-0.424784	0.0345868	STEAP3
ENSG00000184220	0.392109	1.17633	2.05857	0.0345868	CMSS1
ENSG00000214194	0.326757	1.04562	1.79716	0.034802	AC073346.2
ENSG00000167085	0.261406	0.849568	1.50308	0.0349375	PHB
ENSG00000167700	-2.81011	-1.79716	-0.620838	0.0350752	MFSD3
ENSG00000112029	0.620838	1.96054	5.88163	0.0351535	FBXO5
ENSG00000221978	-1.73181	-1.04562	-0.359433	0.0351535	CCNL2
ENSG00000102265	-1.37238	-1.11097	-0.294081	0.0353696	TIMP1
ENSG00000130827	-2.22195	-1.43773	-0.522811	0.0355043	PLXNA3
ENSG00000144567	-1.86252	-1.0783	-0.392109	0.0356369	FAM134A
ENSG00000169100	-3.03884	-2.09125	-0.784217	0.035651	SLC25A6
ENSG00000159720	-1.47041	-0.882244	-0.294081	0.0360598	ATP6V0D1
ENSG00000149948	-1.3397	-0.784217	-0.294081	0.0363739	HMGA2
ENSG00000171298	-3.59433	-2.38533	-0.882244	0.0363739	GAA
ENSG00000177469	0.22873	0.751541	1.27435	0.0363739	PTRF
ENSG00000173210	-1.82984	-1.0783	-0.392109	0.0365451	ABLIM3
ENSG00000176845	-2.09125	-1.27435	-0.45746	0.0365451	METRNL
ENSG00000124193	0.359433	1.14365	1.92787	0.0367053	SRSF6
ENSG00000160972	-2.97349	-1.96054	-0.751541	0.0367053	PPP1R16A
ENSG00000164924	0.196054	0.68619	1.14365	0.0367053	YWHAZ
ENSG00000256269	0.326757	1.0783	1.79716	0.0367557	HMBS
ENSG00000087152	-2.48335	-1.53576	-0.522811	0.0367608	ATXN7L3
ENSG00000181467	0.359433	1.24168	2.38533	0.0367608	RAP2B
ENSG00000130175	-1.79716	-1.0783	-0.359433	0.0367698	PRKCSH
ENSG00000125447	-2.58138	-1.50308	-0.522811	0.0371289	GGA3
ENSG00000253250	0.947596	4.08446	4.60728	0.0371289	RP11-122A3.2
ENSG00000115464	-1.76449	-1.04562	-0.359433	0.0372338	USP34
ENSG00000126067	0.22873	0.784217	1.3397	0.0372338	PSMB2
ENSG00000187608	-1.73181	-1.04562	-0.359433	0.0374363	ISG15
ENSG00000091651	0.522811	1.63379	2.94081	0.0376013	ORC6
ENSG00000040633	-2.02589	-1.209	-0.424784	0.0377537	PHF23
ENSG00000023697	0.522811	1.66646	3.07152	0.0377779	DERA
ENSG00000169499	0.490136	1.63379	2.67941	0.0377779	PLEKHA2
ENSG00000127666	-2.74476	-1.79716	-0.653514	0.0379601	TICAM1
ENSG00000089639	-2.61406	-1.73181	-0.620838	0.0380178	GMIP
ENSG00000060982	0.261406	0.849568	1.43773	0.0381002	BCAT1
ENSG00000154102	-2.45068	-1.50308	-0.522811	0.0383059	C16orf74
ENSG00000117862	0.294081	0.947596	1.63379	0.0383518	TXNDC12
ENSG00000125868	0.196054	0.653514	1.11097	0.0383955	DSTN
ENSG00000126767	-2.2873	-1.40506	-0.490136	0.0383955	ELK1
ENSG00000115648	-2.25462	-1.37238	-0.45746	0.0386787	MLPH
ENSG00000151849	0.522811	1.73181	2.87546	0.0387314	CENPJ
ENSG00000075651	-3.00617	-1.99322	-0.718866	0.0388273	PLD1
ENSG00000161057	0.261406	0.947596	1.60111	0.0388273	PSMC2
ENSG00000165609	0.261406	0.91492	1.66646	0.0388568	NUDT5
ENSG00000181649	-1.40506	-0.816893	-0.294081	0.0388568	PHLDA2
ENSG00000073111	0.555487	1.92787	3.627	0.038868	MCM2
ENSG00000101868	0.718866	4.4439	5.03206	0.0391741	POLA1
ENSG00000034063	0.424784	1.37238	2.71208	0.0391747	UHRF1
ENSG00000125503	-2.22195	-1.3397	-0.45746	0.0391747	PPP1R12C
ENSG00000135912	-2.58138	-1.37238	-0.45746	0.039187	TTLL4
ENSG00000115363	0.424784	1.3397	2.71208	0.0391951	EVA1A
ENSG00000120675	0.294081	0.980271	1.82984	0.0391951	DNAJC15
ENSG00000204469	-2.61406	-1.60111	-0.555487	0.0391951	PRRC2A
ENSG00000169155	-2.51603	-1.53576	-0.522811	0.0394076	ZBTB43
ENSG00000181163	0.196054	0.68619	1.14365	0.0396519	NPM1
ENSG00000153395	-2.18927	-1.27435	-0.424784	0.0398629	LPCAT1
ENSG00000140450	-3.16954	-2.02589	-0.718866	0.0399371	ARRDC4
ENSG00000091483	0.326757	1.11097	1.89519	0.0400784	FH
ENSG00000177666	-2.12392	-1.30703	-0.424784	0.0400784	PNPLA2
ENSG00000132142	-2.09125	-1.27435	-0.424784	0.0401435	ACACA
ENSG00000071889	-1.92787	-1.14365	-0.392109	0.0401681	FAM3A
ENSG00000101680	-3.30025	-2.18927	-0.784217	0.0401681	LAMA1
ENSG00000136240	0.196054	0.68619	1.14365	0.0401681	KDELR2
ENSG00000141560	0.424784	1.43773	2.64673	0.0401681	FN3KRP
ENSG00000173674	0.261406	0.849568	1.40506	0.0401681	EIF1AX
ENSG00000184207	-2.09125	-1.209	-0.392109	0.0401681	PGP
ENSG00000196739	-2.81011	-1.76449	-0.588163	0.0401681	COL27A1
ENSG00000139684	0.261406	0.947596	1.60111	0.0401997	ESD
ENSG00000197461	1.0783	3.79038	4.5746	0.0401997	PDGFA
ENSG00000091844	-3.10419	-2.05857	-0.718866	0.0402065	RGS17
ENSG00000123374	0.45746	1.47041	2.81011	0.0404298	CDK2
ENSG00000079150	0.359433	1.17633	2.22195	0.0404376	FKBP7
ENSG00000160256	-2.09125	-1.30703	-0.45746	0.0406392	FAM207A
ENSG00000092621	0.45746	1.66646	3.69236	0.0407509	PHGDH
ENSG00000091409	0.392109	1.209	2.18927	0.0407978	ITGA6
ENSG00000112033	-2.25462	-1.37238	-0.490136	0.0410307	PPARD
ENSG00000169919	0.490136	2.02589	5.39149	0.0410307	GUSB
ENSG00000143156	0.424784	1.40506	2.54871	0.0411178	NME7
ENSG00000114315	0.45746	1.92787	3.3656	0.041522	HES1
ENSG00000155097	-1.89519	-1.11097	-0.359433	0.0417839	ATP6V1C1
ENSG00000135486	0.261406	0.849568	1.40506	0.0418964	HNRNPA1
ENSG00000225485	-1.92787	-1.17633	-0.392109	0.0418991	ARHGAP23
ENSG00000181045	-2.67941	-1.76449	-0.588163	0.0419471	SLC26A11
ENSG00000205581	0.22873	0.816893	1.37238	0.0419471	HMGN1
ENSG00000038427	0.326757	1.14365	1.89519	0.0422755	VCAN
ENSG00000050165	0.22873	0.816893	1.43773	0.0422755	DKK3
ENSG00000167566	-2.61406	-1.60111	-0.522811	0.0422755	NCKAP5L
ENSG00000174943	-2.81011	-1.69914	-0.555487	0.0422755	KCTD13
ENSG00000099246	0.261406	0.947596	1.69914	0.0423688	RAB18
ENSG00000101363	0.294081	0.980271	1.86252	0.0423688	MANBAL
ENSG00000136807	-2.35265	-1.37238	-0.490136	0.0427429	CDK9
ENSG00000149090	-1.92787	-1.14365	-0.359433	0.0427932	PAMR1
ENSG00000176182	-3.82306	-1.73181	-0.588163	0.0431094	MYPOP
ENSG00000137210	0.261406	0.882244	1.60111	0.0433933	TMEM14B
ENSG00000126226	0.326757	1.11097	2.05857	0.0435561	PCID2
ENSG00000126243	-2.84279	-1.76449	-0.555487	0.0435561	LRFN3
ENSG00000164114	-2.418	-1.47041	-0.522811	0.0435561	MAP9
ENSG00000164647	-3.30025	-2.09125	-0.68619	0.0435561	STEAP1
ENSG00000172663	-2.25462	-1.37238	-0.45746	0.0435561	TMEM134
ENSG00000100632	0.261406	0.882244	1.50308	0.0436033	ERH
ENSG00000103363	-1.11097	-0.653514	-0.196054	0.0436033	TCEB2
ENSG00000054118	0.22873	0.816893	1.43773	0.0436311	THRAP3
ENSG00000165669	0.359433	1.17633	2.38533	0.0436311	FAM204A
ENSG00000147905	-2.2873	-1.37238	-0.45746	0.0436666	ZCCHC7
ENSG00000068697	0.22873	0.816893	1.47041	0.0437077	LAPTM4A
ENSG00000120693	1.04562	3.95376	4.60728	0.0437077	SMAD9
ENSG00000165264	0.22873	0.784217	1.3397	0.0437077	NDUFB6
ENSG00000088832	-1.43773	-0.882244	-0.261406	0.0437345	FKBP1A
ENSG00000103275	0.261406	0.849568	1.50308	0.0437444	UBE2I
ENSG00000130311	-1.40506	-0.816893	-0.261406	0.0438516	DDA1
ENSG00000170348	0.261406	0.816893	1.40506	0.0438516	TMED10
ENSG00000185721	0.294081	0.947596	1.63379	0.0439971	DRG1
ENSG00000136888	-1.27435	-0.751541	-0.22873	0.0440312	ATP6V1G1
ENSG00000143669	-2.94081	-1.89519	-0.620838	0.0440312	LYST
ENSG00000154719	0.359433	1.24168	2.38533	0.0440312	MRPL39
ENSG00000009844	0.261406	0.882244	1.50308	0.0441973	VTA1
ENSG00000058668	0.261406	0.947596	1.69914	0.0442581	ATP2B4
ENSG00000112742	0.653514	4.93403	5.58755	0.0445143	TTK
ENSG00000152359	0.816893	4.14982	4.80333	0.0447214	POC5
ENSG00000159231	0.555487	1.82984	5.39149	0.0448828	CBR3
ENSG00000115758	-1.60111	-0.91492	-0.294081	0.044921	ODC1
ENSG00000133119	0.588163	2.09125	5.45684	0.0455205	RFC3
ENSG00000141551	-1.56843	-0.947596	-0.326757	0.0456938	CSNK1D
ENSG00000116260	-1.24168	-0.718866	-0.22873	0.0458247	QSOX1
ENSG00000187193	-2.22195	-1.37238	-0.45746	0.0458247	MT1X
ENSG00000147140	0.261406	0.882244	1.53576	0.045886	NONO
ENSG00000149187	-1.53576	-0.91492	-0.294081	0.0462654	CELF1
ENSG00000135677	-1.73181	-1.01295	-0.326757	0.0464215	GNS
ENSG00000115641	0.294081	0.980271	1.63379	0.0466055	FHL2
ENSG00000130939	-2.12392	-1.209	-0.392109	0.0466055	UBE4B
ENSG00000071539	0.490136	1.69914	3.13687	0.0466475	TRIP13
ENSG00000196531	0.163379	0.588163	0.980271	0.0467915	NACA
ENSG00000127947	-1.73181	-1.04562	-0.359433	0.0468871	PTPN12
ENSG00000128340	-2.22195	-1.40506	-0.490136	0.0468871	RAC2
ENSG00000174099	0.294081	1.04562	1.96054	0.0474589	MSRB3
ENSG00000170006	-3.07152	-1.99322	-0.751541	0.0474963	TMEM154
ENSG00000016864	0.359433	1.27435	2.35265	0.0476172	GLT8D1
ENSG00000140988	-1.24168	-0.751541	-0.22873	0.0480182	RPS2
ENSG00000105137	-2.1566	-1.30703	-0.424784	0.0480905	SYDE1
ENSG00000165802	-2.2873	-1.37238	-0.424784	0.0482324	NSMF
ENSG00000107372	-1.53576	-0.91492	-0.294081	0.0484027	ZFAND5
ENSG00000147383	-1.89519	-1.14365	-0.359433	0.0485729	NSDHL
ENSG00000100410	0.359433	1.30703	2.45068	0.0489589	PHF5A
ENSG00000012048	0.522811	1.86252	4.60728	0.0491173	BRCA1
ENSG00000123080	0.588163	4.73798	5.35882	0.0491173	CDKN2C
ENSG00000185567	-2.35265	-1.40506	-0.45746	0.0491173	AHNAK2
ENSG00000105329	-4.99938	-4.01911	-0.68619	0.0494709	TGFB1
ENSG00000078808	-1.63379	-0.947596	-0.294081	0.0495417	SDF4

## Sheet: SCDE time course growing-second
TableS2: SCDE of time course experiment (growing/secondary senescence), related to Figure 1
Gene ID	Lower bound	log2 fold change	Upper bound	p-value	gene
ENSG00000163288	1.46782	5.1863	5.77343	0.0664952	GABRB1		positive log2FC = upregulation in growing (before the first bifurcation event/Secondary)
ENSG00000131944	3.16397	4.17514	4.86012	0.0346773	C19orf40
ENSG00000174775	1.82662	2.80517	3.84895	2.42e-09	HRAS		pad<0.1
ENSG00000115738	1.76139	2.70732	3.97943	2.48e-08	ID2
ENSG00000135046	1.0764	1.69615	2.28328	9.05e-06	ANXA1
ENSG00000100526	0.652365	1.66353	3.62063	0.0941061	CDKN3
ENSG00000183527	0.75022	1.66353	3.13135	0.0324734	PSMG1
ENSG00000091409	0.684983	1.59829	2.83779	0.0569909	ITGA6
ENSG00000001461	0.652365	1.56568	2.96826	0.0624515	NIPAL3
ENSG00000125968	0.55451	1.40259	2.15281	0.0595556	ID1
ENSG00000172172	0.521892	1.30473	2.25066	0.095355	MRPL13
ENSG00000198744	0.652365	1.30473	1.98971	0.0119033	RP5-857K21.11
ENSG00000123975	0.521892	1.27211	2.34851	0.0624515	CKS2
ENSG00000116161	0.55451	1.20688	1.92448	0.0324734	CACYBP
ENSG00000198727	0.587129	1.14164	1.69615	0.00297431	MT-CYB
ENSG00000165629	0.456656	1.10902	1.69615	0.0664952	ATP5C1
ENSG00000008394	0.489274	1.0764	1.66353	0.035578	MGST1
ENSG00000085231	0.456656	1.0764	1.82662	0.0778298	TAF9
ENSG00000132341	0.55451	1.0764	1.59829	0.00774759	RAN
ENSG00000143933	0.587129	1.0764	1.50044	0.00382473	CALM2
ENSG00000164032	0.424037	0.978548	1.59829	0.036558	H2AFZ
ENSG00000182718	0.55451	0.978548	1.33735	0.000777181	ANXA2
ENSG00000205542	0.521892	0.978548	1.46782	0.00382473	TMSB4X
ENSG00000088986	0.424037	0.945929	1.46782	0.0444311	DYNLL1
ENSG00000117632	0.391419	0.945929	1.56568	0.0595556	STMN1
ENSG00000181163	0.391419	0.945929	1.50044	0.0818715	NPM1
ENSG00000136810	0.391419	0.913311	1.36997	0.0473978	TXN
ENSG00000197747	0.326183	0.880693	1.36997	0.0818715	S100A10
ENSG00000213719	0.326183	0.848075	1.30473	0.0985431	CLIC1
ENSG00000164111	0.293564	0.75022	1.20688	0.0941061	ANXA5
ENSG00000125148	-1.04378	-0.782838	-0.489274	0.0230701	MT2A
ENSG00000142156	-1.53306	-1.01117	-0.521892	0.00701861	COL6A1
ENSG00000167658	-1.63091	-1.04378	-0.456656	0.0806326	EEF2
ENSG00000126247	-1.66353	-1.10902	-0.587129	0.0244091	CAPNS1
ENSG00000038427	-1.76139	-1.17426	-0.521892	0.0497172	VCAN
ENSG00000130508	-1.69615	-1.20688	-0.782838	3.83e-05	PXDN
ENSG00000162545	-1.9571	-1.23949	-0.521892	0.0985431	CAMK2N1
ENSG00000172354	-1.92448	-1.23949	-0.521892	0.072529	GNB2
ENSG00000169692	-2.02233	-1.27211	-0.55451	0.0953119	AGPAT2
ENSG00000067225	-1.76139	-1.30473	-0.880693	9.05e-06	PKM
ENSG00000117298	-1.9571	-1.30473	-0.684983	0.0245055	ECE1
ENSG00000117984	-2.05495	-1.30473	-0.55451	0.0894781	CTSD
ENSG00000178209	-1.92448	-1.30473	-0.619747	0.0398418	PLEC
ENSG00000196924	-1.85924	-1.30473	-0.717602	0.00351563	FLNA
ENSG00000113739	-2.08757	-1.33735	-0.652365	0.0203465	STC2
ENSG00000140545	-2.08757	-1.33735	-0.587129	0.0985431	MFGE8
ENSG00000174807	-1.98971	-1.33735	-0.684983	0.0245055	CD248
ENSG00000134871	-1.9571	-1.40259	-0.848075	0.000328536	COL4A2
ENSG00000196712	-2.18542	-1.4352	-0.652365	0.0985431	NF1
ENSG00000072274	-2.12019	-1.46782	-0.815456	0.00545251	TFRC
ENSG00000087074	-2.15281	-1.46782	-0.880693	0.0017561	PPP1R15A
ENSG00000203879	-2.25066	-1.46782	-0.652365	0.0854745	GDI1
ENSG00000100888	-2.28328	-1.50044	-0.684983	0.072529	CHD8
ENSG00000240849	-2.28328	-1.50044	-0.652365	0.0941061	TMEM189
ENSG00000123384	-2.34851	-1.56568	-0.717602	0.0837916	LRP1
ENSG00000011028	-2.3159	-1.59829	-0.815456	0.036558	MRC2
ENSG00000112893	-2.28328	-1.59829	-0.913311	0.00345881	MAN2A1
ENSG00000063245	-2.51161	-1.63091	-0.717602	0.072529	EPN1
ENSG00000104635	-2.34851	-1.63091	-0.913311	0.00382473	SLC39A14
ENSG00000137076	-2.25066	-1.63091	-0.913311	0.00215094	TLN1
ENSG00000114251	-2.38113	-1.72877	-0.978548	0.00252392	WNT5A
ENSG00000111676	-2.57684	-1.76139	-0.848075	0.0698372	ATN1
ENSG00000176170	-2.73993	-1.76139	-0.75022	0.0624515	SPHK1
ENSG00000138080	-2.70732	-1.794	-0.848075	0.0478929	EMILIN1
ENSG00000187498	-2.47899	-1.85924	-1.01117	0.0252386	COL4A1
ENSG00000142173	-2.57684	-1.92448	-1.27211	6.13e-07	COL6A2
ENSG00000122861	-2.57684	-1.9571	-1.36997	2.42e-09	PLAU
ENSG00000145901	-2.96826	-2.02233	-1.0764	0.0145654	TNIP1
ENSG00000100647	-3.19659	-2.15281	-1.14164	0.0258621	KIAA0247
ENSG00000105701	-3.29444	-2.25066	-1.17426	0.0324734	FKBP8
ENSG00000114270	-3.16397	-2.34851	-1.59829	7.98e-06	COL7A1
ENSG00000104321	-3.42492	-2.38113	-1.04378	0.0698372	TRPA1
ENSG00000188157	-3.42492	-2.41375	-1.17426	0.0595556	AGRN
ENSG00000003989	-3.88157	-2.70732	-1.40259	0.0347101	SLC7A2
ENSG00000169100	-3.84895	-2.77255	-1.20688	0.0894781	SLC25A6
ENSG00000006118	-3.71848	-2.83779	-1.56568	0.00701861	TMEM132A
ENSG00000114268	-3.94681	-2.90302	-1.53306	0.0245055	PFKFB4
ENSG00000163347	-4.50132	-3.0335	-1.82662	0.000383826	CLDN1
ENSG00000100906	-3.88157	-3.09873	-2.41375	2.42e-09	NFKBIA
ENSG00000144802	-3.97943	-3.09873	-2.15281	4.65e-06	NFKBIZ
ENSG00000182492	-4.27299	-3.13135	-1.82662	0.0016596	BGN
ENSG00000028277	-4.1099	-3.19659	-2.21804	5.47e-06	POU2F2
ENSG00000095752	-4.43608	-3.22921	-1.794	0.0106247	IL11
ENSG00000182752	-4.72965	-3.42492	-1.98971	0.0953119	PAPPA
ENSG00000118503	-5.5451	-4.50132	-3.32706	1.62e-07	TNFAIP3
ENSG00000105329	-5.64296	-4.76227	-1.59829	0.0524154	TGFB1
ENSG00000136244	-5.93652	-4.86012	-3.13135	0.0324734	IL6
ENSG00000169429	-7.861	-6.7846	-4.56656	2.42e-09	IL8

## Sheet: SCDE time course  secondary-OIS
TableS2: SCDE of time course experiment (Secondary/OIS), Related to Figure 1
Gene ID	Gene name	Lower bound	Log2 fold change	Upper bound	adj p-value		Positive log2FC = upregulation in secondary / OIS
ENSG00000125538	IL1B	-6.76157	-4.69104	-3.2999	3.84e-09
ENSG00000164692	COL1A2	2.07053	2.87933	3.59107	3.84e-09
ENSG00000108821	COL1A1	1.58525	2.32934	2.74992	5.18e-08
ENSG00000197061	HIST1H4C	2.97638	5.59689	7.76448	1.69e-06
ENSG00000159674	SPON2	-5.20867	-3.39696	-1.94112	4.46e-05
ENSG00000011465	DCN	2.26464	3.46166	4.78809	0.000127705
ENSG00000113361	CDH6	1.6823	2.91168	5.17632	0.000134131
ENSG00000198959	TGM2	-3.2999	-2.13523	-1.19702	0.000329308
ENSG00000038427	VCAN	1.32643	2.26464	3.13814	0.000434078
ENSG00000159167	STC1	-2.97638	-2.00582	-1.16467	0.000477551
ENSG00000204262	COL5A2	1.29408	2.19994	3.10579	0.00054826
ENSG00000105825	TFPI2	-4.27046	-2.81462	-1.5529	0.000649243
ENSG00000130513	GDF15	-6.43805	-3.42931	-1.90877	0.000649243
ENSG00000137801	THBS1	1.00291	1.74701	2.3617	0.000649243
ENSG00000105894	PTN	1.97347	3.33226	4.49693	0.00118257
ENSG00000149257	SERPINH1	0.905856	1.6823	2.3617	0.00177248
ENSG00000149968	MMP3	-6.27629	-2.81462	-1.64995	0.0017812
ENSG00000167601	AXL	1.00291	1.87642	2.74992	0.00371762
ENSG00000183087	GAS6	0.97056	1.84406	2.78227	0.0040769
ENSG00000168542	COL3A1	1.32643	2.52346	5.56454	0.00482843
ENSG00000105974	CAV1	0.938208	1.84406	2.71757	0.00504454
ENSG00000149591	TAGLN	0.905856	1.71466	2.65286	0.00825075
ENSG00000106211	HSPB1	0.711744	1.39114	2.07053	0.00825613
ENSG00000124126	PREX1	-7.18214	-6.56745	-1.84406	0.00825613
ENSG00000197632	SERPINB2	-6.40569	-2.4264	-1.32643	0.00825613
ENSG00000164161	HHIP	3.20285	5.17632	6.72921	0.00877802
ENSG00000137767	SQRDL	-4.01165	-2.4911	-1.35878	0.00885848
ENSG00000117632	STMN1	1.03526	2.00582	2.84698	0.0100917
ENSG00000167900	TK1	2.16758	4.49693	5.49984	0.0124633
ENSG00000151892	GFRA1	3.13814	4.82045	6.37334	0.0125488
ENSG00000064601	CTSA	-2.4911	-1.6823	-0.873504	0.0132934
ENSG00000065534	MYLK	0.776448	1.58525	2.3617	0.0132934
ENSG00000174775	HRAS	-3.1705	-2.07053	-1.03526	0.0132934
ENSG00000072041	SLC6A15	-7.76448	-3.65578	-2.10288	0.0147876
ENSG00000171848	RRM2	1.84406	4.01165	5.82336	0.0164924
ENSG00000140416	TPM1	0.873504	1.71466	2.4911	0.0170411
ENSG00000104368	PLAT	-4.1087	-2.4911	-1.19702	0.023834
ENSG00000034510	TMSB10	0.48528	0.97056	1.32643	0.0261845
ENSG00000235162	C12orf75	0.776448	1.64995	2.58816	0.0262237
ENSG00000094916	CBX5	0.938208	1.90877	2.78227	0.0273847
ENSG00000198888	MT-ND1	-1.48819	-1.03526	-0.517632	0.0273847
ENSG00000165475	CRYL1	-5.75865	-4.69104	-3.26755	0.0296427
ENSG00000150938	CRIM1	0.8088	1.71466	2.52346	0.0298577
ENSG00000170017	ALCAM	0.873504	1.77936	2.71757	0.0298577
ENSG00000197903	HIST1H2BK	-3.26755	-2.00582	-1.00291	0.0298577
ENSG00000129116	PALLD	0.841152	1.81171	2.68522	0.0303567
ENSG00000198899	MT-ATP6	-1.39114	-0.938208	-0.452928	0.0368863
ENSG00000240476	CTD-2021J15.2	-4.07635	-2.4911	-1.13232	0.0397527
ENSG00000131747	TOP2A	2.03818	4.59398	5.88806	0.0402908
ENSG00000239569	RP11-325F22.4	-5.27337	-4.39987	-3.1705	0.0402908
ENSG00000102265	TIMP1	-2.03818	-1.52054	-0.711744	0.0404441
ENSG00000134363	FST	1.48819	3.26755	4.82045	0.0405568
ENSG00000140937	CDH11	1.03526	2.26464	3.62342	0.0405568
ENSG00000101439	CST3	-2.32934	-1.45584	-0.64704	0.0431156
ENSG00000140682	TGFB1I1	0.64704	1.48819	2.39405	0.0458137
ENSG00000198840	MT-ND3	-1.6823	-1.09997	-0.517632	0.0467964
ENSG00000113810	SMC4	1.32643	2.78227	4.14106	0.0484002
ENSG00000101057	MYBL2	3.00874	5.69395	7.11744	0.0568525
ENSG00000138166	DUSP5	-3.2352	-2.00582	-0.938208	0.0568525
ENSG00000105810	CDK6	0.679392	1.58525	2.4911	0.0570064
ENSG00000172687	ZNF738	2.94403	4.65869	5.6616	0.0592854
ENSG00000087086	FTL	-1.52054	-1.03526	-0.549984	0.0606326
ENSG00000115414	FN1	0.420576	1.06762	1.6823	0.0679917
ENSG00000182636	NDN	1.64995	5.6616	6.50275	0.0679917
ENSG00000187498	COL4A1	0.905856	1.84406	2.71757	0.0679917
ENSG00000123146	CD97	-6.85862	-2.74992	-1.19702	0.0710404
ENSG00000139318	DUSP6	-3.1705	-2.03818	-0.905856	0.0710404
ENSG00000111799	COL12A1	0.711744	1.6823	2.65286	0.0743862
ENSG00000144120	TMEM177	-5.59689	-4.33517	-2.91168	0.0768457
ENSG00000157613	CREB3L1	0.711744	1.74701	2.74992	0.0768457
ENSG00000122786	CALD1	0.614688	1.35878	2.00582	0.0784742
ENSG00000177854	TMEM187	-5.07926	-4.20576	-2.91168	0.0790518
ENSG00000123358	NR4A1	3.04109	5.40278	6.95568	0.0821419
ENSG00000092853	CLSPN	1.35878	2.91168	6.69686	0.0871141
ENSG00000109674	NEIL3	2.78227	3.62342	5.33808	0.0871141
ENSG00000124882	EREG	-6.50275	-4.01165	-1.77936	0.0871141
ENSG00000134871	COL4A2	0.517632	1.29408	2.07053	0.0871141
ENSG00000143801	PSEN2	-5.95277	-4.98221	-1.87642	0.0871141
ENSG00000168077	SCARA3	0.841152	1.94112	2.94403	0.0871141
ENSG00000182158	CREB3L2	0.582336	1.42349	2.23229	0.0871141
ENSG00000198763	MT-ND2	-1.42349	-0.938208	-0.388224	0.0871141
ENSG00000123416	TUBA1B	0.614688	1.52054	2.45875	0.0881885
ENSG00000127528	KLF2	1.5529	5.88806	6.82627	0.0881885
ENSG00000064666	CNN2	0.517632	1.29408	2.13523	0.0965547
ENSG00000171320	ESCO2	2.23229	4.9175	6.08217	0.0999374
ENSG00000129810	SGOL1	2.32934	5.53219	6.4704	0.100522
ENSG00000163359	COL6A3	0.48528	1.16467	1.74701	0.103136
ENSG00000105835	NAMPT	-3.13814	-1.87642	-0.744096	0.106444
ENSG00000196611	MMP1	-3.55872	-2.39405	-0.938208	0.109068
ENSG00000120802	TMPO	0.873504	2.19994	3.59107	0.113547
ENSG00000136854	STXBP1	-2.91168	-1.6823	-0.679392	0.113547
ENSG00000163017	ACTG2	0.776448	2.13523	3.88224	0.113547
ENSG00000164932	CTHRC1	0.582336	1.52054	2.52346	0.113547
ENSG00000167460	TPM4	0.388224	1.00291	1.58525	0.113547
ENSG00000186767	SPIN4	2.19994	4.94985	5.95277	0.116404
ENSG00000113140	SPARC	0.420576	1.19702	1.90877	0.117212
ENSG00000121152	NCAPH	2.26464	5.49984	6.72921	0.117212
ENSG00000109685	WHSC1	0.679392	1.81171	3.13814	0.120036
ENSG00000136938	ANP32B	0.517632	1.39114	2.19994	0.120036
ENSG00000124795	DEK	0.679392	1.81171	2.74992	0.125793
ENSG00000136153	LMO7	0.776448	2.00582	3.26755	0.125793
ENSG00000171246	NPTX1	-4.69104	-3.10579	-1.16467	0.125793
ENSG00000169306	IL1RAPL1	-6.04982	-5.11161	-1.48819	0.126144
ENSG00000138376	BARD1	1.16467	2.74992	6.4704	0.128466
ENSG00000108828	VAT1	-2.07053	-1.22938	-0.48528	0.129873
ENSG00000142871	CYR61	0.679392	1.97347	3.36461	0.129873
ENSG00000107796	ACTA2	1.03526	3.10579	5.43513	0.131343
ENSG00000167325	RRM1	0.679392	1.84406	3.00874	0.134226
ENSG00000162576	MXRA8	0.582336	1.64995	2.52346	0.134625
ENSG00000163939	PBRM1	0.517632	1.42349	2.32934	0.136547
ENSG00000148773	MKI67	2.07053	4.82045	6.24393	0.139327
ENSG00000170558	CDH2	0.679392	1.81171	3.13814	0.149233
ENSG00000182117	NOP10	-1.6176	-0.97056	-0.388224	0.149233
ENSG00000119969	HELLS	1.00291	2.68522	4.07635	0.150723
ENSG00000175183	CSRP2	0.873504	2.4264	4.1087	0.150723
ENSG00000185567	AHNAK2	-3.59107	-1.97347	-0.744096	0.150723
ENSG00000107984	DKK1	0.8088	2.29699	3.72048	0.151538
ENSG00000144136	SLC20A1	-2.26464	-1.35878	-0.517632	0.151897
ENSG00000051341	POLQ	2.03818	4.72339	5.88806	0.158628
ENSG00000103196	CRISPLD2	0.905856	2.45875	3.91459	0.158628
ENSG00000120708	TGFBI	0.388224	1.09997	1.77936	0.158781
ENSG00000085999	RAD54L	1.19702	5.20867	6.30864	0.159628
ENSG00000188612	SUMO2	0.420576	1.22938	2.00582	0.162231
ENSG00000040275	SPDL1	0.614688	1.71466	2.74992	0.162663
ENSG00000079263	SP140	-6.14688	-5.40278	-1.00291	0.162663
ENSG00000096746	HNRNPH3	0.549984	1.5529	2.58816	0.162663
ENSG00000137807	KIF23	0.938208	2.62051	4.17341	0.162663
ENSG00000172638	EFEMP2	0.452928	1.29408	2.16758	0.162663
ENSG00000113721	PDGFRB	0.64704	1.87642	3.00874	0.165669
ENSG00000117318	ID3	0.582336	1.64995	2.65286	0.165669
ENSG00000160201	U2AF1	0.420576	1.22938	1.97347	0.169718
ENSG00000067057	PFKP	0.355872	1.06762	1.71466	0.174312
ENSG00000088325	TPX2	0.97056	2.71757	4.14106	0.174312
ENSG00000088832	FKBP1A	-1.94112	-1.19702	-0.420576	0.174312
ENSG00000113083	LOX	0.517632	1.52054	2.4264	0.174312
ENSG00000123485	HJURP	1.45584	5.88806	6.92333	0.174312
ENSG00000124762	CDKN1A	-2.94403	-1.74701	-0.64704	0.174312
ENSG00000128340	RAC2	-3.42931	-1.94112	-0.711744	0.174312
ENSG00000140379	BCL2A1	-4.39987	-2.58816	-0.8088	0.174312
ENSG00000166963	MAP1A	-2.10288	-1.19702	-0.420576	0.174312
ENSG00000178719	GRINA	-1.94112	-1.13232	-0.420576	0.174312
ENSG00000198056	PRIM1	1.45584	4.59398	5.69395	0.174312
ENSG00000158164	TMSB15A	1.39114	4.98221	6.14688	0.185487
ENSG00000145390	USP53	-3.78518	-2.13523	-0.744096	0.187855
ENSG00000140450	ARRDC4	-6.17923	-5.17632	-1.09997	0.190005
ENSG00000092820	EZR	0.48528	1.45584	2.45875	0.190834
ENSG00000103876	FAH	-2.52346	-1.42349	-0.48528	0.191951
ENSG00000197747	S100A10	0.32352	0.97056	1.64995	0.191951
ENSG00000166741	NNMT	0.8088	2.52346	4.20576	0.19462
ENSG00000146670	CDCA5	1.00291	2.71757	6.89097	0.205354
ENSG00000139618	BRCA2	0.744096	2.29699	3.55872	0.207918
ENSG00000162607	USP1	0.614688	1.94112	3.1705	0.208253
ENSG00000171617	ENC1	-3.20285	-1.5529	-0.48528	0.208253
ENSG00000029993	HMGB3	0.64704	1.94112	3.2352	0.214098
ENSG00000115758	ODC1	-2.29699	-1.32643	-0.452928	0.214098
ENSG00000189403	HMGB1	0.388224	1.26173	2.03818	0.214098
ENSG00000066279	ASPM	1.32643	3.59107	7.11744	0.216179
ENSG00000134333	LDHA	0.258816	0.841152	1.39114	0.216179
ENSG00000067560	RHOA	0.258816	0.905856	1.45584	0.218185
ENSG00000165891	E2F7	-3.26755	-1.45584	-0.452928	0.219278
ENSG00000166825	ANPEP	-2.94403	-1.64995	-0.549984	0.219278
ENSG00000182774	RPS17L	-4.62633	-3.59107	-2.71757	0.221344
ENSG00000031691	CENPQ	0.938208	4.72339	5.6616	0.221474
ENSG00000003989	SLC7A2	0.8088	2.65286	4.20576	0.233154
ENSG00000144642	RBMS3	0.64704	2.26464	5.7263	0.233154
ENSG00000169213	RAB3B	0.291168	1.03526	1.71466	0.234278
ENSG00000070081	NUCB2	0.452928	1.45584	2.45875	0.234967
ENSG00000075218	GTSE1	1.13232	3.36461	7.31155	0.234967
ENSG00000137575	SDCBP	-2.16758	-1.19702	-0.388224	0.234967
ENSG00000148834	GSTO1	-1.5529	-0.873504	-0.291168	0.234967
ENSG00000160213	CSTB	-2.03818	-1.16467	-0.388224	0.234967
ENSG00000175471	MCTP1	-6.21158	-5.20867	-1.29408	0.234967
ENSG00000198938	MT-CO3	-1.13232	-0.679392	-0.226464	0.234967
ENSG00000079819	EPB41L2	0.420576	1.45584	2.58816	0.239076
ENSG00000134291	TMEM106C	0.517632	1.74701	3.36461	0.239076
ENSG00000170260	ZNF212	1.19702	4.62633	5.82336	0.239076
ENSG00000068489	PRR11	0.679392	2.13523	3.52637	0.245242
ENSG00000166803	KIAA0101	0.8088	2.3617	3.78518	0.245242
ENSG00000183828	NUDT14	-6.30864	-2.39405	-0.744096	0.24582
ENSG00000167515	TRAPPC2L	-1.94112	-1.06762	-0.32352	0.248699
ENSG00000232527	RP11-14N7.2	-2.45875	-1.29408	-0.388224	0.250877
ENSG00000140961	OSGIN1	-5.49984	-4.56163	-1.03526	0.255226
ENSG00000151725	MLF1IP	0.8088	2.58816	6.01747	0.255226
ENSG00000143870	PDIA6	0.32352	1.09997	2.03818	0.255928
ENSG00000128524	ATP6V1F	-1.5529	-0.905856	-0.291168	0.256166
ENSG00000175040	CHST2	-3.49402	-1.84406	-0.582336	0.262015
ENSG00000177469	PTRF	0.291168	1.00291	1.6823	0.264246
ENSG00000161011	SQSTM1	-2.19994	-1.29408	-0.388224	0.274353
ENSG00000231607	DLEU2	1.58525	4.52928	5.59689	0.27612
ENSG00000104695	PPP2CB	0.32352	1.19702	2.03818	0.278493
ENSG00000096433	ITPR3	-6.63216	-5.69395	-0.841152	0.27862
ENSG00000132475	H3F3B	0.226464	0.841152	1.42349	0.27862
ENSG00000138182	KIF20B	0.64704	2.19994	3.59107	0.281639
ENSG00000169607	CKAP2L	0.841152	2.81462	4.33517	0.282268
ENSG00000035403	VCL	0.291168	1.13232	2.00582	0.283094
ENSG00000171421	MRPL36	-1.81171	-0.97056	-0.291168	0.283094
ENSG00000114019	AMOTL2	0.48528	1.74701	3.04109	0.284887
ENSG00000164104	HMGB2	1.09997	3.1705	4.56163	0.284887
ENSG00000182054	IDH2	0.517632	1.81171	3.07344	0.284887
ENSG00000120306	CYSTM1	-3.39696	-1.84406	-0.549984	0.288297
ENSG00000160050	CCDC28B	0.582336	1.97347	3.1705	0.289474
ENSG00000188312	CENPP	2.74992	4.36752	5.49984	0.290596
ENSG00000104738	MCM4	0.549984	1.94112	3.20285	0.294512
ENSG00000113328	CCNG1	-3.36461	-1.74701	-0.48528	0.294512
ENSG00000131153	GINS2	0.64704	2.23229	3.88224	0.295691
ENSG00000083720	OXCT1	0.549984	2.03818	3.39696	0.295849
ENSG00000105968	H2AFV	0.32352	1.29408	2.16758	0.295849
ENSG00000108468	CBX1	0.388224	1.42349	2.45875	0.295849
ENSG00000108932	SLC16A6	-4.62633	-2.29699	-0.744096	0.295849
ENSG00000119714	GPR68	-3.04109	-1.58525	-0.452928	0.295849
ENSG00000122591	FAM126A	0.355872	1.39114	2.4264	0.295849
ENSG00000138685	FGF2	-2.68522	-1.48819	-0.420576	0.295849
ENSG00000164032	H2AFZ	0.388224	1.32643	2.13523	0.295849
ENSG00000164713	BRI3	-1.87642	-1.06762	-0.291168	0.295849
ENSG00000171148	TADA3	0.32352	1.19702	2.07053	0.295849
ENSG00000177189	RPS6KA3	-2.52346	-1.42349	-0.388224	0.295849
ENSG00000177337	DLGAP1-AS1	-5.20867	-4.39987	-0.873504	0.295849
ENSG00000183010	PYCR1	0.582336	2.13523	3.36461	0.295849
ENSG00000206190	ATP10A	0.711744	4.94985	6.17923	0.295849
ENSG00000215559	ANKRD20A11P	1.00291	4.72339	5.95277	0.295849
ENSG00000251562	MALAT1	0.226464	0.97056	1.48819	0.295849
ENSG00000110721	CHKA	-5.27337	-4.33517	-1.32643	0.303026
ENSG00000173221	GLRX	-2.23229	-1.26173	-0.355872	0.303026
ENSG00000100097	LGALS1	0.16176	0.614688	1.00291	0.304365
ENSG00000112357	PEX7	1.03526	4.43222	5.33808	0.306795
ENSG00000083642	PDS5B	0.452928	1.64995	2.81462	0.308497
ENSG00000137404	NRM	1.6823	4.23811	5.17632	0.309858
ENSG00000141429	GALNT1	0.291168	1.13232	1.94112	0.309858
ENSG00000180573	HIST1H2AC	-3.59107	-2.00582	-0.614688	0.30993
ENSG00000218336	TENM3	0.452928	1.71466	3.33226	0.30993
ENSG00000103275	UBE2I	0.258816	1.00291	1.74701	0.31079
ENSG00000144834	TAGLN3	-6.43805	-2.13523	-0.614688	0.31132
ENSG00000173559	NABP1	-2.13523	-1.13232	-0.32352	0.311923
ENSG00000011426	ANLN	0.905856	3.13814	4.75574	0.313603
ENSG00000135269	TES	0.355872	1.42349	2.52346	0.313603
ENSG00000164985	PSIP1	0.452928	1.77936	3.10579	0.313603
ENSG00000128567	PODXL	-3.72048	-2.55581	-0.582336	0.314045
ENSG00000177542	SLC25A22	-3.49402	-1.74701	-0.452928	0.314045
ENSG00000065328	MCM10	0.744096	4.9175	5.92041	0.319275
ENSG00000129038	LOXL1	0.452928	1.81171	3.04109	0.324064
ENSG00000134905	CARS2	-2.62051	-1.48819	-0.388224	0.326567
ENSG00000138778	CENPE	0.905856	3.10579	4.43222	0.326567
ENSG00000163545	NUAK2	0.614688	2.4911	3.72048	0.326567
ENSG00000172809	RPL38	-1.39114	-0.8088	-0.226464	0.326567
ENSG00000198830	HMGN2	0.355872	1.32643	2.16758	0.326567
ENSG00000100345	MYH9	0.16176	0.776448	1.29408	0.327713
ENSG00000122952	ZWINT	0.582336	2.19994	4.01165	0.327713
ENSG00000128951	DUT	0.355872	1.42349	2.32934	0.328355
ENSG00000134324	LPIN1	-3.2352	-1.71466	-0.452928	0.329017
ENSG00000112081	SRSF3	0.258816	1.09997	1.84406	0.329873
ENSG00000267519	CTD-3252C9.4	0.614688	2.32934	4.044	0.331247
ENSG00000072163	LIMS2	0.744096	2.62051	3.81754	0.331716
ENSG00000130024	PHF10	0.48528	1.94112	4.98221	0.332242
ENSG00000162105	SHANK2	-5.69395	-4.8528	-0.711744	0.333739
ENSG00000197043	ANXA6	0.258816	1.13232	1.97347	0.333739
ENSG00000096696	DSP	0.582336	2.4264	4.044	0.351831
ENSG00000077458	FAM76B	0.582336	5.04691	5.95277	0.356592
ENSG00000131351	HAUS8	0.582336	5.11161	6.14688	0.356592
ENSG00000136158	SPRY2	-2.91168	-1.42349	-0.388224	0.356592
ENSG00000100228	RAB36	-6.43805	-5.56454	-0.582336	0.362876
ENSG00000147364	FBXO25	0.420576	1.87642	3.00874	0.362876
ENSG00000092470	WDR76	0.679392	4.88515	5.88806	0.371726
ENSG00000079102	RUNX1T1	0.938208	4.33517	5.30573	0.373582
ENSG00000183688	FAM101B	0.291168	1.22938	2.13523	0.379391
ENSG00000136603	SKIL	0.291168	1.29408	2.32934	0.382032
ENSG00000198901	PRC1	0.711744	2.74992	4.30281	0.382032
ENSG00000112742	TTK	0.679392	5.79101	6.66451	0.382893
ENSG00000186871	ERCC6L	0.679392	4.88515	6.21158	0.382893
ENSG00000169855	ROBO1	0.32352	1.45584	2.81462	0.383782
ENSG00000113552	GNPDA1	-3.84989	-2.07053	-0.48528	0.385815
ENSG00000162614	NEXN	0.258816	1.19702	2.10288	0.386694
ENSG00000176890	TYMS	0.420576	1.71466	3.10579	0.38745
ENSG00000136888	ATP6V1G1	-1.71466	-0.905856	-0.226464	0.388416
ENSG00000152556	PFKM	-2.32934	-1.22938	-0.291168	0.388416
ENSG00000106034	CPED1	0.291168	1.39114	2.68522	0.395952
ENSG00000163430	FSTL1	0.16176	0.8088	1.39114	0.395952
ENSG00000034063	UHRF1	0.420576	1.81171	3.10579	0.397195
ENSG00000120693	SMAD9	0.8088	4.39987	5.37043	0.398003
ENSG00000100906	NFKBIA	0.226464	0.97056	1.64995	0.40209
ENSG00000213281	NRAS	0.258816	1.29408	2.26464	0.402152
ENSG00000187514	PTMA	0.16176	0.8088	1.39114	0.406818
ENSG00000097046	CDC7	0.452928	5.01456	5.92041	0.412544
ENSG00000155313	USP25	-6.11453	-1.97347	-0.420576	0.412544
ENSG00000159348	CYB5R1	-3.36461	-1.6176	-0.355872	0.417349
ENSG00000152767	FARP1	0.194112	1.06762	1.97347	0.424491
ENSG00000117410	ATP6V0B	-1.6176	-0.905856	-0.194112	0.424571
ENSG00000137563	GGH	0.355872	1.5529	2.52346	0.424571
ENSG00000139514	SLC7A1	0.32352	1.52054	2.68522	0.427709
ENSG00000101868	POLA1	0.614688	4.82045	6.01747	0.427835
ENSG00000221978	CCNL2	-2.19994	-1.16467	-0.258816	0.427835
ENSG00000115756	HPCAL1	-2.23229	-1.13232	-0.258816	0.433378
ENSG00000164754	RAD21	0.226464	1.19702	2.07053	0.433378
ENSG00000111665	CDCA3	0.420576	1.97347	5.46749	0.435187
ENSG00000038382	TRIO	0.194112	1.06762	1.90877	0.436951
ENSG00000168067	MAP4K2	-5.82336	-4.98221	-0.452928	0.440605
ENSG00000148019	CEP78	0.32352	1.64995	2.94403	0.442811
ENSG00000153879	CEBPG	0.32352	1.6176	2.68522	0.442811
ENSG00000124942	AHNAK	0.194112	1.13232	1.97347	0.445582
ENSG00000106290	TAF6	0.388224	1.6176	5.46749	0.450368
ENSG00000112118	MCM3	0.582336	2.45875	3.75283	0.450368
ENSG00000183741	CBX6	-1.87642	-1.03526	-0.226464	0.45056
ENSG00000106268	NUDT1	0.291168	1.48819	2.68522	0.451565
ENSG00000133026	MYH10	0.291168	1.48819	2.58816	0.457866
ENSG00000114439	BBX	0.226464	1.22938	2.19994	0.45827
ENSG00000124766	SOX4	0.194112	1.13232	2.13523	0.45827
ENSG00000112312	GMNN	0.48528	2.39405	3.75283	0.458404
ENSG00000173530	TNFRSF10D	-2.84698	-1.22938	-0.226464	0.458404
ENSG00000122566	HNRNPA2B1	0.16176	0.873504	1.52054	0.46091
ENSG00000101000	PROCR	-3.46166	-1.90877	-0.388224	0.461662
ENSG00000101447	FAM83D	0.679392	4.59398	6.11453	0.461662
ENSG00000162063	CCNF	0.420576	2.23229	3.39696	0.462418
ENSG00000171222	SCAND1	-1.6823	-0.905856	-0.194112	0.462418
ENSG00000203760	CENPW	0.355872	1.94112	3.49402	0.462418
ENSG00000105011	ASF1B	0.517632	2.68522	6.72921	0.463409
ENSG00000116885	OSCP1	-5.62925	-4.72339	-0.452928	0.468617
ENSG00000150403	TMCO3	0.258816	1.48819	2.74992	0.469207
ENSG00000035862	TIMP2	0.16176	0.905856	1.5529	0.469547
ENSG00000056972	TRAF3IP2	-5.62925	-1.74701	-0.355872	0.469547
ENSG00000108055	SMC3	0.226464	1.22938	2.26464	0.469547
ENSG00000111206	FOXM1	0.452928	5.04691	6.17923	0.469547
ENSG00000113732	ATP6V0E1	-1.42349	-0.776448	-0.16176	0.469547
ENSG00000122483	CCDC18	0.32352	1.84406	3.13814	0.469547
ENSG00000134013	LOXL2	0.129408	0.8088	1.42349	0.469547
ENSG00000136542	GALNT5	0.258816	1.39114	3.00874	0.469547
ENSG00000110108	TMEM109	0.291168	1.6176	2.68522	0.472399
ENSG00000095303	PTGS1	0.291168	1.39114	2.4264	0.473875
ENSG00000112029	FBXO5	0.420576	2.23229	5.95277	0.473875
ENSG00000163507	KIAA1524	0.355872	2.13523	3.36461	0.475938
ENSG00000176108	CHMP6	0.355872	1.97347	3.26755	0.475938
ENSG00000117724	CENPF	0.517632	3.04109	4.82045	0.479382
ENSG00000204673	AKT1S1	-2.39405	-1.22938	-0.226464	0.481541
ENSG00000146918	NCAPG2	0.355872	2.16758	3.39696	0.485455
ENSG00000161888	SPC24	0.420576	2.55581	3.94694	0.485968
ENSG00000170421	KRT8	-5.24102	-4.36752	-0.355872	0.486148
ENSG00000162244	RPL29	-1.35878	-0.744096	-0.16176	0.489614
ENSG00000051180	RAD51	0.388224	4.49693	5.6616	0.490042
ENSG00000110321	EIF4G2	0.16176	0.873504	1.52054	0.490042
ENSG00000250479	CHCHD10	-3.39696	-2.03818	-0.355872	0.490042
ENSG00000083857	FAT1	0.129408	0.938208	1.71466	0.492358
ENSG00000197712	FAM114A1	0.129408	0.873504	1.6176	0.495281
ENSG00000196924	FLNA	0.129408	0.841152	1.48819	0.495653
ENSG00000134308	YWHAQ	0.129408	0.841152	1.48819	0.500519
ENSG00000103647	CORO2B	-3.1705	-1.5529	-0.291168	0.500708
ENSG00000168461	RAB31	-2.32934	-1.19702	-0.226464	0.502374
ENSG00000077152	UBE2T	0.32352	1.87642	3.42931	0.509188
ENSG00000131435	PDLIM4	-1.58525	-0.873504	-0.16176	0.509188
ENSG00000092621	PHGDH	0.258816	1.6823	3.78518	0.51271
ENSG00000197746	PSAP	-1.64995	-0.841152	-0.16176	0.51271
ENSG00000124370	MCEE	0.258816	1.64995	2.78227	0.514708
ENSG00000159176	CSRP1	0.129408	0.8088	1.48819	0.514708
ENSG00000260054	RP11-611L7.1	-5.43513	-4.33517	-0.48528	0.514708
ENSG00000166508	MCM7	0.291168	1.77936	2.94403	0.514788
ENSG00000134986	NREP	0.258816	1.71466	3.1705	0.519234
ENSG00000204138	PHACTR4	0.194112	1.32643	2.52346	0.529063
ENSG00000130176	CNN1	0.388224	2.23229	3.68813	0.530247
ENSG00000130821	SLC6A8	-3.20285	-1.58525	-0.258816	0.535091
ENSG00000163902	RPN1	0.097056	0.8088	1.52054	0.539436
ENSG00000164109	MAD2L1	0.355872	1.94112	3.46166	0.539436
ENSG00000198786	MT-ND5	-1.22938	-0.679392	-0.129408	0.539436
ENSG00000130559	CAMSAP1	0.194112	1.22938	2.26464	0.54022
ENSG00000008517	IL32	0.291168	1.64995	3.10579	0.543371
ENSG00000054654	SYNE2	0.32352	2.00582	5.98512	0.543371
ENSG00000138623	SEMA7A	-2.4264	-1.26173	-0.194112	0.543371
ENSG00000163808	KIF15	0.452928	4.65869	6.11453	0.543371
ENSG00000171552	BCL2L1	-2.74992	-1.22938	-0.194112	0.543371
ENSG00000172716	SLFN11	0.355872	4.9175	5.92041	0.543371
ENSG00000175352	NRIP3	-2.23229	-1.09997	-0.16176	0.543371
ENSG00000180340	FZD2	0.258816	1.71466	3.2352	0.543371
ENSG00000198369	SPRED2	-3.10579	-1.39114	-0.226464	0.543371
ENSG00000245532	NEAT1	-1.58525	-0.873504	-0.16176	0.543371
ENSG00000072518	MARK2	0.226464	1.58525	2.94403	0.549922
ENSG00000121621	KIF18A	0.291168	1.94112	5.7263	0.553669
ENSG00000081026	MAGI3	0.258816	4.72339	5.56454	0.555993
ENSG00000132646	PCNA	0.16176	1.35878	2.78227	0.55832
ENSG00000146263	MMS22L	0.258816	1.84406	5.46749	0.55832
ENSG00000196549	MME	-2.19994	-1.09997	-0.16176	0.55832
ENSG00000125772	GPCPD1	0.226464	1.6176	3.04109	0.558499
ENSG00000164930	FZD6	0.16176	1.13232	2.07053	0.558499
ENSG00000170430	MGMT	0.258816	1.84406	3.62342	0.558499
ENSG00000187678	SPRY4	-2.45875	-1.26173	-0.194112	0.558499
ENSG00000228253	MT-ATP8	-1.29408	-0.679392	-0.097056	0.558499
ENSG00000172757	CFL1	0.064704	0.582336	1.06762	0.559896
ENSG00000196411	EPHB4	0.226464	1.64995	3.04109	0.561408
ENSG00000204899	MZT1	0.16176	1.29408	2.39405	0.561408
ENSG00000057019	DCBLD2	-1.39114	-0.744096	-0.129408	0.562952
ENSG00000112972	HMGCS1	0.291168	4.30281	5.27337	0.565789
ENSG00000104067	TJP1	0.129408	1.03526	2.00582	0.565826
ENSG00000137070	IL11RA	0.291168	4.46457	5.56454	0.565826
ENSG00000164611	PTTG1	0.226464	1.6823	3.10579	0.565826
ENSG00000171793	CTPS1	0.129408	1.06762	1.97347	0.565826
ENSG00000122507	BBS9	-5.04691	-3.65578	-0.388224	0.570651
ENSG00000077585	GPR137B	-5.43513	-4.59398	-0.291168	0.571403
ENSG00000117586	TNFSF4	0.420576	5.49984	6.72921	0.571403
ENSG00000133805	AMPD3	-2.39405	-1.22938	-0.16176	0.571403
ENSG00000136720	HS6ST1	0.226464	1.77936	2.97638	0.571403
ENSG00000138750	NUP54	0.129408	1.16467	2.16758	0.571403
ENSG00000175643	RMI2	0.16176	3.49402	5.04691	0.571403
ENSG00000075785	RAB7A	-1.39114	-0.744096	-0.097056	0.575805
ENSG00000099284	H2AFY2	0.258816	4.75574	5.6616	0.575805
ENSG00000130517	PGPEP1	-5.79101	-1.64995	-0.226464	0.577028
ENSG00000181072	CHRM2	0.582336	4.72339	6.24393	0.57826
ENSG00000197081	IGF2R	-2.00582	-1.06762	-0.16176	0.581045
ENSG00000129353	SLC44A2	0.129408	1.13232	2.03818	0.584343
ENSG00000176915	ANKLE2	0.129408	1.06762	2.03818	0.584343
ENSG00000134690	CDCA8	0.32352	2.4264	6.4704	0.585022
ENSG00000154229	PRKCA	0.16176	1.35878	2.4911	0.585606
ENSG00000128965	CHAC1	0.291168	1.77936	3.2352	0.58732
ENSG00000171241	SHCBP1	0.32352	2.58816	3.91459	0.587775
ENSG00000175063	UBE2C	0.549984	3.33226	5.33808	0.587775
ENSG00000131944	C19orf40	-4.62633	-3.46166	-0.226464	0.589117
ENSG00000136492	BRIP1	0.258816	2.00582	5.92041	0.589117
ENSG00000138448	ITGAV	0.16176	1.32643	2.32934	0.589117
ENSG00000150457	LATS2	0.194112	1.6176	3.04109	0.589117
ENSG00000128050	PAICS	0.097056	0.938208	1.77936	0.59232
ENSG00000010292	NCAPD2	0.194112	1.64995	3.13814	0.598073
ENSG00000137812	CASC5	0.258816	2.3617	3.62342	0.598073
ENSG00000133119	RFC3	0.226464	2.19994	5.69395	0.59861
ENSG00000134824	FADS2	0.129408	1.32643	2.55581	0.598654
ENSG00000147121	KRBOX4	-5.40278	-4.62633	-0.258816	0.598654
ENSG00000159403	C1R	0.226464	1.81171	3.26755	0.598654
ENSG00000198467	TPM2	0.064704	0.582336	1.13232	0.600872
ENSG00000080345	RIF1	0.097056	1.03526	1.97347	0.602688
ENSG00000089280	FUS	0.097056	1.03526	1.90877	0.602688
ENSG00000072571	HMMR	0.258816	2.29699	3.52637	0.603892
ENSG00000105997	HOXA3	0.258816	4.30281	5.33808	0.603892
ENSG00000139734	DIAPH3	0.258816	2.4264	3.72048	0.603892
ENSG00000170312	CDK1	0.355872	3.07344	7.11744	0.603892
ENSG00000198796	ALPK2	0.226464	2.07053	3.46166	0.603892
ENSG00000166173	LARP6	-1.87642	-0.905856	-0.129408	0.608172
ENSG00000000971	CFH	0.194112	2.78227	3.81754	0.60946
ENSG00000025770	NCAPH2	0.194112	1.71466	3.13814	0.60946
ENSG00000028137	TNFRSF1B	-3.42931	-1.94112	-0.226464	0.60946
ENSG00000077097	TOP2B	0.097056	1.06762	2.07053	0.60946
ENSG00000077942	FBLN1	0.16176	1.58525	2.94403	0.60946
ENSG00000078967	UBE2D4	-4.8528	-3.62342	-0.291168	0.60946
ENSG00000127191	TRAF2	0.226464	2.03818	3.20285	0.60946
ENSG00000140988	RPS2	-1.26173	-0.679392	-0.097056	0.60946
ENSG00000166326	TRIM44	0.097056	1.13232	2.16758	0.60946
ENSG00000184588	PDE4B	-3.20285	-1.71466	-0.194112	0.60946
ENSG00000115875	SRSF7	0.064704	0.873504	1.64995	0.612879
ENSG00000139697	SBNO1	-2.10288	-1.06762	-0.129408	0.612879
ENSG00000185630	PBX1	0.194112	4.69104	5.7263	0.612879
ENSG00000184162	NR2C2AP	0.226464	4.33517	5.43513	0.614868
ENSG00000089685	BIRC5	0.258816	2.4911	3.68813	0.619859
ENSG00000100234	TIMP3	0.129408	1.39114	3.04109	0.620969
ENSG00000180228	PRKRA	0.097056	1.22938	2.39405	0.620999
ENSG00000135018	UBQLN1	-2.26464	-1.13232	-0.129408	0.624993
ENSG00000178694	NSUN3	0.16176	1.52054	5.56454	0.624993
ENSG00000179242	CDH4	0.194112	1.6823	5.75865	0.624993
ENSG00000198814	GK	-3.33226	-1.6823	-0.194112	0.624993
ENSG00000182326	C1S	0.194112	1.64995	3.20285	0.625801
ENSG00000155130	MARCKS	0.129408	1.16467	2.10288	0.630735
ENSG00000166147	FBN1	0.064704	0.776448	1.48819	0.632839
ENSG00000136758	YME1L1	0.064704	0.776448	1.48819	0.636485
ENSG00000163541	SUCLG1	0.064704	0.938208	1.81171	0.637694
ENSG00000100243	CYB5R3	0.064704	0.711744	1.29408	0.638167
ENSG00000116962	NID1	0.097056	1.16467	2.19994	0.638167
ENSG00000189057	FAM111B	0.258816	4.52928	5.56454	0.638167
ENSG00000053254	FOXN3	0.097056	1.35878	2.68522	0.639069
ENSG00000101955	SRPX	-2.19994	-1.06762	-0.097056	0.639069
ENSG00000146373	RNF217	0.129408	1.6176	3.10579	0.639069
ENSG00000164904	ALDH7A1	0.129408	1.45584	2.74992	0.639069
ENSG00000166401	SERPINB8	-2.65286	-1.26173	-0.129408	0.639069
ENSG00000171914	TLN2	0.129408	1.5529	3.13814	0.639069
ENSG00000174099	MSRB3	0.097056	1.13232	2.19994	0.640743
ENSG00000198805	PNP	-3.2352	-1.45584	-0.129408	0.642645
ENSG00000048392	RRM2B	-2.78227	-1.39114	-0.129408	0.646233
ENSG00000101003	GINS1	0.16176	1.64995	5.92041	0.646233
ENSG00000134717	BTF3L4	0.064704	1.03526	2.00582	0.646233
ENSG00000155755	TMEM237	0.097056	1.42349	2.84698	0.646233
ENSG00000183856	IQGAP3	0.16176	1.94112	5.11161	0.646233
ENSG00000175602	CCDC85B	0.064704	0.97056	1.87642	0.65148
ENSG00000079459	FDFT1	-2.4264	-0.905856	-0.097056	0.655759
ENSG00000140941	MAP1LC3B	-1.71466	-0.873504	-0.097056	0.655759
ENSG00000134910	STT3A	0.064704	0.905856	1.64995	0.659245
ENSG00000112414	GPR126	0.16176	4.49693	5.69395	0.660031
ENSG00000008441	NFIX	0.064704	1.16467	2.19994	0.661172
ENSG00000013374	NUB1	0.097056	1.52054	3.07344	0.663725
ENSG00000103995	CEP152	0.129408	1.97347	3.55872	0.663725
ENSG00000113657	DPYSL3	0.097056	1.5529	3.26755	0.663725
ENSG00000120053	GOT1	0.097056	1.32643	2.58816	0.663725
ENSG00000143013	LMO4	0.097056	1.29408	2.52346	0.663725
ENSG00000154839	SKA1	0.129408	1.71466	5.82336	0.663725
ENSG00000164220	F2RL2	-4.98221	-4.1087	-0.194112	0.663725
ENSG00000176619	LMNB2	0.097056	1.26173	2.29699	0.663725
ENSG00000130816	DNMT1	0.064704	1.09997	2.03818	0.664301
ENSG00000109536	FRG1	0.064704	1.16467	2.3617	0.664404
ENSG00000111674	ENO2	-2.58816	-1.16467	-0.097056	0.664404
ENSG00000145012	LPP	0.064704	0.841152	1.58525	0.664404
ENSG00000163565	IFI16	-2.13523	-1.00291	-0.097056	0.664404
ENSG00000166900	STX3	-5.56454	-1.74701	-0.16176	0.664404
ENSG00000069275	NUCKS1	0.064704	1.00291	1.84406	0.667099
ENSG00000130635	COL5A1	0.064704	1.06762	2.00582	0.667099
ENSG00000139437	TCHP	0.097056	1.39114	2.68522	0.667099
ENSG00000151835	SACS	0.064704	1.19702	2.13523	0.667099
ENSG00000163347	CLDN1	-2.07053	-1.06762	-0.097056	0.667099
ENSG00000163781	TOPBP1	0.097056	1.5529	3.04109	0.667099
ENSG00000163814	CDCP1	-2.71757	-1.13232	-0.097056	0.667099
ENSG00000213722	DDAH2	0.097056	1.42349	2.58816	0.667099
ENSG00000125885	MCM8	0.097056	1.81171	3.10579	0.670248
ENSG00000198727	MT-CYB	-1.16467	-0.582336	-0.064704	0.670248
ENSG00000103351	CLUAP1	-5.46749	-4.65869	-0.16176	0.671479
ENSG00000173950	XXYLT1	0.064704	1.32643	2.52346	0.676998
ENSG00000102893	PHKB	0.064704	1.39114	2.62051	0.677698
ENSG00000159055	MIS18A	0.097056	1.6176	3.04109	0.679635
ENSG00000167772	ANGPTL4	-3.9793	-1.87642	-0.129408	0.680155
ENSG00000137804	NUSAP1	0.129408	2.55581	4.17341	0.681115
ENSG00000104889	RNASEH2A	0.097056	1.87642	3.26755	0.683118
ENSG00000011454	RABGAP1	0.064704	1.22938	2.32934	0.688379
ENSG00000084636	COL16A1	0.064704	1.39114	2.78227	0.688379
ENSG00000087253	LPCAT2	0.064704	1.32643	2.81462	0.688379
ENSG00000101333	PLCB4	0.097056	1.6823	3.13814	0.688379
ENSG00000116260	QSOX1	-1.42349	-0.679392	-0.064704	0.688379
ENSG00000116984	MTR	0.064704	1.32643	2.4911	0.688379
ENSG00000121690	DEPDC7	0.097056	3.59107	5.11161	0.688379
ENSG00000130584	ZBTB46	0.097056	4.43222	5.33808	0.688379
ENSG00000133703	KRAS	0.064704	1.13232	2.13523	0.688379
ENSG00000157778	PSMG3	0.032352	1.03526	2.03818	0.688379
ENSG00000168404	MLKL	-5.79101	-1.87642	-0.129408	0.688379
ENSG00000176697	BDNF	0.129408	1.81171	3.07344	0.688379
ENSG00000137494	ANKRD42	-3.00874	-1.35878	-0.097056	0.689659
ENSG00000197879	MYO1C	0.032352	0.744096	1.45584	0.689659
ENSG00000116132	PRRX1	0.064704	1.48819	2.81462	0.689945
ENSG00000118816	CCNI	0.032352	0.841152	1.58525	0.690752
ENSG00000133657	ATP13A3	-1.77936	-0.905856	-0.064704	0.690752
ENSG00000196922	ZNF252P	0.064704	1.52054	2.91168	0.691971
ENSG00000111581	NUP107	0.064704	1.45584	2.78227	0.69243
ENSG00000163923	RPL39L	0.064704	1.45584	2.81462	0.692475
ENSG00000196628	TCF4	0.064704	1.26173	2.3617	0.692475
ENSG00000016864	GLT8D1	0.032352	1.13232	2.32934	0.6926
ENSG00000127870	RNF6	-2.52346	-1.19702	-0.064704	0.6926
ENSG00000188599	NPIPP1	0.064704	1.52054	4.27046	0.6926
ENSG00000136026	CKAP4	0.032352	0.64704	1.22938	0.695612
ENSG00000143387	CTSK	-6.4704	-2.62051	-0.48528	0.695612
ENSG00000151491	EPS8	0.064704	1.42349	2.74992	0.695612
ENSG00000180398	MCFD2	-1.5529	-0.776448	-0.064704	0.695612
ENSG00000178449	COX14	-2.26464	-1.00291	-0.064704	0.698689
ENSG00000214110	LDHAP4	0.064704	4.56163	5.27337	0.698689
ENSG00000152558	TMEM123	0.032352	1.16467	2.29699	0.700517
ENSG00000116560	SFPQ	0.032352	0.873504	1.64995	0.700607
ENSG00000102393	GLA	-3.26755	-1.32643	-0.064704	0.701994
ENSG00000156970	BUB1B	0.064704	2.00582	5.59689	0.701994
ENSG00000130724	CHMP2A	0.032352	0.8088	1.5529	0.703733
ENSG00000040531	CTNS	-3.07344	-1.45584	-0.064704	0.704031
ENSG00000080986	NDC80	0.064704	2.10288	5.98512	0.704031
ENSG00000103489	XYLT1	0.064704	1.39114	2.68522	0.704031
ENSG00000135074	ADAM19	0.032352	1.09997	2.19994	0.704031
ENSG00000185697	MYBL1	0.097056	2.23229	3.62342	0.704031
ENSG00000166619	BLCAP	-2.39405	-1.06762	-0.064704	0.704358
ENSG00000163513	TGFBR2	-1.84406	-0.873504	-0.064704	0.705539
ENSG00000182899	RPL35A	-1.13232	-0.582336	-0.032352	0.705539
ENSG00000069482	GAL	-5.17632	-1.48819	-0.064704	0.715426
ENSG00000130921	C12orf65	0.032352	1.52054	2.94403	0.715426
ENSG00000138336	TET1	0.064704	4.75574	5.7263	0.715426
ENSG00000164176	EDIL3	0.032352	1.22938	3.07344	0.715426
ENSG00000113739	STC2	0.032352	0.938208	1.87642	0.716134
ENSG00000132669	RIN2	0.032352	1.16467	2.29699	0.7164
ENSG00000132967	HMGB1P5	0.032352	1.06762	2.03818	0.7164
ENSG00000125144	MT1G	-8.47622	-4.56163	-0.097056	0.719266
ENSG00000120699	EXOSC8	0.032352	1.35878	2.62051	0.721766
ENSG00000099194	SCD	0.032352	1.16467	2.23229	0.723439
ENSG00000076706	MCAM	0.032352	1.19702	2.4264	0.72468
ENSG00000160299	PCNT	0.032352	1.39114	2.68522	0.725741
ENSG00000100442	FKBP3	0	1.03526	2.03818	0.727951
ENSG00000137710	RDX	0	0.97056	1.87642	0.727951
ENSG00000163918	RFC4	0.032352	1.6176	2.91168	0.727951
ENSG00000164548	TRA2A	0	0.873504	1.71466	0.727951
ENSG00000166451	CENPN	0.032352	1.84406	3.20285	0.727951
ENSG00000170265	ZNF282	0.032352	1.32643	2.71757	0.727951
ENSG00000178999	AURKB	0.064704	3.2352	4.75574	0.727951
ENSG00000204536	CCHCR1	0.032352	4.30281	5.30573	0.727951
ENSG00000067082	KLF6	0	0.873504	1.71466	0.732171
ENSG00000058085	LAMC2	-5.75865	-1.64995	-0.064704	0.732409
ENSG00000076513	ANKRD13A	0	1.09997	2.26464	0.732409
ENSG00000100077	ADRBK2	-5.82336	-4.94985	-0.064704	0.732409
ENSG00000101224	CDC25B	0.032352	1.52054	2.71757	0.732409
ENSG00000114251	WNT5A	0	0.841152	1.5529	0.732409
ENSG00000119537	KDSR	-1.94112	-0.905856	-0.032352	0.732409
ENSG00000119900	OGFRL1	-5.46749	-1.45584	-0.032352	0.732409
ENSG00000126787	DLGAP5	0.032352	2.26464	3.65578	0.732409
ENSG00000147416	ATP6V1B2	-2.23229	-1.00291	-0.032352	0.732409
ENSG00000150433	TMEM218	0	1.42349	2.97638	0.732409
ENSG00000153234	NR4A2	0.032352	4.39987	5.49984	0.732409
ENSG00000154642	C21orf91	0.032352	1.6176	5.40278	0.732409
ENSG00000154719	MRPL39	0.032352	1.29408	2.52346	0.732409
ENSG00000164647	STEAP1	-6.04982	-5.04691	-0.064704	0.732409
ENSG00000172939	OXSR1	0	1.13232	2.26464	0.732409
ENSG00000173660	UQCRH	-1.39114	-0.679392	-0.032352	0.732409
ENSG00000173801	JUP	-5.37043	-2.19994	-0.064704	0.732409
ENSG00000174720	LARP7	0	1.22938	2.4264	0.732409
ENSG00000183696	UPP1	-2.26464	-1.09997	-0.032352	0.732409
ENSG00000185480	PARPBP	0.032352	3.49402	5.07926	0.732409
ENSG00000186314	PRELID2	0.032352	1.5529	5.01456	0.732409
ENSG00000198892	SHISA4	0.032352	1.6176	2.91168	0.732409
ENSG00000023330	ALAS1	-2.68522	-1.16467	-0.032352	0.735004
ENSG00000269893	SNHG8	-1.84406	-0.841152	-0.032352	0.735115
ENSG00000109111	SUPT6H	-1.71466	-0.8088	-0.032352	0.73675
ENSG00000140525	FANCI	0	1.71466	3.1705	0.738585
ENSG00000180992	MRPL14	-1.5529	-0.776448	-0.032352	0.738585
ENSG00000142856	ITGB3BP	0	1.77936	3.26755	0.739136
ENSG00000182010	RTKN2	0	3.49402	5.17632	0.739136
ENSG00000090861	AARS	0	1.19702	2.29699	0.739548
ENSG00000099385	BCL7C	0	1.09997	2.29699	0.740256
ENSG00000100417	PMM1	0	0.938208	1.87642	0.740256
ENSG00000107566	ERLIN1	0	1.22938	2.4264	0.740256
ENSG00000118260	CREB1	0	1.29408	2.58816	0.740256
ENSG00000143952	VPS54	0	1.6823	3.36461	0.740256
ENSG00000196743	GM2A	-2.84698	-1.19702	-0.032352	0.740256
ENSG00000198860	TSEN15	0	1.19702	2.55581	0.740256
ENSG00000126216	TUBGCP3	0	1.77936	4.69104	0.742453
ENSG00000135047	CTSL1	-1.64995	-0.8088	-0.032352	0.742453
ENSG00000135842	FAM129A	0	1.35878	2.84698	0.742453
ENSG00000137331	IER3	-2.78227	-1.29408	-0.032352	0.742453
ENSG00000166851	PLK1	0	3.04109	4.78809	0.742453
ENSG00000166922	SCG5	-3.52637	-1.74701	-0.032352	0.742453
ENSG00000174579	MSL2	0	1.48819	5.59689	0.742453
ENSG00000179085	DPM3	-2.13523	-1.00291	-0.032352	0.742453
ENSG00000214391	RP11-121L10.3	0	4.30281	5.07926	0.742453
ENSG00000176407	KCMF1	0	0.97056	1.94112	0.743889
ENSG00000178896	EXOSC4	-1.64995	-0.776448	-0.032352	0.743889
ENSG00000077684	PHF17	0	1.58525	3.49402	0.744487
ENSG00000090889	KIF4A	0	2.16758	3.55872	0.744487
ENSG00000100526	CDKN3	0	2.19994	3.55872	0.744487
ENSG00000112186	CAP2	0	1.26173	2.58816	0.744487
ENSG00000119431	HDHD3	-5.62925	-4.59398	-0.032352	0.744487
ENSG00000154096	THY1	0	1.00291	1.97347	0.744487
ENSG00000171055	FEZ2	0	0.905856	1.74701	0.744487
ENSG00000205937	RNPS1	0	0.905856	1.77936	0.744487
ENSG00000212747	FAM127C	0	1.26173	2.4911	0.744487
ENSG00000164733	CTSB	-1.35878	-0.679392	-0.032352	0.744579
ENSG00000109519	GRPEL1	-2.10288	-0.905856	-0.032352	0.745601
ENSG00000138463	DIRC2	-5.49984	-4.59398	-0.032352	0.745601
ENSG00000116138	DNAJC16	-2.91168	-1.16467	-0.032352	0.746307
ENSG00000117118	SDHB	-1.71466	-0.776448	-0.032352	0.746307
ENSG00000127948	POR	-2.62051	-1.19702	-0.032352	0.746307
ENSG00000143786	CNIH3	-2.94403	-1.22938	-0.032352	0.746307
ENSG00000182985	CADM1	0	1.03526	2.3617	0.748712
ENSG00000060688	SNRNP40	0	1.22938	2.4264	0.749086
ENSG00000103257	SLC7A5	-0.032352	1.13232	2.29699	0.749086
ENSG00000125733	TRIP10	-0.032352	1.29408	2.81462	0.749086
ENSG00000147889	CDKN2A	-2.74992	-1.22938	0	0.749086
ENSG00000157617	C2CD2	-2.10288	-0.905856	0	0.749086
ENSG00000158710	TAGLN2	-0.032352	0.64704	1.22938	0.749086
ENSG00000169439	SDC2	0	1.22938	2.39405	0.749086
ENSG00000177084	POLE	-0.032352	1.84406	3.13814	0.749086
ENSG00000157456	CCNB2	-0.032352	2.3617	3.81754	0.749353
ENSG00000174442	ZWILCH	-0.032352	1.6823	3.13814	0.749353
ENSG00000196639	HRH1	-0.032352	1.6176	2.97638	0.749353
ENSG00000179750	APOBEC3B	-0.032352	4.33517	5.33808	0.750574
ENSG00000073578	SDHA	-0.032352	0.905856	1.77936	0.75458
ENSG00000065308	TRAM2	-0.032352	0.905856	1.74701	0.756022
ENSG00000159335	PTMS	-0.032352	0.938208	1.77936	0.756022
ENSG00000170004	CHD3	-0.032352	1.06762	2.16758	0.756022
ENSG00000102034	ELF4	-0.032352	1.58525	2.84698	0.756051
ENSG00000105771	SMG9	-0.032352	1.35878	2.74992	0.756051
ENSG00000149636	DSN1	-0.032352	1.48819	2.97638	0.756051
ENSG00000184903	IMMP2L	-0.032352	4.46457	5.30573	0.756051
ENSG00000159720	ATP6V0D1	-1.5529	-0.744096	0	0.757481
ENSG00000168496	FEN1	-0.032352	1.87642	3.2999	0.758436
ENSG00000163535	SGOL2	-0.032352	1.87642	3.36461	0.759741
ENSG00000196507	TCEAL3	-0.032352	1.13232	2.32934	0.760559
ENSG00000164051	CCDC51	-0.032352	1.42349	2.91168	0.762374
ENSG00000114554	PLXNA1	-1.87642	-0.938208	0	0.762538
ENSG00000164002	EXO5	-0.032352	4.49693	5.46749	0.762538
ENSG00000108424	KPNB1	-0.032352	0.711744	1.39114	0.764266
ENSG00000111321	LTBR	-1.81171	-0.873504	0	0.764266
ENSG00000114779	ABHD14B	-2.94403	-1.52054	0	0.764266
ENSG00000143995	MEIS1	-0.032352	1.22938	2.71757	0.764266
ENSG00000166181	API5	-0.032352	1.06762	2.10288	0.764266
ENSG00000173451	THAP2	-0.032352	4.62633	5.40278	0.764266
ENSG00000187531	SIRT7	-5.56454	-1.84406	0	0.764266
ENSG00000228794	RP11-206L10.11	-5.27337	-1.42349	0	0.764266
ENSG00000170860	LSM3	-0.032352	0.97056	1.97347	0.766237
ENSG00000165060	FXN	-2.52346	-1.09997	0	0.766753
ENSG00000147027	TMEM47	-0.032352	1.48819	3.00874	0.767108
ENSG00000067225	PKM	-0.032352	0.517632	1.00291	0.769626
ENSG00000128699	ORMDL1	-3.00874	-1.00291	0	0.769626
ENSG00000132780	NASP	-0.032352	0.776448	1.52054	0.769626
ENSG00000196935	SRGAP1	-0.032352	0.905856	1.77936	0.769626
ENSG00000115677	HDLBP	-0.032352	0.614688	1.26173	0.774126
ENSG00000102316	MAGED2	-0.032352	0.776448	1.58525	0.776336
ENSG00000145241	CENPC1	-0.064704	1.6176	3.04109	0.776336
ENSG00000204525	HLA-C	-0.032352	0.97056	2.07053	0.779024
ENSG00000117308	GALE	-0.032352	0.97056	2.16758	0.780901
ENSG00000120549	KIAA1217	-2.91168	-1.6176	0.032352	0.780901
ENSG00000123080	CDKN2C	-0.064704	4.62633	5.7263	0.780901
ENSG00000127586	CHTF18	-0.064704	3.55872	5.30573	0.780901
ENSG00000169189	NSMCE1	-0.032352	0.938208	1.90877	0.780901
ENSG00000112208	BAG2	-0.064704	1.22938	2.4911	0.78466
ENSG00000152240	HAUS1	-0.064704	1.26173	2.71757	0.78466
ENSG00000182197	EXT1	-0.032352	0.776448	1.58525	0.78466
ENSG00000267279	RP11-879F14.2	-2.97638	-1.26173	0.032352	0.78466
ENSG00000015532	XYLT2	-2.07053	-0.938208	0	0.786298
ENSG00000091592	NLRP1	-0.032352	0.97056	2.00582	0.786298
ENSG00000122873	CISD1	-2.23229	-0.97056	0	0.786298
ENSG00000144554	FANCD2	-0.064704	1.90877	3.39696	0.786298
ENSG00000162066	AMDHD2	-4.88515	-1.6176	0.032352	0.786298
ENSG00000181649	PHLDA2	-1.32643	-0.614688	0	0.786298
ENSG00000184226	PCDH9	-3.65578	-1.90877	0.032352	0.786298
ENSG00000170955	PRKCDBP	-0.032352	0.679392	1.42349	0.786331
ENSG00000130508	PXDN	-0.032352	0.582336	1.16467	0.787043
ENSG00000163682	RPL9	-1.5529	-0.711744	0	0.787043
ENSG00000253797	UTP14C	-0.064704	1.16467	2.4264	0.787043
ENSG00000169925	BRD3	-0.064704	1.06762	2.26464	0.787753
ENSG00000089723	OTUB2	-3.55872	-1.94112	0.032352	0.78795
ENSG00000102763	VWA8	-0.064704	4.39987	5.27337	0.78795
ENSG00000115902	SLC1A4	-0.064704	1.45584	5.43513	0.78795
ENSG00000130402	ACTN4	-0.032352	0.841152	1.6823	0.78795
ENSG00000132436	FIGNL1	-0.064704	1.6176	3.07344	0.78795
ENSG00000155636	RBM45	-0.064704	1.6823	5.53219	0.78795
ENSG00000173334	TRIB1	-2.71757	-1.29408	0.032352	0.78795
ENSG00000233137	RP11-220I1.1	-0.064704	1.03526	2.16758	0.78795
ENSG00000110031	LPXN	-3.33226	-1.58525	0.032352	0.78885
ENSG00000154640	BTG3	-0.064704	1.13232	2.26464	0.791118
ENSG00000188647	PTAR1	-0.064704	1.03526	2.03818	0.791118
ENSG00000159399	HK2	-2.26464	-1.06762	0.032352	0.791167
ENSG00000080546	SESN1	-5.30573	-4.36752	0.064704	0.791847
ENSG00000125170	DOK4	-5.43513	-4.36752	0.064704	0.792151
ENSG00000118263	KLF7	-0.064704	1.19702	2.3617	0.792788
ENSG00000013297	CLDN11	-0.064704	1.22938	3.91459	0.800358
ENSG00000013810	TACC3	-0.129408	1.87642	3.2352	0.800358
ENSG00000023445	BIRC3	-0.097056	1.6176	6.01747	0.800358
ENSG00000038210	PI4K2B	-0.097056	1.52054	2.78227	0.800358
ENSG00000077713	SLC25A43	-5.49984	-1.6176	0.064704	0.800358
ENSG00000089225	TBX5	-0.097056	1.5529	2.94403	0.800358
ENSG00000100387	RBX1	-0.097056	1.29408	2.4911	0.800358
ENSG00000101935	AMMECR1	-0.064704	1.16467	2.55581	0.800358
ENSG00000104177	MYEF2	-0.097056	3.55872	5.37043	0.800358
ENSG00000109805	NCAPG	-0.097056	1.6823	5.46749	0.800358
ENSG00000114573	ATP6V1A	-1.84406	-0.873504	0.032352	0.800358
ENSG00000120093	HOXB3	-0.097056	1.32643	2.62051	0.800358
ENSG00000123349	PFDN5	-1.16467	-0.549984	0	0.800358
ENSG00000123473	STIL	-0.097056	1.58525	4.62633	0.800358
ENSG00000124610	HIST1H1A	-0.097056	3.55872	5.17632	0.800358
ENSG00000124767	GLO1	-0.064704	0.744096	1.48819	0.800358
ENSG00000127564	PKMYT1	-0.097056	1.94112	6.11453	0.800358
ENSG00000130741	EIF2S3	-0.064704	0.8088	1.6176	0.800358
ENSG00000134030	CTIF	-0.064704	1.29408	2.58816	0.800358
ENSG00000135919	SERPINE2	-0.064704	1.09997	2.19994	0.800358
ENSG00000166025	AMOTL1	-0.064704	1.26173	2.68522	0.800358
ENSG00000166881	TMEM194A	-0.097056	1.52054	5.69395	0.800358
ENSG00000175029	CTBP2	-0.064704	0.8088	1.6176	0.800358
ENSG00000175334	BANF1	-0.032352	0.679392	1.42349	0.800358
ENSG00000177738	CTD-2201E18.3	-5.37043	-3.52637	0.064704	0.800358
ENSG00000185753	CXorf38	-5.14397	-4.27046	0.064704	0.800358
ENSG00000185825	BCAP31	-1.39114	-0.64704	0	0.800358
ENSG00000187325	TAF9B	-0.097056	1.52054	2.84698	0.800358
ENSG00000197122	SRC	-5.46749	-4.69104	0.064704	0.800358
ENSG00000198554	WDHD1	-0.097056	1.6176	2.94403	0.800358
ENSG00000206418	RAB12	-0.097056	1.52054	2.81462	0.800358
ENSG00000221829	FANCG	-0.097056	1.71466	4.75574	0.800358
ENSG00000198546	ZNF511	-0.064704	1.03526	2.10288	0.801123
ENSG00000055211	GINM1	-0.064704	0.776448	1.58525	0.803657
ENSG00000123505	AMD1	-1.97347	-0.905856	0.032352	0.803657
ENSG00000161547	SRSF2	-0.064704	0.8088	1.64995	0.803657
ENSG00000168393	DTYMK	-0.064704	1.00291	1.94112	0.803657
ENSG00000196182	STK40	-3.04109	-1.35878	0.064704	0.803657
ENSG00000204116	CHIC1	-5.43513	-4.52928	0.097056	0.803657
ENSG00000050165	DKK3	-0.064704	0.711744	1.42349	0.804269
ENSG00000130066	SAT1	-2.4264	-1.16467	0.064704	0.804269
ENSG00000048342	CC2D2A	-5.56454	-1.45584	0.064704	0.804308
ENSG00000013306	SLC25A39	-1.77936	-0.8088	0.032352	0.809413
ENSG00000123595	RAB9A	-2.65286	-1.13232	0.064704	0.809809
ENSG00000136044	APPL2	-0.097056	1.32643	2.58816	0.809809
ENSG00000166396	SERPINB7	-3.78518	-1.84406	0.097056	0.809809
ENSG00000113013	HSPA9	-1.35878	-0.679392	0.032352	0.812688
ENSG00000138668	HNRNPD	-0.064704	0.8088	1.6176	0.812688
ENSG00000151065	DCP1B	-5.17632	-4.39987	0.097056	0.812688
ENSG00000198695	MT-ND6	-1.45584	-0.711744	0.032352	0.812688
ENSG00000231500	RPS18	-1.03526	-0.517632	0.032352	0.813126
ENSG00000131100	ATP6V1E1	-1.64995	-0.744096	0.032352	0.815515
ENSG00000006282	SPATA20	-2.84698	-1.35878	0.064704	0.816235
ENSG00000010438	PRSS3	-5.24102	-3.78518	0.16176	0.816235
ENSG00000023697	DERA	-0.097056	1.32643	2.84698	0.816235
ENSG00000087116	ADAMTS2	-0.129408	1.35878	2.39405	0.816235
ENSG00000104219	ZDHHC2	-0.097056	1.13232	2.32934	0.816235
ENSG00000109099	PMP22	-2.26464	-1.06762	0.064704	0.816235
ENSG00000111961	SASH1	-2.07053	-0.938208	0.032352	0.816235
ENSG00000113569	NUP155	-0.097056	1.16467	2.26464	0.816235
ENSG00000114270	COL7A1	-0.097056	1.03526	2.13523	0.816235
ENSG00000115825	PRKD3	-2.03818	-0.905856	0.032352	0.816235
ENSG00000134597	RBMX2	-0.097056	1.09997	2.39405	0.816235
ENSG00000135775	COG2	-0.129408	1.74701	3.20285	0.816235
ENSG00000151287	TEX30	-0.129408	1.48819	3.10579	0.816235
ENSG00000167004	PDIA3	-0.064704	0.711744	1.45584	0.816235
ENSG00000172081	MOB3A	-2.62051	-1.19702	0.064704	0.816235
ENSG00000184007	PTP4A2	-0.064704	0.711744	1.42349	0.816235
ENSG00000186716	BCR	-2.4264	-1.09997	0.064704	0.816235
ENSG00000187688	TRPV2	-1.81171	-0.8088	0.032352	0.816235
ENSG00000141026	MED9	-0.129408	4.33517	5.49984	0.820681
ENSG00000167380	ZNF226	-2.87933	-1.19702	0.064704	0.822163
ENSG00000186260	MKL2	-5.04691	-3.65578	0.129408	0.822163
ENSG00000006634	DBF4	-0.129408	1.32643	2.62051	0.822564
ENSG00000047249	ATP6V1H	-2.26464	-1.03526	0.064704	0.822564
ENSG00000136824	SMC2	-0.16176	1.74701	3.2352	0.822564
ENSG00000168476	REEP4	-0.097056	1.13232	2.23229	0.822564
ENSG00000180801	ARSJ	-0.097056	1.13232	2.19994	0.822564
ENSG00000198586	TLK1	-0.097056	1.09997	2.32934	0.822564
ENSG00000224877	C17orf89	-1.52054	-0.679392	0.032352	0.822564
ENSG00000172216	CEBPB	-2.19994	-0.905856	0.064704	0.825423
ENSG00000011028	MRC2	-0.064704	0.8088	1.6823	0.825614
ENSG00000214765	SEPT7P2	-0.129408	1.5529	2.94403	0.826445
ENSG00000069248	NUP133	-0.097056	1.13232	2.71757	0.826717
ENSG00000090487	SPG21	-2.07053	-0.938208	0.064704	0.826717
ENSG00000090924	PLEKHG2	-0.097056	1.06762	2.26464	0.826717
ENSG00000106330	MOSPD3	-5.37043	-1.32643	0.097056	0.826717
ENSG00000116729	WLS	-1.81171	-0.841152	0.064704	0.826717
ENSG00000138835	RGS3	-2.45875	-1.16467	0.064704	0.826717
ENSG00000141378	PTRH2	-2.29699	-1.00291	0.064704	0.826717
ENSG00000166123	GPT2	-0.129408	1.42349	2.94403	0.826717
ENSG00000175215	CTDSP2	-0.097056	0.841152	1.77936	0.826717
ENSG00000196588	MKL1	-0.097056	0.97056	2.03818	0.826717
ENSG00000197381	ADARB1	-0.16176	1.5529	3.04109	0.826717
ENSG00000165029	ABCA1	-2.55581	-1.19702	0.064704	0.827375
ENSG00000165792	METTL17	-0.129408	1.26173	2.65286	0.827395
ENSG00000213186	TRIM59	-0.129408	1.52054	4.52928	0.827395
ENSG00000009954	BAZ1B	-0.064704	0.744096	1.52054	0.830181
ENSG00000065613	SLK	-0.097056	0.841152	1.77936	0.830181
ENSG00000091651	ORC6	-0.16176	1.5529	3.20285	0.830181
ENSG00000115641	FHL2	-0.097056	0.776448	1.58525	0.830181
ENSG00000119403	PHF19	-0.129408	1.26173	2.52346	0.830181
ENSG00000138180	CEP55	-0.194112	2.16758	3.84989	0.830181
ENSG00000141560	FN3KRP	-0.129408	1.29408	2.74992	0.830181
ENSG00000142945	KIF2C	-0.194112	1.94112	5.30573	0.830181
ENSG00000144736	SHQ1	-0.129408	1.32643	2.78227	0.830181
ENSG00000148290	SURF1	-0.129408	1.26173	2.52346	0.830181
ENSG00000150764	DIXDC1	-0.16176	1.71466	4.78809	0.830181
ENSG00000157227	MMP14	-2.07053	-0.938208	0.064704	0.830181
ENSG00000164237	CMBL	-3.91459	-1.81171	0.129408	0.830181
ENSG00000166896	XRCC6BP1	-0.129408	3.68813	4.94985	0.830181
ENSG00000166925	TSC22D4	-2.4264	-1.06762	0.064704	0.830181
ENSG00000183023	SLC8A1	-0.16176	4.33517	5.20867	0.830181
ENSG00000184992	BRI3BP	-0.129408	1.29408	2.78227	0.830181
ENSG00000052795	FNIP2	-5.62925	-1.5529	0.097056	0.833937
ENSG00000067066	SP100	-1.87642	-0.873504	0.064704	0.833937
ENSG00000092841	MYL6	-0.064704	0.388224	0.841152	0.833937
ENSG00000104517	UBR5	-0.097056	0.873504	1.81171	0.833937
ENSG00000109323	MANBA	-2.78227	-1.29408	0.129408	0.833937
ENSG00000113811	SELK	-0.097056	0.776448	1.6176	0.833937
ENSG00000115380	EFEMP1	-0.16176	1.58525	5.6616	0.833937
ENSG00000147274	RBMX	-0.097056	0.841152	1.77936	0.833937
ENSG00000147548	WHSC1L1	-0.097056	0.873504	1.87642	0.833937
ENSG00000157168	NRG1	-3.33226	-1.52054	0.16176	0.833937
ENSG00000182319	SGK223	-2.32934	-1.03526	0.064704	0.833937
ENSG00000198816	ZNF358	-0.129408	1.26173	2.55581	0.833937
ENSG00000042753	AP2S1	-1.13232	-0.549984	0.032352	0.834173
ENSG00000138780	GSTCD	-0.16176	1.52054	2.84698	0.834173
ENSG00000169679	BUB1	-0.194112	2.10288	4.07635	0.834685
ENSG00000161800	RACGAP1	-0.16176	1.64995	3.00874	0.834848
ENSG00000165304	MELK	-0.194112	2.07053	4.20576	0.834848
ENSG00000168040	FADD	-0.16176	4.39987	5.17632	0.834848
ENSG00000136108	CKAP2	-0.194112	1.52054	2.84698	0.835075
ENSG00000213626	LBH	-0.16176	1.35878	5.62925	0.835075
ENSG00000042088	TDP1	-0.129408	1.13232	2.4911	0.83562
ENSG00000099992	TBC1D10A	-2.58816	-1.06762	0.097056	0.83562
ENSG00000100106	TRIOBP	-0.097056	0.905856	1.87642	0.83562
ENSG00000107560	RAB11FIP2	-0.129408	1.29408	2.58816	0.83562
ENSG00000124098	FAM210B	-2.13523	-0.97056	0.097056	0.83562
ENSG00000126458	RRAS	-0.129408	1.00291	2.16758	0.83562
ENSG00000129315	CCNT1	-0.129408	1.09997	2.52346	0.83562
ENSG00000129484	PARP2	-0.194112	1.5529	3.1705	0.83562
ENSG00000129968	FAM108A1	-5.40278	-1.48819	0.129408	0.83562
ENSG00000130734	ATG4D	-4.78809	-3.62342	0.194112	0.83562
ENSG00000138829	FBN2	-0.16176	1.52054	2.84698	0.83562
ENSG00000140319	SRP14	-1.09997	-0.517632	0.032352	0.83562
ENSG00000145147	SLIT2	-0.16176	1.35878	5.20867	0.83562
ENSG00000152359	POC5	-0.16176	3.42931	4.9175	0.83562
ENSG00000162062	C16orf59	-0.194112	1.58525	5.59689	0.83562
ENSG00000165501	LRR1	-0.129408	1.26173	2.74992	0.83562
ENSG00000169252	ADRB2	-4.8528	-3.59107	0.194112	0.83562
ENSG00000169710	FASN	-2.03818	-0.938208	0.097056	0.83562
ENSG00000171467	ZNF318	-0.129408	1.06762	2.45875	0.83562
ENSG00000172531	PPP1CA	-0.097056	0.744096	1.6176	0.83562
ENSG00000196968	FUT11	-0.129408	1.09997	2.3617	0.83562
ENSG00000241749	RPSAP52	-0.16176	4.46457	5.46749	0.83562
ENSG00000243943	ZNF512	-5.6616	-1.6823	0.129408	0.835975
ENSG00000111726	CMAS	-2.23229	-0.97056	0.097056	0.836614
ENSG00000117984	CTSD	-1.5529	-0.711744	0.064704	0.836614
ENSG00000134779	TPGS2	-0.097056	0.776448	1.6176	0.836614
ENSG00000143878	RHOB	-0.129408	0.97056	2.07053	0.836614
ENSG00000155097	ATP6V1C1	-2.23229	-0.97056	0.097056	0.836614
ENSG00000161981	SNRNP25	-0.129408	0.97056	2.00582	0.836614
ENSG00000163029	SMC6	-0.129408	1.00291	2.16758	0.836614
ENSG00000254999	BRK1	-1.35878	-0.614688	0.064704	0.836614
ENSG00000131470	PSMC3IP	-0.129408	3.49402	4.98221	0.838705
ENSG00000139629	GALNT6	-2.13523	-0.97056	0.097056	0.838705
ENSG00000166845	C18orf54	-0.194112	1.35878	5.30573	0.838705
ENSG00000181481	RNF135	-5.53219	-1.42349	0.16176	0.838705
ENSG00000124193	SRSF6	-0.129408	0.905856	1.84406	0.839169
ENSG00000169564	PCBP1	-0.097056	0.711744	1.48819	0.840472
ENSG00000135048	TMEM2	-0.16176	1.03526	2.16758	0.841771
ENSG00000002834	LASP1	-0.097056	0.744096	1.58525	0.846189
ENSG00000022976	ZNF839	-5.37043	-1.48819	0.16176	0.846189
ENSG00000087460	GNAS	-0.097056	0.614688	1.22938	0.846189
ENSG00000100162	CENPM	-0.226464	1.74701	3.26755	0.846189
ENSG00000101294	HM13	-1.52054	-0.711744	0.064704	0.846189
ENSG00000109911	ELP4	-4.8528	-3.62342	0.16176	0.846189
ENSG00000112902	SEMA5A	-0.129408	0.873504	1.87642	0.846189
ENSG00000112984	KIF20A	-0.226464	4.30281	5.40278	0.846189
ENSG00000129195	FAM64A	-0.258816	2.19994	3.65578	0.846189
ENSG00000132376	INPP5K	-0.226464	1.58525	3.00874	0.846189
ENSG00000133773	CCDC59	-0.129408	0.97056	1.97347	0.846189
ENSG00000133961	NUMB	-1.84406	-0.8088	0.064704	0.846189
ENSG00000134294	SLC38A2	-0.097056	0.711744	1.58525	0.846189
ENSG00000160767	FAM189B	-2.58816	-1.00291	0.097056	0.846189
ENSG00000168061	SAC3D1	-0.16176	1.35878	2.87933	0.846189
ENSG00000168078	PBK	-0.258816	1.97347	3.62342	0.846189
ENSG00000170315	UBB	-0.097056	0.614688	1.32643	0.846189
ENSG00000184232	OAF	-2.4911	-0.97056	0.097056	0.846189
ENSG00000102362	SYTL4	-0.194112	1.42349	4.9175	0.846334
ENSG00000125968	ID1	-0.129408	0.873504	1.94112	0.846334
ENSG00000171792	RHNO1	-0.194112	1.45584	2.91168	0.848004
ENSG00000117408	IPO13	-3.13814	-1.26173	0.129408	0.84897
ENSG00000178425	NT5DC1	-5.01456	-1.32643	0.129408	0.84897
ENSG00000070950	RAD18	-0.226464	1.64995	3.36461	0.849768
ENSG00000143633	C1orf131	-0.194112	1.39114	2.74992	0.849768
ENSG00000172819	RARG	-5.37043	-1.26173	0.16176	0.849999
ENSG00000146085	MUT	-0.194112	1.22938	2.58816	0.850514
ENSG00000103197	TSC2	-0.16176	1.03526	2.13523	0.851834
ENSG00000104064	GABPB1	-0.16176	1.09997	2.4264	0.853538
ENSG00000087586	AURKA	-0.226464	1.58525	3.52637	0.854265
ENSG00000104341	LAPTM4B	-1.87642	-0.8088	0.097056	0.854265
ENSG00000158796	DEDD	-0.16176	1.13232	2.55581	0.854265
ENSG00000169851	PCDH7	-0.258816	1.87642	3.10579	0.854265
ENSG00000183426	NPIP	-0.194112	1.35878	4.82045	0.854265
ENSG00000037474	NSUN2	-2.07053	-0.8088	0.097056	0.854369
ENSG00000076003	MCM6	-0.258816	1.94112	3.46166	0.854369
ENSG00000112096	SOD2	-1.52054	-0.64704	0.064704	0.854369
ENSG00000114115	RBP1	-0.194112	4.46457	5.6616	0.854369
ENSG00000117411	B4GALT2	-0.16176	1.03526	2.03818	0.854369
ENSG00000127824	TUBA4A	-5.53219	-1.35878	0.194112	0.854369
ENSG00000137124	ALDH1B1	-0.194112	1.22938	2.71757	0.854369
ENSG00000137312	FLOT1	-0.16176	1.03526	2.13523	0.854369
ENSG00000166340	TPP1	-1.6823	-0.744096	0.064704	0.854369
ENSG00000168502	SOGA2	-0.194112	1.42349	2.97638	0.854369
ENSG00000168685	IL7R	-0.16176	1.03526	2.23229	0.854369
ENSG00000169045	HNRNPH1	-0.129408	0.776448	1.58525	0.854369
ENSG00000177917	ARL6IP6	-0.16176	1.19702	2.58816	0.854369
ENSG00000212724	KRTAP2-3	-5.85571	-1.52054	0.226464	0.854369
ENSG00000214753	HNRNPUL2	-0.16176	1.09997	2.3617	0.854369
ENSG00000229807	XIST	-0.129408	0.8088	1.6176	0.854369
ENSG00000247572	CTC-281B15.1	-4.8528	-3.59107	0.226464	0.854369
ENSG00000024526	DEPDC1	-0.291168	2.13523	3.62342	0.854856
ENSG00000172590	MRPL52	-1.42349	-0.614688	0.064704	0.854856
ENSG00000134243	SORT1	-0.194112	1.26173	2.65286	0.857095
ENSG00000129625	REEP5	-1.35878	-0.614688	0.064704	0.860606
ENSG00000184584	TMEM173	-0.258816	1.64995	3.49402	0.860606
ENSG00000101911	PRPS2	-0.16176	1.16467	2.62051	0.861412
ENSG00000113318	MSH3	-0.16176	1.09997	2.3617	0.861412
ENSG00000182220	ATP6AP2	-1.58525	-0.744096	0.097056	0.861412
ENSG00000183763	TRAIP	-0.226464	4.27046	5.49984	0.861412
ENSG00000184857	TMEM186	-4.78809	-3.55872	0.291168	0.861412
ENSG00000147592	LACTB2	-4.8528	-1.35878	0.16176	0.861877
ENSG00000169504	CLIC4	-0.097056	0.679392	1.42349	0.861877
ENSG00000253250	RP11-122A3.2	-0.194112	3.46166	4.98221	0.861877
ENSG00000049192	ADAMTS6	-0.194112	1.19702	2.78227	0.861888
ENSG00000065911	MTHFD2	-0.16176	1.06762	2.32934	0.861888
ENSG00000117519	CNN3	-0.129408	0.8088	1.64995	0.861888
ENSG00000118193	KIF14	-0.291168	1.81171	3.13814	0.861888
ENSG00000119906	FAM178A	-0.16176	1.13232	2.39405	0.861888
ENSG00000128805	ARHGAP22	-2.23229	-0.873504	0.097056	0.861888
ENSG00000130255	RPL36	-1.03526	-0.48528	0.064704	0.861888
ENSG00000141232	TOB1	-5.24102	-1.29408	0.16176	0.861888
ENSG00000143256	PFDN2	-1.32643	-0.582336	0.064704	0.861888
ENSG00000144357	UBR3	-2.81462	-1.19702	0.16176	0.861888
ENSG00000150347	ARID5B	-0.129408	0.776448	1.71466	0.861888
ENSG00000152661	GJA1	-1.58525	-0.744096	0.097056	0.861888
ENSG00000160326	SLC2A6	-2.97638	-1.26173	0.16176	0.861888
ENSG00000176208	ATAD5	-0.226464	4.49693	5.40278	0.861888
ENSG00000177311	ZBTB38	-0.129408	0.8088	1.74701	0.861888
ENSG00000178860	MSC	-0.226464	1.42349	2.87933	0.861888
ENSG00000183098	GPC6	-0.258816	1.58525	3.04109	0.861888
ENSG00000183579	ZNRF3	-0.194112	1.03526	4.94985	0.861888
ENSG00000184840	TMED9	-0.097056	0.614688	1.29408	0.861888
ENSG00000255248	RP11-166D19.1	-0.194112	1.13232	2.84698	0.861888
ENSG00000109756	RAPGEF2	-0.194112	1.13232	2.68522	0.86197
ENSG00000164099	PRSS12	-0.258816	1.45584	5.6616	0.86197
ENSG00000176046	NUPR1	-0.32352	2.03818	3.78518	0.86197
ENSG00000185973	TMLHE	-0.258816	4.23811	5.14397	0.863601
ENSG00000035499	DEPDC1B	-0.194112	3.52637	4.98221	0.863851
ENSG00000002586	CD99	-0.32352	1.6176	3.04109	0.864264
ENSG00000041982	TNC	-0.129408	0.8088	1.64995	0.864264
ENSG00000082512	TRAF5	-0.258816	1.58525	2.87933	0.864264
ENSG00000105364	MRPL4	-2.19994	-0.938208	0.129408	0.864264
ENSG00000109971	HSPA8	-1.16467	-0.517632	0.064704	0.864264
ENSG00000114544	SLC41A3	-5.53219	-1.32643	0.226464	0.864264
ENSG00000115310	RTN4	-1.13232	-0.517632	0.064704	0.864264
ENSG00000115504	EHBP1	-0.194112	1.13232	2.4264	0.864264
ENSG00000118655	DCLRE1B	-0.258816	4.39987	5.37043	0.864264
ENSG00000122694	GLIPR2	-0.258816	1.71466	3.46166	0.864264
ENSG00000124813	RUNX2	-0.258816	1.6176	3.00874	0.864264
ENSG00000127990	SGCE	-0.258816	1.32643	2.84698	0.864264
ENSG00000137764	MAP2K5	-5.27337	-4.56163	0.226464	0.864264
ENSG00000139687	RB1	-0.194112	1.09997	2.4911	0.864264
ENSG00000162458	FBLIM1	-0.129408	0.841152	1.74701	0.864264
ENSG00000162613	FUBP1	-0.16176	0.905856	1.94112	0.864264
ENSG00000165219	GAPVD1	-1.87642	-0.841152	0.097056	0.864264
ENSG00000167548	MLL2	-2.65286	-1.03526	0.129408	0.864264
ENSG00000171016	PYGO1	-0.291168	4.59398	5.56454	0.864264
ENSG00000171858	RPS21	-1.06762	-0.48528	0.064704	0.864264
ENSG00000173068	BNC2	-0.226464	1.26173	2.65286	0.864264
ENSG00000173726	TOMM20	-1.42349	-0.64704	0.097056	0.864264
ENSG00000175581	MRPL48	-0.226464	1.26173	2.58816	0.864264
ENSG00000177628	GBA	-2.23229	-0.905856	0.129408	0.864264
ENSG00000183401	CCDC159	-4.72339	-3.59107	0.226464	0.864264
ENSG00000197961	ZNF121	-2.3617	-1.00291	0.129408	0.864264
ENSG00000214063	TSPAN4	-0.129408	0.776448	1.6823	0.864264
ENSG00000214706	IFRD2	-2.39405	-1.03526	0.129408	0.864264
ENSG00000235531	RP11-383H13.1	-0.258816	1.5529	5.04691	0.864264
ENSG00000257923	CUX1	-0.16176	0.841152	1.90877	0.864264
ENSG00000012048	BRCA1	-0.258816	1.64995	4.044	0.864432
ENSG00000050344	NFE2L3	-0.258816	1.35878	2.91168	0.867768
ENSG00000181789	COPG1	-0.129408	0.679392	1.48819	0.867768
ENSG00000100425	BRD1	-0.194112	1.13232	2.55581	0.868026
ENSG00000108773	KAT2A	-2.87933	-1.19702	0.16176	0.868026
ENSG00000134262	AP4B1	-0.226464	1.29408	4.07635	0.868026
ENSG00000164741	DLC1	-0.16176	0.8088	1.94112	0.868026
ENSG00000169627	BOLA2B	-4.65869	-3.52637	0.258816	0.868026
ENSG00000170606	HSPA4	-1.39114	-0.614688	0.097056	0.868026
ENSG00000174791	RIN1	-2.55581	-0.938208	0.129408	0.868026
ENSG00000183853	KIRREL	-0.16176	0.97056	2.07053	0.868026
ENSG00000123219	CENPK	-0.258816	1.39114	2.81462	0.869125
ENSG00000118412	CASP8AP2	-0.291168	1.52054	3.00874	0.869613
ENSG00000123737	EXOSC9	-0.291168	1.5529	3.1705	0.871399
ENSG00000152284	TCF7L1	-0.258816	1.39114	2.68522	0.872438
ENSG00000006451	RALA	-1.45584	-0.614688	0.097056	0.873533
ENSG00000073711	PPP2R3A	-0.194112	1.06762	2.58816	0.873533
ENSG00000189043	NDUFA4	-0.097056	0.517632	1.09997	0.882532
ENSG00000166598	HSP90B1	-0.129408	0.64704	1.35878	0.883874
ENSG00000182095	TNRC18	-0.226464	1.26173	2.62051	0.883874
ENSG00000135845	PIGC	-0.226464	1.09997	2.52346	0.883932
ENSG00000145604	SKP2	-0.291168	1.42349	2.78227	0.885861
ENSG00000126934	MAP2K2	-1.45584	-0.64704	0.097056	0.886343
ENSG00000105419	MEIS3	-2.4264	-1.00291	0.16176	0.886721
ENSG00000135899	SP110	-2.94403	-1.19702	0.194112	0.886721
ENSG00000158526	TSR2	-0.194112	0.97056	2.23229	0.886721
ENSG00000177954	RPS27	-1.19702	-0.517632	0.064704	0.886721
ENSG00000117153	KLHL12	-2.74992	-1.35878	0.194112	0.888899
ENSG00000187193	MT1X	-2.16758	-0.938208	0.16176	0.888968
ENSG00000096060	FKBP5	-0.291168	4.27046	5.17632	0.889851
ENSG00000134138	MEIS2	-0.291168	1.42349	2.94403	0.889851
ENSG00000149136	SSRP1	-0.129408	0.679392	1.48819	0.889851
ENSG00000152778	IFIT5	-5.49984	-1.19702	0.226464	0.889851
ENSG00000186185	KIF18B	-0.291168	1.35878	5.92041	0.889851
ENSG00000197461	PDGFA	-0.194112	3.55872	4.94985	0.889851
ENSG00000070770	CSNK2A2	-0.16176	0.841152	1.84406	0.891053
ENSG00000079150	FKBP7	-0.226464	1.03526	2.19994	0.891053
ENSG00000087365	SF3B2	-0.129408	0.64704	1.42349	0.891053
ENSG00000100201	DDX17	-0.129408	0.614688	1.35878	0.891053
ENSG00000118526	TCF21	-0.32352	1.77936	4.78809	0.891053
ENSG00000140350	ANP32A	-0.194112	0.905856	1.97347	0.891053
ENSG00000143228	NUF2	-0.32352	1.71466	5.59689	0.891053
ENSG00000159692	CTBP1	-0.16176	0.711744	1.5529	0.891053
ENSG00000108604	SMARCD2	-2.65286	-1.09997	0.194112	0.896964
ENSG00000162664	ZNF326	-0.194112	0.873504	1.94112	0.899726
ENSG00000128595	CALU	-0.097056	0.452928	0.97056	0.899965
ENSG00000116539	ASH1L	-0.16176	0.8088	1.81171	0.900418
ENSG00000130311	DDA1	-1.6176	-0.679392	0.097056	0.900418
ENSG00000143799	PARP1	-0.226464	1.00291	1.97347	0.900418
ENSG00000128989	ARPP19	-0.16176	0.711744	1.5529	0.900609
ENSG00000196498	NCOR2	-1.94112	-0.873504	0.16176	0.900609
ENSG00000049541	RFC2	-0.194112	0.938208	2.19994	0.900674
ENSG00000060982	BCAT1	-0.129408	0.64704	1.35878	0.900674
ENSG00000128228	SDF2L1	-0.16176	0.744096	1.58525	0.901338
ENSG00000139211	AMIGO2	-0.355872	1.77936	3.65578	0.901338
ENSG00000005483	MLL5	-0.16176	0.744096	1.58525	0.90138
ENSG00000111725	PRKAB1	-0.291168	1.39114	2.81462	0.90138
ENSG00000115963	RND3	-1.84406	-0.776448	0.129408	0.90138
ENSG00000124145	SDC4	-0.16176	0.744096	1.58525	0.90138
ENSG00000128272	ATF4	-0.194112	0.841152	1.74701	0.90138
ENSG00000135821	GLUL	-0.291168	1.35878	2.74992	0.90138
ENSG00000136450	SRSF1	-0.16176	0.711744	1.48819	0.90138
ENSG00000163348	PYGO2	-0.291168	1.42349	2.68522	0.90138
ENSG00000164111	ANXA5	-0.097056	0.452928	0.97056	0.90138
ENSG00000173207	CKS1B	-0.355872	1.52054	2.74992	0.90138
ENSG00000173905	GOLIM4	-0.16176	0.744096	1.58525	0.90138
ENSG00000173960	UBXN2A	-0.226464	1.03526	2.29699	0.90138
ENSG00000205581	HMGN1	-0.16176	0.679392	1.39114	0.90138
ENSG00000147383	NSDHL	-2.68522	-0.97056	0.16176	0.902394
ENSG00000138382	METTL5	-0.194112	0.873504	1.90877	0.903412
ENSG00000167378	IRGQ	-2.3617	-0.841152	0.16176	0.903412
ENSG00000059122	FLYWCH1	-2.55581	-1.03526	0.194112	0.904344
ENSG00000101384	JAG1	-2.84698	-1.16467	0.226464	0.904344
ENSG00000111602	TIMELESS	-0.32352	1.48819	4.82045	0.904344
ENSG00000116717	GADD45A	-0.258816	1.09997	2.45875	0.904344
ENSG00000135976	ANKRD36	-2.3617	-1.00291	0.194112	0.904344
ENSG00000143933	CALM2	-0.097056	0.48528	1.13232	0.904344
ENSG00000146733	PSPH	-0.226464	1.06762	2.3617	0.904344
ENSG00000152253	SPC25	-0.355872	1.6823	3.59107	0.904344
ENSG00000167555	ZNF528	-5.43513	-1.39114	0.258816	0.904344
ENSG00000168273	SMIM4	-1.71466	-0.744096	0.129408	0.904344
ENSG00000178209	PLEC	-1.42349	-0.64704	0.097056	0.904344
ENSG00000196526	AFAP1	-0.226464	0.97056	2.16758	0.904344
ENSG00000196912	ANKRD36B	-2.52346	-1.09997	0.194112	0.904344
ENSG00000197114	ZGPAT	-2.71757	-1.09997	0.194112	0.904344
ENSG00000226328	CTA-217C2.1	-5.17632	-3.52637	0.32352	0.904344
ENSG00000013619	MAMLD1	-0.32352	1.42349	5.11161	0.904987
ENSG00000078902	TOLLIP	-2.13523	-0.8088	0.16176	0.904987
ENSG00000100739	BDKRB1	-0.194112	0.873504	1.87642	0.904987
ENSG00000103248	MTHFSD	-5.17632	-4.36752	0.258816	0.904987
ENSG00000104613	INTS10	-2.4264	-0.97056	0.194112	0.904987
ENSG00000105971	CAV2	-0.194112	0.744096	1.64995	0.904987
ENSG00000112715	VEGFA	-2.23229	-0.97056	0.194112	0.904987
ENSG00000114107	CEP70	-0.291168	1.26173	4.30281	0.904987
ENSG00000117592	PRDX6	-0.129408	0.582336	1.26173	0.904987
ENSG00000118523	CTGF	-0.549984	1.6823	3.04109	0.904987
ENSG00000122642	FKBP9	-0.16176	0.744096	1.6176	0.904987
ENSG00000129158	SERGEF	-4.72339	-3.42931	0.355872	0.904987
ENSG00000133943	C14orf159	-5.24102	-1.39114	0.258816	0.904987
ENSG00000134108	ARL8B	-1.64995	-0.711744	0.129408	0.904987
ENSG00000136490	LIMD2	-0.32352	1.39114	2.71757	0.904987
ENSG00000149150	SLC43A1	-5.43513	-1.22938	0.291168	0.904987
ENSG00000164091	WDR82	-0.194112	0.8088	1.81171	0.904987
ENSG00000165476	REEP3	-0.16176	0.679392	1.5529	0.904987
ENSG00000165630	PRPF18	-0.258816	3.55872	4.9175	0.904987
ENSG00000165669	FAM204A	-0.194112	0.873504	2.16758	0.904987
ENSG00000166949	SMAD3	-0.226464	0.873504	1.81171	0.904987
ENSG00000170144	HNRNPA3	-0.16176	0.679392	1.45584	0.904987
ENSG00000173511	VEGFB	-1.77936	-0.744096	0.129408	0.904987
ENSG00000175832	ETV4	-0.226464	1.06762	2.3617	0.904987
ENSG00000179981	TSHZ1	-0.32352	1.42349	2.84698	0.904987
ENSG00000182667	NTM	-0.194112	0.841152	1.84406	0.904987
ENSG00000183955	SETD8	-0.194112	0.905856	1.94112	0.904987
ENSG00000184178	SCFD2	-0.226464	0.938208	2.16758	0.904987
ENSG00000198931	APRT	-1.42349	-0.582336	0.097056	0.904987
ENSG00000204392	LSM2	-0.226464	0.97056	2.16758	0.904987
ENSG00000161204	ABCF3	-2.94403	-1.19702	0.226464	0.906836
ENSG00000091127	PUS7	-0.258816	1.09997	2.55581	0.907099
ENSG00000095739	BAMBI	-5.7263	-1.5529	0.355872	0.907099
ENSG00000135931	ARMC9	-2.68522	-0.97056	0.194112	0.907099
ENSG00000172260	NEGR1	-0.32352	1.35878	2.68522	0.907099
ENSG00000269821	KCNQ1OT1	-0.258816	1.09997	2.68522	0.907099
ENSG00000163069	SGCB	-0.16176	0.711744	1.58525	0.910347
ENSG00000198431	TXNRD1	-1.5529	-0.711744	0.129408	0.910347
ENSG00000261128	RP11-18F14.2	-2.87933	-1.64995	0.32352	0.911678
ENSG00000110171	TRIM3	-0.291168	1.26173	2.4911	0.912578
ENSG00000138081	FBXO11	-0.226464	0.938208	2.03818	0.912578
ENSG00000049860	HEXB	-1.74701	-0.744096	0.129408	0.913164
ENSG00000099901	RANBP1	-0.16176	0.64704	1.35878	0.913164
ENSG00000111196	MAGOHB	-0.226464	0.938208	2.32934	0.913164
ENSG00000140365	COMMD4	-0.194112	0.841152	1.6823	0.913164
ENSG00000166888	STAT6	-2.23229	-0.841152	0.16176	0.913164
ENSG00000182199	SHMT2	-0.226464	0.8088	1.71466	0.913164
ENSG00000184260	HIST2H2AC	-0.32352	1.29408	5.43513	0.913164
ENSG00000197467	COL13A1	-0.226464	1.00291	2.3617	0.913164
ENSG00000075223	SEMA3C	-0.194112	0.8088	1.71466	0.914952
ENSG00000115107	STEAP3	-1.94112	-0.8088	0.16176	0.916427
ENSG00000119333	WDR34	-0.258816	0.97056	2.03818	0.916427
ENSG00000164574	GALNT10	-0.194112	0.744096	1.81171	0.916427
ENSG00000167333	TRIM68	-0.355872	3.46166	5.27337	0.916427
ENSG00000167513	CDT1	-0.355872	1.58525	3.10579	0.916427
ENSG00000174371	EXO1	-0.32352	3.42931	5.37043	0.916427
ENSG00000197646	PDCD1LG2	-0.32352	1.22938	2.55581	0.916427
ENSG00000011275	RNF216	-0.226464	0.905856	1.97347	0.917592
ENSG00000050820	BCAR1	-1.74701	-0.744096	0.16176	0.917592
ENSG00000099622	CIRBP	-0.194112	0.744096	1.6176	0.917592
ENSG00000100889	PCK2	-0.355872	1.58525	3.1705	0.917592
ENSG00000111731	C2CD5	-0.32352	1.29408	2.65286	0.917592
ENSG00000122545	2018-09-07	-0.194112	0.711744	1.48819	0.917592
ENSG00000138698	RAP1GDS1	-0.226464	0.841152	1.84406	0.917592
ENSG00000163874	ZC3H12A	-3.07344	-1.19702	0.258816	0.917592
ENSG00000253368	TRNP1	-1.97347	-0.841152	0.16176	0.917592
ENSG00000111737	RAB35	-2.52346	-0.97056	0.226464	0.918087
ENSG00000140105	WARS	-0.226464	0.841152	1.87642	0.918087
ENSG00000140406	MESDC1	-0.291168	1.16467	2.4264	0.918087
ENSG00000125827	TMX4	-2.26464	-0.938208	0.194112	0.920217
ENSG00000104812	GYS1	-1.64995	-0.679392	0.129408	0.920661
ENSG00000136146	MED4	-0.258816	1.00291	2.23229	0.922118
ENSG00000184752	NDUFA12	-0.16176	0.679392	1.52054	0.922118
ENSG00000100196	KDELR3	-0.194112	0.744096	1.71466	0.92218
ENSG00000100632	ERH	-0.194112	0.711744	1.52054	0.92218
ENSG00000151500	THYN1	-0.258816	1.03526	2.26464	0.923431
ENSG00000225190	PLEKHM1	-5.27337	-1.09997	0.291168	0.923602
ENSG00000123600	METTL8	-5.30573	-1.35878	0.291168	0.925837
ENSG00000130962	PRRG1	-5.30573	-1.13232	0.32352	0.925837
ENSG00000133131	MORC4	-0.291168	1.09997	2.52346	0.925837
ENSG00000149948	HMGA2	-1.19702	-0.517632	0.097056	0.925837
ENSG00000151503	NCAPD3	-0.291168	1.13232	2.4911	0.925837
ENSG00000176953	NFATC2IP	-0.258816	0.97056	2.07053	0.925837
ENSG00000180758	GPR157	-0.355872	1.32643	2.62051	0.925837
ENSG00000144061	NPHP1	-5.04691	-3.72048	0.355872	0.926692
ENSG00000133739	LRRCC1	-0.32352	4.36752	5.07926	0.930185
ENSG00000180182	MED14	-0.258816	1.06762	2.3617	0.930185
ENSG00000110851	PRDM4	-2.62051	-1.16467	0.258816	0.931617
ENSG00000105671	DDX49	-2.29699	-0.873504	0.194112	0.934186
ENSG00000108861	DUSP3	-1.77936	-0.744096	0.16176	0.934186
ENSG00000182504	CEP97	-0.32352	1.29408	2.62051	0.934186
ENSG00000183814	LIN9	-0.388224	4.43222	5.27337	0.934186
ENSG00000172366	FAM195A	-2.52346	-1.03526	0.226464	0.93432
ENSG00000159147	DONSON	-0.32352	1.19702	2.62051	0.935744
ENSG00000100461	RBM23	-0.355872	1.32643	2.78227	0.936828
ENSG00000106484	MEST	-0.355872	1.29408	5.53219	0.939796
ENSG00000100697	DICER1	-0.226464	0.841152	2.03818	0.940014
ENSG00000003393	ALS2	-5.40278	-1.39114	0.355872	0.941555
ENSG00000075151	EIF4G3	-1.81171	-0.744096	0.16176	0.941555
ENSG00000134453	RBM17	-0.194112	0.744096	1.64995	0.941555
ENSG00000175182	FAM131A	-4.94985	-3.75283	0.355872	0.941555
ENSG00000091986	CCDC80	-0.258816	0.97056	2.23229	0.942603
ENSG00000144026	ZNF514	-5.17632	-4.46457	0.355872	0.944574
ENSG00000160211	G6PD	-0.291168	1.03526	2.16758	0.944574
ENSG00000177283	FZD8	-2.19994	-0.905856	0.226464	0.947223
ENSG00000100804	PSMB5	-1.09997	-0.48528	0.097056	0.947709
ENSG00000160408	ST6GALNAC6	-0.32352	1.13232	2.52346	0.951273
ENSG00000165480	SKA3	-0.452928	1.6823	4.43222	0.951756
ENSG00000172113	NME6	-0.291168	1.09997	2.4911	0.95236
ENSG00000137656	BUD13	-0.388224	1.35878	2.71757	0.952526
ENSG00000257219	RP11-54A9.1	-2.87933	-1.09997	0.258816	0.952526
ENSG00000169964	TMEM42	-2.55581	-1.00291	0.258816	0.95375
ENSG00000185721	DRG1	-0.194112	0.711744	1.5529	0.95375
ENSG00000070540	WIPI1	-2.71757	-1.06762	0.258816	0.9538
ENSG00000112306	RPS12	-1.06762	-0.452928	0.097056	0.9538
ENSG00000116791	CRYZ	-2.3617	-1.00291	0.258816	0.9538
ENSG00000129084	PSMA1	-0.194112	0.64704	1.45584	0.9538
ENSG00000137770	CTDSPL2	-0.291168	1.03526	2.32934	0.9538
ENSG00000139174	PRICKLE1	-0.355872	3.59107	4.98221	0.9538
ENSG00000269728	RP11-145M9.4	-0.258816	0.905856	1.97347	0.9538
ENSG00000111247	RAD51AP1	-0.420576	1.58525	3.2999	0.954401
ENSG00000113716	HMGXB3	-2.58816	-1.03526	0.258816	0.954401
ENSG00000130202	PVRL2	-0.226464	0.8088	1.6176	0.954401
ENSG00000132478	UNK	-5.04691	-1.29408	0.32352	0.954401
ENSG00000134057	CCNB1	-0.48528	1.58525	3.84989	0.954401
ENSG00000141424	SLC39A6	-0.194112	0.679392	1.48819	0.954401
ENSG00000151366	NDUFC2	-0.226464	0.776448	1.6823	0.954401
ENSG00000160789	LMNA	-0.129408	0.48528	1.09997	0.954401
ENSG00000177674	AGTRAP	-2.03818	-0.841152	0.194112	0.954401
ENSG00000186162	CIDECP	-0.32352	1.13232	2.52346	0.954401
ENSG00000263244	RP11-473I1.10	-0.258816	0.905856	2.07053	0.954401
ENSG00000128656	CHN1	-0.226464	0.873504	2.39405	0.955264
ENSG00000136715	SAP130	-0.32352	1.16467	2.58816	0.955264
ENSG00000051523	CYBA	-2.13523	-0.905856	0.226464	0.957013
ENSG00000147813	NAPRT1	-0.355872	1.16467	2.58816	0.957374
ENSG00000140386	SCAPER	-0.388224	1.42349	2.81462	0.958382
ENSG00000065833	ME1	-0.291168	0.938208	2.29699	0.958474
ENSG00000063177	RPL18	-0.97056	-0.452928	0.097056	0.95888
ENSG00000095787	WAC	-0.194112	0.64704	1.42349	0.95888
ENSG00000100058	CRYBB2P1	-0.291168	1.00291	2.29699	0.95888
ENSG00000100603	SNW1	-0.258816	0.841152	2.00582	0.95888
ENSG00000111445	RFC5	-0.420576	1.52054	2.94403	0.95888
ENSG00000115109	EPB41L5	-0.355872	1.13232	2.81462	0.95888
ENSG00000115233	PSMD14	-1.35878	-0.582336	0.129408	0.95888
ENSG00000117280	RAB7L1	-4.8528	-3.49402	0.388224	0.95888
ENSG00000123374	CDK2	-0.32352	1.03526	2.4911	0.95888
ENSG00000125944	HNRNPR	-0.226464	0.744096	1.64995	0.95888
ENSG00000127947	PTPN12	-1.74701	-0.711744	0.194112	0.95888
ENSG00000129534	MIS18BP1	-0.355872	1.35878	2.71757	0.95888
ENSG00000136930	PSMB7	-1.16467	-0.48528	0.129408	0.95888
ENSG00000140265	ZSCAN29	-5.01456	-4.17341	0.420576	0.95888
ENSG00000146731	CCT6A	-0.16176	0.549984	1.19702	0.95888
ENSG00000149806	FAU	-1.06762	-0.452928	0.097056	0.95888
ENSG00000162819	BROX	-0.258816	0.8088	1.81171	0.95888
ENSG00000167535	CACNB3	-0.291168	1.00291	2.3617	0.95888
ENSG00000169288	MRPL1	-0.291168	0.938208	2.10288	0.95888
ENSG00000169926	KLF13	-0.291168	1.03526	2.29699	0.95888
ENSG00000180902	D2HGDH	-4.82045	-3.55872	0.355872	0.95888
ENSG00000198146	ZNF770	-2.74992	-1.16467	0.32352	0.95888
ENSG00000204348	DOM3Z	-0.388224	3.55872	5.01456	0.95888
ENSG00000217801	RP11-465B22.3	-5.20867	-1.03526	0.291168	0.95888
ENSG00000138678	AGPAT9	-5.04691	-3.59107	0.549984	0.960985
ENSG00000234741	GAS5	-1.71466	-0.711744	0.194112	0.960985
ENSG00000071246	VASH1	-0.355872	1.29408	2.87933	0.962568
ENSG00000079134	THOC1	-0.32352	1.09997	2.4911	0.962568
ENSG00000100116	GCAT	-5.46749	-1.48819	0.355872	0.962568
ENSG00000100479	POLE2	-0.388224	3.62342	5.11161	0.962568
ENSG00000105939	ZC3HAV1	-0.258816	0.8088	1.87642	0.962568
ENSG00000106399	RPA3	-0.291168	0.938208	2.13523	0.962568
ENSG00000106524	ANKMY2	-0.420576	1.42349	2.81462	0.962568
ENSG00000140044	JDP2	-0.388224	1.35878	3.33226	0.962568
ENSG00000167468	GPX4	-0.16176	0.549984	1.32643	0.962568
ENSG00000173917	HOXB2	-0.258816	0.8088	1.74701	0.962568
ENSG00000106245	BUD31	-0.226464	0.679392	1.5529	0.963346
ENSG00000148516	ZEB1	-0.226464	0.744096	1.64995	0.964049
ENSG00000104872	PIH1D1	-0.258816	0.8088	1.81171	0.96408
ENSG00000104442	ARMC1	-0.291168	0.905856	2.16758	0.964443
ENSG00000185420	SMYD3	-2.62051	-1.03526	0.291168	0.964523
ENSG00000040487	PQLC2	-2.4911	-0.938208	0.258816	0.968245
ENSG00000079257	LXN	-0.355872	1.16467	2.94403	0.968245
ENSG00000114942	EEF1B2	-1.09997	-0.48528	0.129408	0.968245
ENSG00000084463	WBP11	-0.291168	0.873504	1.94112	0.96858
ENSG00000101335	MYL9	-0.258816	0.841152	1.94112	0.96858
ENSG00000104728	ARHGEF10	-0.388224	1.22938	2.91168	0.96858
ENSG00000105640	RPL18A	-1.26173	-0.549984	0.129408	0.96858
ENSG00000106144	CASP2	-0.291168	0.938208	2.16758	0.96858
ENSG00000107562	CXCL12	-0.291168	3.52637	4.9175	0.96858
ENSG00000109475	RPL34	-0.97056	-0.420576	0.097056	0.96858
ENSG00000113282	CLINT1	-0.226464	0.679392	1.58525	0.96858
ENSG00000131873	CHSY1	-0.291168	0.97056	2.07053	0.96858
ENSG00000132383	RPA1	-0.291168	0.905856	1.90877	0.96858
ENSG00000137962	ARHGAP29	-4.56163	-1.29408	0.355872	0.96858
ENSG00000138074	SLC5A6	-2.65286	-0.97056	0.258816	0.96858
ENSG00000145014	TMEM44	-0.420576	1.35878	2.84698	0.96858
ENSG00000145779	TNFAIP8	-0.355872	1.19702	5.20867	0.96858
ENSG00000151617	EDNRA	-0.48528	1.48819	3.68813	0.96858
ENSG00000156599	ZDHHC5	-2.07053	-0.873504	0.226464	0.96858
ENSG00000159259	CHAF1B	-0.452928	4.52928	5.75865	0.96858
ENSG00000181666	HKR1	-0.388224	1.22938	2.52346	0.96858
ENSG00000186222	BLOC1S4	-3.10579	-1.22938	0.32352	0.96858
ENSG00000198561	CTNND1	-0.226464	0.679392	1.48819	0.96858
ENSG00000198945	L3MBTL3	-0.388224	3.39696	4.72339	0.96858
ENSG00000204356	NELFE	-0.226464	0.711744	1.5529	0.96858
ENSG00000249992	TMEM158	-1.71466	-0.614688	0.16176	0.96858
ENSG00000257267	ZNF271	-2.07053	-0.776448	0.226464	0.96858
ENSG00000261061	RP11-303E16.2	-0.388224	1.22938	4.88515	0.96858
ENSG00000002549	LAP3	-1.97347	-0.776448	0.226464	0.968609
ENSG00000048471	SNX29	-5.01456	-0.97056	0.291168	0.968609
ENSG00000111850	SMIM8	-4.72339	-3.52637	0.420576	0.968609
ENSG00000116954	RRAGC	-2.39405	-0.744096	0.194112	0.968609
ENSG00000117399	CDC20	-0.841152	2.62051	4.75574	0.968609
ENSG00000119632	IFI27L2	-1.32643	-0.549984	0.129408	0.968609
ENSG00000119865	CNRIP1	-0.291168	0.873504	2.03818	0.968609
ENSG00000122705	CLTA	-1.13232	-0.48528	0.129408	0.968609
ENSG00000123091	RNF11	-1.81171	-0.711744	0.194112	0.968609
ENSG00000123552	USP45	-5.04691	-4.20576	0.388224	0.968609
ENSG00000128606	LRRC17	-0.194112	0.614688	1.35878	0.968609
ENSG00000133816	MICAL2	-0.194112	0.582336	1.29408	0.968609
ENSG00000136527	TRA2B	-0.226464	0.744096	1.58525	0.968609
ENSG00000148950	IMMP1L	-0.32352	0.97056	2.3617	0.968609
ENSG00000160877	NACC1	-5.14397	-1.16467	0.355872	0.968609
ENSG00000161542	PRPSAP1	-0.291168	0.938208	2.10288	0.968609
ENSG00000161960	EIF4A1	-5.30573	-4.46457	0.452928	0.968609
ENSG00000164828	SUN1	-0.291168	0.97056	2.10288	0.968609
ENSG00000173846	PLK3	-2.4911	-1.09997	0.32352	0.968609
ENSG00000177432	NAP1L5	-4.65869	-3.42931	0.420576	0.968609
ENSG00000177733	HNRNPA0	-0.258816	0.8088	1.74701	0.968609
ENSG00000180879	SSR4	-1.19702	-0.517632	0.129408	0.968609
ENSG00000196419	XRCC6	-0.16176	0.517632	1.19702	0.968609
ENSG00000197006	METTL9	-1.52054	-0.614688	0.16176	0.968609
ENSG00000197451	HNRNPAB	-0.226464	0.679392	1.52054	0.968609
ENSG00000198231	DDX42	-0.258816	0.841152	1.90877	0.968609
ENSG00000198700	IPO9	-0.258816	0.8088	1.74701	0.968609
ENSG00000260804	RP11-566E18.3	-0.452928	1.16467	5.33808	0.968609
ENSG00000166037	CEP57	-0.32352	0.938208	2.07053	0.968859
ENSG00000138767	CNOT6L	-0.420576	1.35878	2.87933	0.970056
ENSG00000167157	PRRX2	-0.48528	1.45584	5.56454	0.970056
ENSG00000167645	YIF1B	-0.258816	0.744096	1.58525	0.970056
ENSG00000176974	SHMT1	-0.452928	3.49402	4.9175	0.970056
ENSG00000224945	RP11-82L18.2	-2.74992	-1.13232	0.355872	0.970056
ENSG00000227081	RP11-543P15.1	-4.78809	-3.52637	0.420576	0.970056
ENSG00000044574	HSPA5	-0.194112	0.549984	1.26173	0.970894
ENSG00000081721	DUSP12	-0.420576	1.16467	2.74992	0.970894
ENSG00000145386	CCNA2	-0.48528	1.5529	4.94985	0.971308
ENSG00000147454	SLC25A37	-1.52054	-0.614688	0.16176	0.971308
ENSG00000095752	IL11	-0.32352	0.97056	2.16758	0.97277
ENSG00000100403	ZC3H7B	-0.388224	1.06762	2.4264	0.97277
ENSG00000112308	C6orf62	-0.226464	0.711744	1.5529	0.97277
ENSG00000155760	FZD7	-0.420576	1.19702	2.4264	0.97277
ENSG00000164442	CITED2	-2.39405	-1.00291	0.291168	0.97277
ENSG00000178202	KDELC2	-0.32352	0.938208	2.23229	0.97277
ENSG00000180667	YOD1	-4.9175	-3.72048	0.355872	0.97277
ENSG00000198625	MDM4	-0.291168	0.873504	2.00582	0.97277
ENSG00000170855	TRIAP1	-2.4264	-0.905856	0.258816	0.97278
ENSG00000101928	MOSPD1	-2.23229	-0.938208	0.291168	0.97499
ENSG00000049130	KITLG	-2.4911	-1.06762	0.32352	0.975634
ENSG00000074410	CA12	-2.91168	-1.09997	0.355872	0.975634
ENSG00000074800	ENO1	-0.129408	0.388224	0.905856	0.975634
ENSG00000075415	SLC25A3	-1.03526	-0.452928	0.129408	0.975634
ENSG00000104756	KCTD9	-0.258816	0.8088	1.81171	0.975634
ENSG00000108406	DHX40	-2.78227	-0.97056	0.291168	0.975634
ENSG00000117228	GBP1	-0.420576	1.22938	2.84698	0.975634
ENSG00000124614	RPS10	-1.16467	-0.48528	0.129408	0.975634
ENSG00000129562	DAD1	-1.16467	-0.517632	0.129408	0.975634
ENSG00000138080	EMILIN1	-0.258816	0.776448	1.74701	0.975634
ENSG00000158321	AUTS2	-0.452928	3.55872	5.04691	0.975634
ENSG00000164219	PGGT1B	-0.420576	1.32643	2.58816	0.975634
ENSG00000170006	TMEM154	-2.84698	-1.42349	0.388224	0.975634
ENSG00000173915	USMG5	-1.09997	-0.452928	0.129408	0.975634
ENSG00000181404	XXyac-YRM2039.2	-0.420576	1.22938	5.27337	0.975634
ENSG00000188725	SMIM15	-2.4264	-0.873504	0.258816	0.975634
ENSG00000221968	FADS3	-2.87933	-1.00291	0.32352	0.975634
ENSG00000024422	EHD2	-0.226464	0.614688	1.35878	0.975784
ENSG00000055917	PUM2	-0.291168	0.8088	1.87642	0.975784
ENSG00000083845	RPS5	-1.03526	-0.452928	0.129408	0.975784
ENSG00000100347	SAMM50	-1.45584	-0.614688	0.194112	0.975784
ENSG00000100413	POLR3H	-1.90877	-0.711744	0.226464	0.975784
ENSG00000102054	RBBP7	-0.258816	0.711744	1.6823	0.975784
ENSG00000102172	SMS	-0.194112	0.582336	1.32643	0.975784
ENSG00000108559	NUP88	-0.32352	0.938208	2.10288	0.975784
ENSG00000109133	TMEM33	-1.58525	-0.679392	0.194112	0.975784
ENSG00000109920	FNBP4	-0.291168	0.776448	1.71466	0.975784
ENSG00000114346	ECT2	-0.582336	1.52054	2.71757	0.975784
ENSG00000116044	NFE2L2	-0.226464	0.679392	1.52054	0.975784
ENSG00000116285	ERRFI1	-1.94112	-0.744096	0.226464	0.975784
ENSG00000128512	DOCK4	-2.23229	-0.873504	0.291168	0.975784
ENSG00000128534	NAA38	-0.291168	0.841152	1.77936	0.975784
ENSG00000131732	ZCCHC9	-2.07053	-0.776448	0.258816	0.975784
ENSG00000135451	TROAP	-0.48528	1.42349	2.78227	0.975784
ENSG00000135862	LAMC1	-0.194112	0.549984	1.22938	0.975784
ENSG00000135956	TMEM127	-1.84406	-0.744096	0.226464	0.975784
ENSG00000143179	UCK2	-0.258816	0.679392	1.64995	0.975784
ENSG00000143401	ANP32E	-0.291168	0.8088	1.74701	0.975784
ENSG00000144677	CTDSPL	-0.388224	1.13232	2.58816	0.975784
ENSG00000149187	CELF1	-1.45584	-0.614688	0.16176	0.975784
ENSG00000149554	CHEK1	-0.388224	1.09997	2.62051	0.975784
ENSG00000156256	USP16	-0.258816	0.679392	1.52054	0.975784
ENSG00000156853	ZNF689	-0.452928	1.29408	4.52928	0.975784
ENSG00000157538	DSCR3	-2.16758	-0.841152	0.258816	0.975784
ENSG00000158042	MRPL17	-1.35878	-0.549984	0.16176	0.975784
ENSG00000159788	RGS12	-0.32352	0.905856	2.13523	0.975784
ENSG00000160124	CCDC58	-0.32352	0.873504	2.19994	0.975784
ENSG00000160336	ZNF761	-5.04691	-4.1087	0.48528	0.975784
ENSG00000164114	MAP9	-2.07053	-0.841152	0.258816	0.975784
ENSG00000169432	SCN9A	-0.420576	1.09997	2.45875	0.975784
ENSG00000170921	TANC2	-2.3617	-0.841152	0.258816	0.975784
ENSG00000171724	VAT1L	-0.48528	1.39114	3.04109	0.975784
ENSG00000172315	TP53RK	-1.97347	-0.711744	0.226464	0.975784
ENSG00000174943	KCTD13	-2.74992	-1.29408	0.388224	0.975784
ENSG00000178922	HYI	-0.420576	1.13232	4.9175	0.975784
ENSG00000188452	CERKL	-0.452928	1.29408	2.65286	0.975784
ENSG00000214655	ZSWIM8	-2.10288	-0.8088	0.258816	0.975784
ENSG00000249115	HAUS5	-0.388224	4.23811	5.04691	0.975784
ENSG00000257103	LSM14A	-0.226464	0.64704	1.48819	0.975784
ENSG00000117500	TMED5	-1.97347	-0.776448	0.258816	0.977174
ENSG00000233608	TWIST2	-0.388224	1.09997	2.58816	0.977174
ENSG00000006327	TNFRSF12A	-0.16176	0.452928	1.03526	0.977437
ENSG00000010404	IDS	-1.52054	-0.614688	0.194112	0.977437
ENSG00000027847	B4GALT7	-2.00582	-0.711744	0.226464	0.977437
ENSG00000056050	C4orf27	-0.32352	0.841152	1.94112	0.977437
ENSG00000071051	NCK2	-0.517632	1.39114	2.87933	0.977437
ENSG00000100612	DHRS7	-1.58525	-0.679392	0.226464	0.977437
ENSG00000111790	FGFR1OP2	-0.291168	0.776448	1.87642	0.977437
ENSG00000115514	TXNDC9	-1.84406	-0.711744	0.226464	0.977437
ENSG00000115998	C2orf42	-5.17632	-1.16467	0.420576	0.977437
ENSG00000128342	LIF	-4.23811	-1.42349	0.48528	0.977437
ENSG00000128596	CCDC136	-5.17632	-4.39987	0.48528	0.977437
ENSG00000130021	HDHD1	-2.55581	-0.873504	0.291168	0.977437
ENSG00000135506	OS9	-0.32352	0.873504	2.16758	0.977437
ENSG00000139926	FRMD6	-0.226464	0.582336	1.32643	0.977437
ENSG00000141027	NCOR1	-0.226464	0.614688	1.35878	0.977437
ENSG00000064932	SBNO2	-2.52346	-0.97056	0.32352	0.979419
ENSG00000090520	DNAJB11	-0.258816	0.64704	1.48819	0.979419
ENSG00000150961	SEC24D	-0.226464	0.614688	1.42349	0.979419
ENSG00000180357	ZNF609	-0.452928	1.03526	2.23229	0.979419
ENSG00000047849	MAP4	-0.16176	0.452928	1.06762	0.981697
ENSG00000065923	SLC9A7	-5.14397	-1.19702	0.388224	0.981697
ENSG00000075618	FSCN1	-0.258816	0.711744	1.6176	0.981697
ENSG00000079931	MOXD1	-5.11161	-4.27046	0.420576	0.981697
ENSG00000105248	CCDC94	-0.452928	1.29408	2.74992	0.981697
ENSG00000109736	MFSD10	-0.226464	0.614688	1.42349	0.981697
ENSG00000112769	LAMA4	-2.68522	-1.06762	0.355872	0.981697
ENSG00000115306	SPTBN1	-0.226464	0.614688	1.39114	0.981697
ENSG00000117222	RBBP5	-0.420576	1.00291	2.32934	0.981697
ENSG00000119638	NEK9	-0.355872	0.905856	2.16758	0.981697
ENSG00000125356	NDUFA1	-1.13232	-0.452928	0.129408	0.981697
ENSG00000126602	TRAP1	-5.27337	-1.09997	0.420576	0.981697
ENSG00000131269	ABCB7	-5.20867	-1.16467	0.420576	0.981697
ENSG00000134748	PRPF38A	-0.420576	1.03526	2.16758	0.981697
ENSG00000142676	RPL11	-0.97056	-0.420576	0.129408	0.981697
ENSG00000144724	PTPRG	-0.420576	1.09997	2.39405	0.981697
ENSG00000151849	CENPJ	-0.452928	1.26173	2.62051	0.981697
ENSG00000153048	CARHSP1	-0.32352	0.905856	2.26464	0.981697
ENSG00000155096	AZIN1	-0.291168	0.744096	1.6823	0.981697
ENSG00000163257	DCAF16	-0.452928	1.22938	2.68522	0.981697
ENSG00000164331	ANKRA2	-5.04691	-1.16467	0.420576	0.981697
ENSG00000166557	TMED3	-1.35878	-0.549984	0.16176	0.981697
ENSG00000167670	CHAF1A	-0.582336	1.71466	3.49402	0.981697
ENSG00000168487	BMP1	-0.355872	0.905856	1.97347	0.981697
ENSG00000177426	TGIF1	-2.74992	-1.03526	0.355872	0.981697
ENSG00000167565	SERTAD3	-0.355872	0.873504	1.94112	0.984013
ENSG00000137752	CASP1	-0.48528	1.29408	4.56163	0.984691
ENSG00000102078	SLC25A14	-0.452928	1.16467	2.65286	0.986679
ENSG00000106733	NMRK1	-5.01456	-4.27046	0.48528	0.986679
ENSG00000135930	EIF4E2	-0.226464	0.582336	1.32643	0.986679
ENSG00000167291	TBC1D16	-2.13523	-0.873504	0.291168	0.986679
ENSG00000197702	PARVA	-0.226464	0.582336	1.32643	0.986679
ENSG00000243701	RP11-446H18.3	-0.452928	1.26173	4.59398	0.986679
ENSG00000232533	AC093673.5	-2.39405	-0.905856	0.32352	0.986733
ENSG00000157107	FCHO2	-0.355872	0.905856	2.16758	0.987516
ENSG00000142657	PGD	-1.52054	-0.582336	0.194112	0.987519
ENSG00000203950	FAM127B	-0.226464	0.582336	1.39114	0.987519
ENSG00000055208	TAB2	-0.355872	0.905856	2.13523	0.988843
ENSG00000071082	RPL31	-0.938208	-0.388224	0.129408	0.988843
ENSG00000111640	GAPDH	-0.16176	0.355872	0.905856	0.988843
ENSG00000120688	WBP4	-0.291168	0.776448	1.81171	0.988843
ENSG00000126945	HNRNPH2	-1.97347	-0.776448	0.258816	0.988843
ENSG00000177971	IMP3	-1.84406	-0.679392	0.226464	0.988843
ENSG00000033100	CHPF2	-2.13523	-0.776448	0.291168	0.988885
ENSG00000125868	DSTN	-0.194112	0.48528	1.06762	0.988885
ENSG00000149929	HIRIP3	-0.48528	1.29408	3.00874	0.989585
ENSG00000067704	IARS2	-1.77936	-0.679392	0.226464	0.991563
ENSG00000071242	RPS6KA2	-0.48528	1.22938	2.78227	0.991563
ENSG00000104689	TNFRSF10A	-5.14397	-4.33517	0.517632	0.991563
ENSG00000162300	ZFPL1	-4.8528	-3.59107	0.452928	0.991563
ENSG00000164294	GPX8	-0.258816	0.64704	1.48819	0.991563
ENSG00000176393	RNPEP	-0.291168	0.711744	1.6176	0.991563
ENSG00000178033	FAM26E	-4.98221	-3.65578	0.517632	0.991563
ENSG00000189129	PLAC9	-0.258816	3.52637	4.98221	0.991563
ENSG00000005955	GGNBP2	-0.291168	0.679392	1.52054	0.99191
ENSG00000137492	PRKRIR	-0.32352	0.841152	2.16758	0.99191
ENSG00000149485	FADS1	-0.258816	0.679392	1.6176	0.99191
ENSG00000167625	ZNF526	-5.04691	-1.13232	0.420576	0.99191
ENSG00000174177	CTU2	-0.355872	0.873504	2.13523	0.99191
ENSG00000186908	ZDHHC17	-0.48528	1.29408	2.97638	0.99191
ENSG00000215251	FASTKD5	-3.1705	-1.22938	0.452928	0.99191
ENSG00000086015	MAST2	-2.23229	-0.905856	0.291168	0.992101
ENSG00000182628	SKA2	-0.32352	0.841152	2.00582	0.992101
ENSG00000214223	HNRNPA1P10	-0.452928	1.16467	4.1087	0.992392
ENSG00000127920	GNG11	-1.26173	-0.517632	0.194112	0.992786
ENSG00000184661	CDCA2	-0.48528	1.29408	2.78227	0.992786
ENSG00000250321	RP11-478C6.4	-0.420576	1.09997	3.9793	0.992786
ENSG00000007376	RPUSD1	-2.39405	-0.873504	0.32352	0.993011
ENSG00000053770	AP5M1	-2.81462	-1.42349	0.452928	0.993011
ENSG00000073111	MCM2	-0.582336	1.48819	3.33226	0.993011
ENSG00000100532	CGRRF1	-0.48528	1.13232	2.4911	0.993011
ENSG00000107863	ARHGAP21	-0.355872	0.841152	1.84406	0.993011
ENSG00000111011	RSRC2	-0.258816	0.64704	1.6176	0.993011
ENSG00000113161	HMGCR	-2.68522	-1.09997	0.388224	0.993011
ENSG00000120254	MTHFD1L	-0.32352	0.776448	1.87642	0.993011
ENSG00000120896	SORBS3	-0.32352	0.8088	1.90877	0.993011
ENSG00000120948	TARDBP	-0.291168	0.679392	1.45584	0.993011
ENSG00000122417	ODF2L	-0.355872	0.873504	1.94112	0.993011
ENSG00000126778	SIX1	-0.48528	1.26173	2.81462	0.993011
ENSG00000133065	SLC41A1	-0.48528	1.09997	2.58816	0.993011
ENSG00000137825	ITPKA	-0.517632	1.39114	3.00874	0.993011
ENSG00000138594	TMOD3	-0.291168	0.679392	1.6176	0.993011
ENSG00000140455	USP3	-2.07053	-0.776448	0.291168	0.993011
ENSG00000141552	ANAPC11	-0.194112	0.517632	1.16467	0.993011
ENSG00000142230	SAE1	-0.258816	0.614688	1.48819	0.993011
ENSG00000145332	KLHL8	-0.420576	1.03526	2.45875	0.993011
ENSG00000147100	SLC16A2	-0.388224	0.938208	2.23229	0.993011
ENSG00000148843	PDCD11	-1.6176	-0.64704	0.226464	0.993011
ENSG00000153815	CMIP	-4.88515	-1.13232	0.420576	0.993011
ENSG00000156136	DCK	-0.48528	1.19702	4.52928	0.993011
ENSG00000157954	WIPI2	-1.84406	-0.679392	0.258816	0.993011
ENSG00000162910	MRPL55	-1.52054	-0.582336	0.194112	0.993011
ENSG00000164323	KIAA1430	-0.32352	0.8088	1.90877	0.993011
ENSG00000166503	HDGFRP3	-0.355872	0.8088	1.87642	0.993011
ENSG00000166562	SEC11C	-2.19994	-0.8088	0.291168	0.993011
ENSG00000169228	RAB24	-0.452928	1.03526	4.9175	0.993011
ENSG00000170624	SGCD	-0.517632	1.42349	5.75865	0.993011
ENSG00000173085	COQ2	-2.65286	-0.938208	0.355872	0.993011
ENSG00000184076	UQCR10	-1.06762	-0.452928	0.16176	0.993011
ENSG00000186575	NF2	-1.64995	-0.64704	0.226464	0.993011
ENSG00000197056	ZMYM1	-5.04691	-1.13232	0.420576	0.993011
ENSG00000197299	BLM	-0.452928	3.33226	4.62633	0.993011
ENSG00000197324	LRP10	-1.19702	-0.48528	0.16176	0.993011
ENSG00000197928	ZNF677	-5.01456	-1.06762	0.452928	0.993011
ENSG00000203832	NBPF20	-4.78809	-1.13232	0.420576	0.993011
ENSG00000220937	RP11-125K10.2	-0.420576	4.17341	4.94985	0.993011
ENSG00000224971	SUMO2P3	-0.452928	1.13232	4.56163	0.993011
ENSG00000259330	RP11-64K12.2	-3.00874	-1.16467	0.420576	0.993011
ENSG00000260708	CTA-29F11.1	-5.20867	-4.39987	0.582336	0.993011
ENSG00000156802	ATAD2	-0.517632	1.22938	2.71757	0.993797
ENSG00000092964	DPYSL2	-0.291168	0.679392	1.64995	0.994245
ENSG00000075213	SEMA3A	-0.258816	0.64704	1.52054	0.994955
ENSG00000134531	EMP1	-1.87642	-0.711744	0.291168	0.995069
ENSG00000063978	RNF4	-1.84406	-0.711744	0.258816	0.995085
ENSG00000153560	UBP1	-0.32352	0.744096	1.71466	0.995961
ENSG00000166012	TAF1D	-0.291168	0.679392	1.6823	0.995961
ENSG00000144591	GMPPA	-0.258816	0.64704	1.58525	0.996279
ENSG00000163479	SSR2	-0.194112	0.452928	1.09997	0.996279
ENSG00000006712	PAF1	-0.32352	0.744096	1.6823	0.996386
ENSG00000172301	COPRS	-1.84406	-0.711744	0.258816	0.996386
ENSG00000108528	SLC25A11	-1.6176	-0.614688	0.226464	0.996409
ENSG00000131018	SYNE1	-0.32352	0.711744	1.6176	0.997491
ENSG00000145632	PLK2	-2.68522	-1.13232	0.48528	0.997491
ENSG00000041802	LSG1	-2.03818	-0.8088	0.291168	0.998257
ENSG00000147604	RPL7	-1.5529	-0.614688	0.226464	0.998581
ENSG00000165417	GTF2A1	-2.45875	-0.776448	0.32352	0.998581
ENSG00000169499	PLEKHA2	-0.549984	1.32643	2.68522	0.998581
ENSG00000171488	LRRC8C	-0.291168	0.711744	1.77936	0.998581
ENSG00000178913	TAF7	-2.00582	-0.744096	0.291168	0.998581
ENSG00000179958	DCTPP1	-0.32352	0.776448	1.87642	0.998581
ENSG00000116237	ICMT	-0.258816	0.64704	1.45584	0.999504
ENSG00000224578	CTD-2119F7.2	-0.48528	0.905856	4.98221	0.999833
ENSG00000000003	TSPAN6	-0.776448	0.614688	1.74701	1
ENSG00000000419	DPM1	-1.00291	0.064704	0.97056	1
ENSG00000000460	C1orf112	-3.2999	3.33226	4.72339	1
ENSG00000001036	FUCA2	-0.938208	0	0.873504	1
ENSG00000001084	GCLC	-2.4264	-0.48528	1.13232	1
ENSG00000001167	NFYA	-1.84406	-0.194112	1.09997	1
ENSG00000001460	STPG1	-0.549984	1.06762	2.78227	1
ENSG00000001461	NIPAL3	-1.42349	0.097056	1.32643	1
ENSG00000001497	LAS1L	-0.48528	0.744096	2.00582	1
ENSG00000001617	SEMA3F	-1.6176	0	1.6823	1
ENSG00000001629	ANKIB1	-1.06762	0.194112	1.42349	1
ENSG00000001631	KRIT1	-2.03818	-0.355872	1.03526	1
ENSG00000002330	BAD	-0.905856	0.16176	1.13232	1
ENSG00000002822	MAD1L1	-0.711744	0.776448	1.90877	1
ENSG00000002919	SNX11	-1.84406	0.129408	1.87642	1
ENSG00000003056	M6PR	-1.29408	-0.129408	0.905856	1
ENSG00000003249	DBNDD1	-2.19994	-0.420576	1.29408	1
ENSG00000003402	CFLAR	-0.711744	0.388224	1.5529	1
ENSG00000003436	TFPI	-1.16467	-0.129408	0.873504	1
ENSG00000003509	NDUFAF7	-2.07053	-0.388224	1.29408	1
ENSG00000003756	RBM5	-1.45584	-0.064704	1.00291	1
ENSG00000004059	ARF5	-0.711744	0.226464	1.06762	1
ENSG00000004142	POLDIP2	-1.00291	-0.16176	0.614688	1
ENSG00000004399	PLXND1	-0.420576	0.8088	1.94112	1
ENSG00000004455	AK2	-0.48528	0.291168	1.09997	1
ENSG00000004478	FKBP4	-1.90877	-0.711744	0.32352	1
ENSG00000004487	KDM1A	-0.48528	0.549984	1.6176	1
ENSG00000004534	RBM6	-0.711744	0.258816	1.09997	1
ENSG00000004700	RECQL	-0.97056	0.32352	1.6823	1
ENSG00000004766	CCDC132	-1.39114	0.452928	2.00582	1
ENSG00000004776	HSPB6	-4.62633	-0.452928	1.09997	1
ENSG00000004779	NDUFAB1	-0.873504	-0.194112	0.452928	1
ENSG00000004864	SLC25A13	-0.97056	0.291168	1.64995	1
ENSG00000004866	ST7	-0.776448	0.549984	1.84406	1
ENSG00000004897	CDC27	-0.32352	0.582336	1.42349	1
ENSG00000004961	HCCS	-0.582336	0.517632	1.6176	1
ENSG00000004975	DVL2	-1.22938	0.194112	1.71466	1
ENSG00000005007	UPF1	-1.87642	-0.517632	0.679392	1
ENSG00000005020	SKAP2	-2.07053	-0.420576	0.938208	1
ENSG00000005022	SLC25A5	-1.00291	-0.194112	0.582336	1
ENSG00000005059	CCDC109B	-0.776448	0.549984	2.74992	1
ENSG00000005075	POLR2J	-1.19702	-0.097056	0.938208	1
ENSG00000005100	DHX33	-1.13232	0	1.13232	1
ENSG00000005156	LIG3	-0.549984	0.97056	2.4911	1
ENSG00000005175	RPAP3	-1.22938	-0.097056	1.00291	1
ENSG00000005194	CIAPIN1	-1.90877	-0.582336	0.517632	1
ENSG00000005206	SPPL2B	-0.8088	0.549984	1.77936	1
ENSG00000005238	FAM214B	-2.32934	-0.614688	0.776448	1
ENSG00000005243	COPZ2	-0.744096	0.905856	2.26464	1
ENSG00000005249	PRKAR2B	-3.88224	0.16176	1.81171	1
ENSG00000005302	MSL3	-1.16467	0.064704	1.29408	1
ENSG00000005339	CREBBP	-0.679392	0.452928	1.5529	1
ENSG00000005436	GCFC2	-1.09997	0.291168	1.58525	1
ENSG00000005448	WDR54	-0.582336	0.549984	1.58525	1
ENSG00000005469	CROT	-1.64995	0.291168	1.58525	1
ENSG00000005486	RHBDD2	-0.744096	0.258816	1.22938	1
ENSG00000005700	IBTK	-0.679392	0.48528	1.52054	1
ENSG00000005801	ZNF195	-1.97347	-0.355872	1.00291	1
ENSG00000005810	MYCBP2	-1.19702	-0.064704	0.905856	1
ENSG00000005812	FBXL3	-0.711744	0.744096	2.23229	1
ENSG00000005884	ITGA3	-1.48819	-0.16176	0.873504	1
ENSG00000005889	ZFX	-0.711744	0.388224	1.42349	1
ENSG00000005893	LAMP2	-0.8088	0.032352	0.8088	1
ENSG00000006007	GDE1	-1.00291	0.16176	1.13232	1
ENSG00000006015	C19orf60	-0.679392	0.16176	0.97056	1
ENSG00000006042	TMEM98	-0.679392	0.776448	2.00582	1
ENSG00000006114	SYNRG	-1.03526	0.064704	1.09997	1
ENSG00000006118	TMEM132A	-1.06762	0.194112	1.09997	1
ENSG00000006125	AP2B1	-0.549984	0.388224	1.26173	1
ENSG00000006194	ZNF263	-1.19702	0.64704	2.23229	1
ENSG00000006453	BAIAP2L1	-3.04109	-0.032352	1.6823	1
ENSG00000006468	ETV1	-0.873504	0.291168	1.39114	1
ENSG00000006530	AGK	-1.39114	0.194112	1.6823	1
ENSG00000006534	ALDH3B1	-1.94112	-0.452928	1.13232	1
ENSG00000006576	PHTF2	-0.582336	0.841152	2.00582	1
ENSG00000006625	GGCT	-1.90877	-0.258816	0.776448	1
ENSG00000006652	IFRD1	-2.10288	-0.614688	0.744096	1
ENSG00000006695	COX10	-1.58525	0.129408	1.84406	1
ENSG00000006704	GTF2IRD1	-0.64704	1.06762	4.65869	1
ENSG00000006715	VPS41	-2.58816	-0.744096	0.517632	1
ENSG00000006744	ELAC2	-1.13232	-0.064704	0.8088	1
ENSG00000006756	ARSD	-0.97056	0.679392	2.13523	1
ENSG00000006757	PNPLA4	-1.03526	0.841152	2.3617	1
ENSG00000006831	ADIPOR2	-1.6176	-0.226464	0.938208	1
ENSG00000006837	CDKL3	-4.82045	-0.517632	0.776448	1
ENSG00000007047	MARK4	-1.6176	-0.194112	0.938208	1
ENSG00000007080	CCDC124	-0.905856	-0.064704	0.711744	1
ENSG00000007168	PAFAH1B1	-0.776448	0.064704	0.841152	1
ENSG00000007202	KIAA0100	-1.42349	-0.355872	0.517632	1
ENSG00000007237	GAS7	-4.43222	-0.16176	1.48819	1
ENSG00000007341	ST7L	-1.29408	0.32352	1.77936	1
ENSG00000007384	RHBDF1	-1.35878	-0.355872	0.679392	1
ENSG00000007392	LUC7L	-0.679392	0.226464	1.06762	1
ENSG00000007520	TSR3	-1.71466	-0.258816	0.97056	1
ENSG00000007541	PIGQ	-2.03818	-0.226464	1.22938	1
ENSG00000007545	CRAMP1L	-1.45584	0.291168	1.84406	1
ENSG00000007866	TEAD3	-1.26173	0.388224	1.90877	1
ENSG00000007923	DNAJC11	-1.84406	-0.258816	1.32643	1
ENSG00000008018	PSMB1	-0.8088	-0.226464	0.32352	1
ENSG00000008083	JARID2	-1.00291	0.549984	2.00582	1
ENSG00000008130	NADK	-2.07053	-0.388224	1.22938	1
ENSG00000008256	CYTH3	-1.35878	0.226464	2.07053	1
ENSG00000008282	SYPL1	-1.26173	-0.32352	0.452928	1
ENSG00000008283	CYB561	-5.01456	-0.841152	0.679392	1
ENSG00000008294	SPAG9	-1.09997	0.32352	1.48819	1
ENSG00000008324	SS18L2	-2.29699	-0.517632	0.905856	1
ENSG00000008394	MGST1	-0.97056	-0.226464	0.452928	1
ENSG00000008405	CRY1	-1.35878	0.291168	1.87642	1
ENSG00000008513	ST3GAL1	-0.48528	0.388224	1.19702	1
ENSG00000008710	PKD1	-1.16467	0.32352	1.58525	1
ENSG00000008838	MED24	-2.39405	-0.452928	0.776448	1
ENSG00000008853	RHOBTB2	-1.22938	0.776448	2.13523	1
ENSG00000008869	HEATR5B	-1.52054	0.16176	1.6823	1
ENSG00000008952	SEC62	-0.420576	0.291168	0.97056	1
ENSG00000008988	RPS20	-0.582336	0.032352	0.64704	1
ENSG00000009307	CSDE1	-0.355872	0.291168	0.905856	1
ENSG00000009335	UBE3C	-0.452928	0.517632	1.52054	1
ENSG00000009413	REV3L	-0.873504	0.258816	1.52054	1
ENSG00000009780	FAM76A	-1.26173	0.32352	1.6176	1
ENSG00000009830	POMT2	-1.32643	0.064704	1.39114	1
ENSG00000009844	VTA1	-0.873504	0.194112	1.13232	1
ENSG00000010017	RANBP9	-0.873504	0.32352	1.45584	1
ENSG00000010072	SPRTN	-1.77936	-0.097056	1.6823	1
ENSG00000010165	METTL13	-1.26173	0.226464	1.58525	1
ENSG00000010219	DYRK4	-0.64704	1.03526	2.55581	1
ENSG00000010244	ZNF207	-0.938208	-0.16176	0.582336	1
ENSG00000010256	UQCRC1	-0.420576	0.258816	0.873504	1
ENSG00000010270	STARD3NL	-0.776448	0.48528	1.58525	1
ENSG00000010278	CD9	-1.52054	-0.549984	0.355872	1
ENSG00000010295	IFFO1	-1.19702	0.16176	1.64995	1
ENSG00000010322	NISCH	-1.52054	0.064704	1.32643	1
ENSG00000010626	LRRC23	-4.17341	0	3.9793	1
ENSG00000010704	HFE	-3.52637	0.48528	4.044	1
ENSG00000010803	SCMH1	-1.35878	0.258816	1.87642	1
ENSG00000010810	FYN	-2.4264	-0.679392	0.841152	1
ENSG00000010818	HIVEP2	-2.32934	-0.711744	0.841152	1
ENSG00000011007	TCEB3	-1.5529	-0.549984	0.420576	1
ENSG00000011009	LYPLA2	-1.6176	-0.388224	0.549984	1
ENSG00000011021	CLCN6	-4.52928	-0.679392	0.873504	1
ENSG00000011105	TSPAN9	-1.42349	0.097056	1.48819	1
ENSG00000011114	BTBD7	-0.841152	0.388224	1.45584	1
ENSG00000011132	APBA3	-1.42349	0.388224	1.84406	1
ENSG00000011198	ABHD5	-1.29408	0.64704	2.3617	1
ENSG00000011260	UTP18	-1.22938	-0.129408	0.873504	1
ENSG00000011295	TTC19	-1.48819	-0.064704	1.16467	1
ENSG00000011304	PTBP1	-0.873504	-0.097056	0.679392	1
ENSG00000011376	LARS2	-1.32643	0.355872	1.74701	1
ENSG00000011405	PIK3C2A	-1.45584	-0.291168	0.776448	1
ENSG00000011422	PLAUR	-1.29408	-0.48528	0.194112	1
ENSG00000011451	WIZ	-0.355872	0.64704	1.64995	1
ENSG00000011485	PPP5C	-1.6823	-0.064704	1.26173	1
ENSG00000011523	CEP68	-1.03526	0.905856	2.55581	1
ENSG00000011566	MAP4K3	-2.4911	-0.776448	0.517632	1
ENSG00000011638	TMEM159	-0.64704	0.582336	1.81171	1
ENSG00000012061	ERCC1	-1.42349	-0.291168	0.549984	1
ENSG00000012174	MBTPS2	-2.07053	-0.582336	0.744096	1
ENSG00000012232	EXTL3	-1.09997	0.032352	1.06762	1
ENSG00000012660	ELOVL5	-0.679392	0.388224	1.26173	1
ENSG00000012822	CALCOCO1	-2.39405	-0.776448	0.8088	1
ENSG00000012963	UBR7	-1.00291	0.582336	2.07053	1
ENSG00000012983	MAP4K5	-0.355872	0.614688	1.6176	1
ENSG00000013016	EHD3	-1.77936	-0.129408	1.16467	1
ENSG00000013275	PSMC4	-1.22938	-0.388224	0.388224	1
ENSG00000013288	MAN2B2	-0.873504	0.355872	1.58525	1
ENSG00000013364	MVP	-1.22938	-0.452928	0.291168	1
ENSG00000013375	PGM3	-0.679392	0.388224	1.29408	1
ENSG00000013441	CLK1	-0.873504	0.388224	1.6823	1
ENSG00000013503	POLR3B	-1.64995	0.064704	1.6176	1
ENSG00000013561	RNF14	-1.58525	-0.355872	0.711744	1
ENSG00000013563	DNASE1L1	-1.09997	0.355872	2.19994	1
ENSG00000013573	DDX11	-2.87933	0.355872	4.30281	1
ENSG00000013583	HEBP1	-1.39114	0.355872	1.64995	1
ENSG00000013588	GPRC5A	-2.87933	0.064704	2.52346	1
ENSG00000014123	UFL1	-1.39114	0.032352	1.13232	1
ENSG00000014138	POLA2	-0.517632	0.97056	2.26464	1
ENSG00000014164	ZC3H3	-1.09997	0.64704	2.19994	1
ENSG00000014216	CAPN1	-1.09997	-0.194112	0.679392	1
ENSG00000014641	MDH1	-0.48528	0.32352	1.09997	1
ENSG00000014824	SLC30A9	-0.549984	0.388224	1.22938	1
ENSG00000014914	MTMR11	-3.75283	-0.064704	3.72048	1
ENSG00000014919	COX15	-1.32643	-0.129408	0.905856	1
ENSG00000015153	YAF2	-0.841152	0.355872	1.48819	1
ENSG00000015171	ZMYND11	-1.06762	0.194112	1.29408	1
ENSG00000015475	BID	-0.420576	0.355872	1.16467	1
ENSG00000015479	MATR3	-0.614688	0.258816	1.03526	1
ENSG00000015676	NUDCD3	-1.19702	-0.291168	0.549984	1
ENSG00000017260	ATP2C1	-1.22938	0.129408	1.19702	1
ENSG00000017483	SLC38A5	-4.33517	-0.938208	1.52054	1
ENSG00000017797	RALBP1	-0.64704	0.258816	1.13232	1
ENSG00000018189	RUFY3	-2.03818	-0.452928	0.841152	1
ENSG00000018408	WWTR1	-0.744096	0.226464	1.13232	1
ENSG00000018510	AGPS	-0.711744	0.711744	1.84406	1
ENSG00000018610	CXorf56	-5.14397	-1.16467	0.517632	1
ENSG00000018699	TTC27	-1.81171	-0.064704	1.45584	1
ENSG00000019144	PHLDB1	-1.74701	-0.582336	0.549984	1
ENSG00000019549	SNAI2	-1.48819	-0.129408	0.938208	1
ENSG00000019991	HGF	-2.13523	-0.16176	1.09997	1
ENSG00000019995	ZRANB1	-0.776448	0.48528	1.5529	1
ENSG00000020129	NCDN	-1.71466	-0.48528	0.64704	1
ENSG00000020256	ZFP64	-1.35878	0.388224	1.90877	1
ENSG00000020426	MNAT1	-0.776448	0.549984	1.6823	1
ENSG00000020577	SAMD4A	-1.77936	0.032352	1.26173	1
ENSG00000020922	MRE11A	-1.03526	0.420576	1.90877	1
ENSG00000021355	SERPINB1	-1.26173	0.097056	1.42349	1
ENSG00000021574	SPAST	-4.62633	-0.291168	1.39114	1
ENSG00000021762	OSBPL5	-1.48819	0.129408	1.6823	1
ENSG00000021776	AQR	-1.22938	0.129408	1.32643	1
ENSG00000022267	FHL1	-1.35878	0.032352	1.42349	1
ENSG00000022277	RTFDC1	-0.48528	0.452928	1.32643	1
ENSG00000022840	RNF10	-1.6176	-0.48528	0.679392	1
ENSG00000023041	ZDHHC6	-1.35878	0.226464	1.45584	1
ENSG00000023191	RNH1	-0.711744	0.129408	0.905856	1
ENSG00000023228	NDUFS1	-0.452928	0.744096	1.97347	1
ENSG00000023287	RB1CC1	-1.22938	-0.16176	0.744096	1
ENSG00000023318	ERP44	-1.19702	-0.226464	0.64704	1
ENSG00000023516	AKAP11	-1.13232	-0.032352	0.905856	1
ENSG00000023572	GLRX2	-1.58525	-0.48528	0.549984	1
ENSG00000023608	SNAPC1	-1.39114	0.097056	1.35878	1
ENSG00000023734	STRAP	-1.06762	-0.226464	0.517632	1
ENSG00000023902	PLEKHO1	-0.614688	0.549984	1.58525	1
ENSG00000023909	GCLM	-0.64704	0.711744	2.10288	1
ENSG00000024048	UBR2	-0.744096	0.614688	1.71466	1
ENSG00000024862	CCDC28A	-3.62342	0.097056	1.81171	1
ENSG00000025156	HSF2	-1.39114	0.258816	1.84406	1
ENSG00000025293	PHF20	-0.744096	0.226464	1.22938	1
ENSG00000025772	TOMM34	-1.5529	-0.549984	0.32352	1
ENSG00000025796	SEC63	-0.388224	0.420576	1.22938	1
ENSG00000025800	KPNA6	-0.582336	0.258816	1.00291	1
ENSG00000026025	VIM	-0.194112	0.355872	0.873504	1
ENSG00000026103	FAS	-2.26464	-0.420576	1.16467	1
ENSG00000026297	RNASET2	-4.75574	-0.582336	1.03526	1
ENSG00000026508	CD44	-0.517632	0.097056	0.64704	1
ENSG00000027001	MIPEP	-1.84406	0.129408	1.48819	1
ENSG00000027697	IFNGR1	-0.549984	0.614688	1.77936	1
ENSG00000028116	VRK2	-1.16467	0.48528	2.00582	1
ENSG00000028203	VEZT	-0.48528	0.711744	1.87642	1
ENSG00000028277	POU2F2	-1.26173	-0.258816	0.614688	1
ENSG00000028310	BRD9	-0.517632	0.549984	1.58525	1
ENSG00000028528	SNX1	-0.8088	0.226464	1.22938	1
ENSG00000028839	TBPL1	-1.48819	-0.194112	0.905856	1
ENSG00000029153	ARNTL2	-1.90877	-0.420576	0.905856	1
ENSG00000029363	BCLAF1	-0.64704	0.129408	0.841152	1
ENSG00000029364	SLC39A9	-0.905856	0.291168	1.48819	1
ENSG00000029639	TFB1M	-2.4264	-0.679392	0.679392	1
ENSG00000029725	RABEP1	-1.52054	-0.48528	0.452928	1
ENSG00000030066	NUP160	-1.48819	0.097056	1.42349	1
ENSG00000030110	BAK1	-1.81171	-0.194112	1.16467	1
ENSG00000030582	GRN	-1.39114	-0.16176	0.679392	1
ENSG00000031003	FAM13B	-2.4264	-1.03526	0.97056	1
ENSG00000031081	ARHGAP31	-1.03526	0.841152	2.52346	1
ENSG00000031698	SARS	-0.711744	0.032352	0.776448	1
ENSG00000031823	RANBP3	-1.84406	-0.549984	0.873504	1
ENSG00000032219	ARID4A	-2.39405	-0.776448	0.64704	1
ENSG00000032389	TSSC1	-1.16467	0.452928	1.6176	1
ENSG00000032444	PNPLA6	-1.39114	-0.388224	0.48528	1
ENSG00000032742	IFT88	-1.42349	0.355872	1.90877	1
ENSG00000033011	ALG1	-1.81171	-0.032352	1.32643	1
ENSG00000033030	ZCCHC8	-0.8088	0.64704	2.03818	1
ENSG00000033050	ABCF2	-1.45584	-0.48528	0.388224	1
ENSG00000033170	FUT8	-0.582336	1.13232	2.58816	1
ENSG00000033178	UBA6	-0.97056	0	0.938208	1
ENSG00000033627	ATP6V0A1	-1.35878	-0.032352	1.19702	1
ENSG00000033800	PIAS1	-1.74701	-0.291168	1.13232	1
ENSG00000033867	SLC4A7	-1.71466	-0.452928	0.744096	1
ENSG00000034053	APBA2	-1.13232	0.032352	1.09997	1
ENSG00000034152	MAP2K3	-1.13232	0.064704	0.938208	1
ENSG00000034533	ASTE1	-3.2352	3.46166	4.72339	1
ENSG00000034677	RNF19A	-0.8088	0.905856	2.39405	1
ENSG00000034693	PEX3	-1.13232	0.711744	2.10288	1
ENSG00000034713	GABARAPL2	-0.679392	0.129408	0.873504	1
ENSG00000035141	FAM136A	-0.776448	0.452928	1.58525	1
ENSG00000035681	NSMAF	-1.29408	0.291168	1.6823	1
ENSG00000035687	ADSS	-1.64995	-0.355872	0.841152	1
ENSG00000035928	RFC1	-0.517632	0.841152	1.94112	1
ENSG00000036054	TBC1D23	-0.905856	0.194112	1.35878	1
ENSG00000036257	CUL3	-0.582336	0.452928	1.42349	1
ENSG00000036549	ZZZ3	-1.00291	0.420576	1.71466	1
ENSG00000037042	TUBG2	-1.6823	-0.097056	1.42349	1
ENSG00000037241	RPL26L1	-0.614688	0.355872	1.32643	1
ENSG00000037637	FBXO42	-1.6176	0.097056	1.45584	1
ENSG00000037749	MFAP3	-1.00291	0.679392	2.32934	1
ENSG00000037897	METTL1	-0.388224	0.873504	2.16758	1
ENSG00000038002	AGA	-2.32934	-0.8088	0.841152	1
ENSG00000038219	BOD1L1	-0.873504	0.258816	1.22938	1
ENSG00000038274	MAT2B	-0.549984	0.48528	1.45584	1
ENSG00000038532	CLEC16A	-3.39696	0.064704	1.64995	1
ENSG00000039123	SKIV2L2	-1.45584	-0.129408	1.06762	1
ENSG00000039139	DNAH5	-1.06762	0.517632	1.84406	1
ENSG00000039319	ZFYVE16	-1.00291	0.129408	1.19702	1
ENSG00000039523	FAM65A	-1.5529	-0.355872	0.744096	1
ENSG00000039560	RAI14	-0.679392	0.032352	0.679392	1
ENSG00000039650	PNKP	-2.00582	-0.452928	0.873504	1
ENSG00000040199	PHLPP2	-1.06762	0.679392	1.97347	1
ENSG00000040341	STAU2	-0.614688	1.13232	3.07344	1
ENSG00000040633	PHF23	-2.71757	-0.711744	0.48528	1
ENSG00000040933	INPP4A	-1.48819	0.258816	1.64995	1
ENSG00000041357	PSMA4	-0.420576	0.226464	0.841152	1
ENSG00000041880	PARP3	-1.35878	0.291168	2.45875	1
ENSG00000041988	THAP3	-2.29699	-0.679392	0.711744	1
ENSG00000042286	AIFM2	-2.29699	-0.355872	1.00291	1
ENSG00000042317	SPATA7	-4.49693	-0.226464	1.22938	1
ENSG00000042429	MED17	-1.22938	0.064704	1.48819	1
ENSG00000042445	RETSAT	-2.68522	-1.16467	0.8088	1
ENSG00000042493	CAPG	-1.09997	0.679392	2.03818	1
ENSG00000043093	DCUN1D1	-1.42349	-0.16176	1.06762	1
ENSG00000043143	PHF15	-1.48819	0.226464	1.77936	1
ENSG00000043514	TRIT1	-4.72339	-0.873504	0.873504	1
ENSG00000044090	CUL7	-1.26173	0.226464	1.45584	1
ENSG00000044115	CTNNA1	-0.48528	0.258816	0.905856	1
ENSG00000044459	CNTLN	-0.64704	1.06762	2.52346	1
ENSG00000046647	GEMIN8	-4.1087	-0.64704	1.06762	1
ENSG00000046651	OFD1	-2.07053	-0.452928	0.873504	1
ENSG00000047056	WDR37	-1.52054	0.291168	1.74701	1
ENSG00000047188	YTHDC2	-1.06762	0.129408	1.26173	1
ENSG00000047230	CTPS2	-1.74701	0.064704	1.81171	1
ENSG00000047315	POLR2B	-1.32643	-0.129408	0.938208	1
ENSG00000047346	FAM214A	-4.88515	-0.905856	1.03526	1
ENSG00000047410	TPR	-0.355872	0.452928	1.19702	1
ENSG00000047578	KIAA0556	-1.84406	-0.097056	1.52054	1
ENSG00000047579	DTNBP1	-1.13232	0.8088	2.10288	1
ENSG00000047621	C12orf4	-1.74701	0.420576	1.97347	1
ENSG00000047634	SCML1	-2.10288	-0.420576	0.97056	1
ENSG00000047644	WWC3	-1.00291	0.291168	1.22938	1
ENSG00000047932	GOPC	-0.549984	0.388224	1.29408	1
ENSG00000048028	USP28	-3.39696	0.938208	4.59398	1
ENSG00000048052	HDAC9	-2.29699	-0.582336	0.8088	1
ENSG00000048140	TSPAN17	-1.03526	0.16176	1.26173	1
ENSG00000048162	NOP16	-2.16758	-0.744096	0.355872	1
ENSG00000048405	ZNF800	-1.6176	-0.097056	1.29408	1
ENSG00000048544	MRPS10	-0.776448	0.129408	1.03526	1
ENSG00000048649	RSF1	-1.22938	-0.194112	0.64704	1
ENSG00000048707	VPS13D	-1.39114	0.097056	1.26173	1
ENSG00000048740	CELF2	-4.07635	-0.291168	1.5529	1
ENSG00000048828	FAM120A	-0.905856	-0.194112	0.48528	1
ENSG00000048991	R3HDM1	-1.16467	0	1.13232	1
ENSG00000049167	ERCC8	-3.2352	-0.355872	1.22938	1
ENSG00000049239	H6PD	-1.84406	-0.549984	0.517632	1
ENSG00000049245	VAMP3	-1.26173	-0.420576	0.32352	1
ENSG00000049323	LTBP1	-0.420576	0.355872	1.00291	1
ENSG00000049449	RCN1	-0.614688	0.194112	0.938208	1
ENSG00000049618	ARID1B	-0.938208	0.48528	1.71466	1
ENSG00000049656	CLPTM1L	-1.00291	0	0.938208	1
ENSG00000049759	NEDD4L	-1.90877	-0.32352	1.42349	1
ENSG00000049883	PTCD2	-4.27046	0	1.94112	1
ENSG00000050130	JKAMP	-2.00582	-0.452928	0.679392	1
ENSG00000050393	CCDC90A	-0.614688	0.452928	1.48819	1
ENSG00000050405	LIMA1	-1.09997	0.194112	1.22938	1
ENSG00000050426	LETMD1	-1.5529	0.291168	1.81171	1
ENSG00000050438	SLC4A8	-0.614688	4.01165	4.9175	1
ENSG00000050748	MAPK9	-1.64995	-0.258816	0.97056	1
ENSG00000051009	FAM160A2	-1.06762	0.582336	2.16758	1
ENSG00000051108	HERPUD1	-1.32643	0.194112	1.32643	1
ENSG00000051128	HOMER3	-1.97347	-0.097056	1.03526	1
ENSG00000051382	PIK3CB	-2.19994	-0.517632	1.19702	1
ENSG00000051596	THOC3	-1.00291	0.420576	1.84406	1
ENSG00000051620	HEBP2	-0.614688	0.452928	1.39114	1
ENSG00000051825	MPHOSPH9	-1.29408	0.258816	1.6823	1
ENSG00000052126	PLEKHA5	-0.679392	0.679392	2.00582	1
ENSG00000052723	SIKE1	-0.679392	0.614688	1.87642	1
ENSG00000052749	RRP12	-1.48819	-0.32352	0.873504	1
ENSG00000052802	MSMO1	-1.81171	-0.452928	0.744096	1
ENSG00000052841	TTC17	-0.776448	0.355872	1.32643	1
ENSG00000053371	AKR7A2	-1.03526	-0.16176	0.679392	1
ENSG00000053372	MRTO4	-1.00291	-0.064704	0.8088	1
ENSG00000053501	USE1	-1.58525	-0.064704	1.32643	1
ENSG00000053900	ANAPC4	-2.39405	-0.841152	0.388224	1
ENSG00000054116	TRAPPC3	-1.35878	-0.388224	0.420576	1
ENSG00000054118	THRAP3	-0.679392	0.194112	0.97056	1
ENSG00000054148	PHPT1	-0.420576	0.32352	1.03526	1
ENSG00000054267	ARID4B	-1.29408	-0.32352	0.582336	1
ENSG00000054282	SDCCAG8	-1.26173	-0.16176	0.679392	1
ENSG00000054356	PTPRN	-0.841152	1.06762	2.4264	1
ENSG00000054523	KIF1B	-1.45584	0.064704	1.03526	1
ENSG00000054598	FOXC1	-4.88515	-0.582336	1.16467	1
ENSG00000054611	TBC1D22A	-1.90877	-0.388224	1.06762	1
ENSG00000054793	ATP9A	-1.19702	0.8088	2.13523	1
ENSG00000054965	FAM168A	-1.32643	0.258816	1.5529	1
ENSG00000054967	RELT	-5.07926	-4.23811	0.679392	1
ENSG00000054983	GALC	-1.71466	0	1.6176	1
ENSG00000055044	NOP58	-0.614688	0.258816	1.06762	1
ENSG00000055070	SZRD1	-1.32643	-0.258816	0.64704	1
ENSG00000055130	CUL1	-1.64995	-0.258816	0.841152	1
ENSG00000055147	FAM114A2	-1.16467	0.388224	2.10288	1
ENSG00000055332	EIF2AK2	-0.905856	0.064704	0.938208	1
ENSG00000055483	USP36	-1.74701	-0.129408	0.938208	1
ENSG00000055609	MLL3	-0.938208	0.258816	1.29408	1
ENSG00000055950	MRPL43	-0.938208	0.097056	0.97056	1
ENSG00000056097	ZFR	-0.711744	0.097056	0.8088	1
ENSG00000056586	RC3H2	-1.35878	-0.226464	0.776448	1
ENSG00000056661	PCGF2	-1.94112	-0.16176	1.22938	1
ENSG00000057252	SOAT1	-1.22938	0.129408	1.26173	1
ENSG00000057608	GDI2	-0.8088	-0.097056	0.614688	1
ENSG00000057657	PRDM1	-1.52054	0.064704	1.42349	1
ENSG00000057663	ATG5	-2.97638	-0.744096	0.938208	1
ENSG00000057757	PITHD1	-2.07053	-0.711744	0.452928	1
ENSG00000057935	MTA3	-1.45584	0.129408	1.71466	1
ENSG00000058056	USP13	-0.905856	0.64704	1.90877	1
ENSG00000058063	ATP11B	-1.35878	0.064704	1.29408	1
ENSG00000058091	CDK14	-0.711744	0.517632	1.81171	1
ENSG00000058262	SEC61A1	-0.841152	-0.194112	0.420576	1
ENSG00000058272	PPP1R12A	-0.32352	0.48528	1.22938	1
ENSG00000058600	POLR3E	-0.905856	0.452928	1.81171	1
ENSG00000058668	ATP2B4	-0.873504	0.16176	1.09997	1
ENSG00000058673	ZC3H11A	-0.711744	0.226464	1.13232	1
ENSG00000058729	RIOK2	-1.26173	0.48528	1.90877	1
ENSG00000058799	YIPF1	-0.938208	0.452928	1.84406	1
ENSG00000058804	TMEM48	-0.517632	1.06762	2.3617	1
ENSG00000059145	UNKL	-1.87642	-0.129408	1.39114	1
ENSG00000059377	TBXAS1	-2.4264	-0.679392	1.26173	1
ENSG00000059378	PARP12	-0.938208	0.841152	2.26464	1
ENSG00000059573	ALDH18A1	-0.679392	0.549984	1.64995	1
ENSG00000059588	TARBP1	-2.29699	-0.614688	0.841152	1
ENSG00000059691	PET112	-1.45584	0.355872	1.94112	1
ENSG00000059728	MXD1	-1.58525	0.032352	1.58525	1
ENSG00000059758	CDK17	-1.94112	-0.679392	0.744096	1
ENSG00000059769	DNAJC25	-1.42349	0.129408	1.58525	1
ENSG00000059804	SLC2A3	-1.81171	-0.614688	0.420576	1
ENSG00000060069	CTDP1	-0.905856	0.614688	2.07053	1
ENSG00000060138	CSDA	-1.16467	-0.355872	0.388224	1
ENSG00000060237	WNK1	-1.42349	-0.549984	0.291168	1
ENSG00000060339	CCAR1	-0.388224	0.48528	1.32643	1
ENSG00000060491	OGFR	-0.905856	0.32352	1.5529	1
ENSG00000060642	PIGV	-5.17632	-1.09997	0.905856	1
ENSG00000060749	QSER1	-1.39114	0.258816	1.48819	1
ENSG00000060762	MPC1	-0.873504	0.355872	1.6176	1
ENSG00000060971	ACAA1	-2.03818	-0.355872	1.42349	1
ENSG00000061273	HDAC7	-0.905856	0.194112	1.22938	1
ENSG00000061676	NCKAP1	-1.03526	-0.16176	0.614688	1
ENSG00000061794	MRPS35	-1.52054	-0.291168	0.679392	1
ENSG00000061936	SFSWAP	-1.94112	-0.582336	0.48528	1
ENSG00000061938	TNK2	-1.45584	0.226464	1.87642	1
ENSG00000061987	MON2	-1.5529	-0.388224	0.711744	1
ENSG00000062194	GPBP1	-0.517632	0.582336	1.64995	1
ENSG00000062485	CS	-1.00291	-0.097056	0.744096	1
ENSG00000062582	MRPS24	-0.355872	0.291168	0.873504	1
[truncated: 7,582 more rows]

## Sheet: SCDE 10x coculture Secondary-OI
TableS2: SCDE of co-culture experiment (secondary senescence/OIS), Related to Figure 1
Gene	Lowerbound	log2FC	Upperbound	pvalue		positive log2FC = upregulation in secondary senescence/OIS
ID3	1.31134	1.66317	1.98301	2.38315e-10
WLS	-1.98301	-1.5992	-1.27936	2.38315e-10
MCL1	-1.98301	-1.53523	-1.15142	2.38315e-10
LBH	2.01499	2.65467	5.69315	2.38315e-10
ACTG2	1.7911	2.30285	2.78261	2.38315e-10
SLC20A1	-3.32634	-2.75062	-2.23888	2.38315e-10
IL1B	-3.07046	-2.55872	-2.11094	2.38315e-10
TMEM158	-2.49475	-2.07896	-1.69515	2.38315e-10
DCBLD2	-2.2069	-1.7911	-1.43928	2.38315e-10
FSTL1	0.927536	1.21539	1.50325	2.38315e-10
MYLK	1.56722	1.98301	2.33483	2.38315e-10
IL8	-2.87856	-2.27086	-1.53523	2.38315e-10
EREG	-3.51824	-2.97451	-2.46277	2.38315e-10
AREG	-4.34983	-3.77411	-2.07896	2.38315e-10
PALLD	1.11944	1.56722	1.98301	2.38315e-10
ITGA2	-1.56722	-1.18341	-0.863568	2.38315e-10
FST	1.63118	2.11094	2.52674	2.38315e-10
NREP	1.56722	2.04698	2.46277	2.38315e-10
LOX	0.991504	1.37531	1.75912	2.38315e-10
IER3	-1.82309	-1.47126	-1.15142	2.38315e-10
HMGA1	-1.63118	-1.27936	-1.02349	2.38315e-10
NT5E	-1.69515	-1.24738	-0.895552	2.38315e-10
CTGF	1.72714	2.2069	2.5907	2.38315e-10
ACTB	0.47976	0.703648	0.895552	2.38315e-10
IGFBP3	1.66317	2.3988	3.03848	2.38315e-10
HSPB1	1.24738	1.53523	1.7911	2.38315e-10
TFPI2	-2.27086	-1.7911	-1.43928	2.38315e-10
COL1A2	1.24738	1.53523	1.7911	2.38315e-10
CALD1	1.37531	1.66317	1.88706	2.38315e-10
STC1	-3.32634	-2.91054	-2.52674	2.38315e-10
PLAT	-2.07896	-1.5992	-1.15142	2.38315e-10
PRSS3	-2.49475	-1.91904	-1.37531	2.38315e-10
PLAU	-2.81459	-2.46277	-2.14293	2.38315e-10
ACTA2	2.36682	2.81459	3.26237	2.38315e-10
BDNF	1.31134	1.7911	2.17491	2.38315e-10
CD82	-2.11094	-1.5992	-1.15142	2.38315e-10
GAL	-2.97451	-2.43078	-1.98301	2.38315e-10
CCND1	-1.5992	-1.24738	-0.991504	2.38315e-10
MMP1	-2.49475	-2.04698	-1.66317	2.38315e-10
DDX10	-2.33483	-1.72714	-1.21539	2.38315e-10
TAGLN	1.91904	2.27086	2.5907	2.38315e-10
HMGA2	-2.43078	-1.98301	-1.63118	2.38315e-10
PHLDA1	-1.27936	-0.95952	-0.703648	2.38315e-10
CSRP2	1.53523	1.98301	2.43078	2.38315e-10
SLC6A15	-2.94253	-2.04698	-1.53523	2.38315e-10
DUSP6	-2.5907	-1.98301	-1.50325	2.38315e-10
DCN	1.85507	2.43078	2.94253	2.38315e-10
COL4A1	0.863568	1.21539	1.53523	2.38315e-10
NUMB	-2.11094	-1.56722	-1.15142	2.38315e-10
SCG5	-2.62269	-2.01499	-1.43928	2.38315e-10
TPM1	1.31134	1.5992	1.85507	2.38315e-10
NUPR1	2.65467	3.13443	3.64618	2.38315e-10
MT2A	-1.69515	-1.37531	-1.08746	2.38315e-10
MT1L	-2.33483	-1.72714	-1.27936	2.38315e-10
MYOCD	1.72714	2.3988	3.0065	2.38315e-10
COL1A1	0.991504	1.24738	1.47126	2.38315e-10
SLC16A6	-3.13443	-2.30285	-1.82309	2.38315e-10
SERPINB2	-2.87856	-2.30285	-1.75912	2.38315e-10
POU2F2	-2.84658	-2.30285	-1.72714	2.38315e-10
MYL9	0.767616	1.05547	1.27936	2.38315e-10
LIF	-3.45427	-2.71864	-2.14293	2.38315e-10
MT-ND3	-1.21539	-0.95952	-0.735632	2.38315e-10
CRIM1	1.15142	1.63118	2.04698	2.45246e-10
CYR61	1.11944	1.66317	2.14293	2.49149e-10
CSRP1	0.895552	1.27936	1.66317	2.49149e-10
LIMS2	1.5992	2.27086	5.08546	2.62056e-10
ITGA1	0.991504	1.4073	1.7911	2.62056e-10
COL3A1	0.895552	1.34333	1.69515	2.80445e-10
COL6A1	-1.21539	-0.895552	-0.63968	3.40381e-10
SLC25A37	-2.17491	-1.63118	-1.18341	3.70153e-10
RPS28	-0.991504	-0.735632	-0.543728	5.49471e-10
S100A13	-1.21539	-0.895552	-0.63968	5.79421e-10
AMIGO2	1.31134	1.85507	2.3988	5.91514e-10
CNN1	1.34333	1.91904	2.46277	5.91514e-10
TRNP1	-2.23888	-1.69515	-1.21539	6.20295e-10
IMPA2	3.96602	4.6057	5.14943	7.06944e-10
SULF1	4.18991	4.86157	5.43728	8.47485e-10
COL5A2	0.895552	1.34333	1.69515	2.27539e-09
LMOD1	1.4073	1.98301	5.11744	2.51268e-09
ATF4	0.831584	1.21539	1.56722	2.59581e-09
RPL10	0.47976	0.63968	0.735632	2.9647e-09
C17orf89	-1.24738	-0.927536	-0.63968	4.07315e-09
F3	-1.98301	-1.4073	-0.927536	4.90807e-09
MYL6	0.47976	0.735632	0.927536	4.90807e-09
MT-ND2	-0.863568	-0.63968	-0.47976	6.09535e-09
SLC38A1	1.02349	1.53523	1.98301	8.77387e-09
ANXA5	0.607696	0.895552	1.18341	1.14693e-08
TPD52L1	3.83808	4.54173	5.11744	1.23206e-08
GREM1	0.575712	0.895552	1.21539	1.43642e-08
SNHG16	-1.37531	-1.02349	-0.703648	1.66948e-08
GPX1	-0.927536	-0.703648	-0.47976	1.81725e-08
NDUFA4	0.511744	0.767616	1.02349	2.30758e-08
PSAT1	1.31134	1.98301	2.62269	2.30758e-08
AC068491.1	-1.24738	-0.927536	-0.63968	3.04902e-08
F2R	-1.82309	-1.27936	-0.863568	3.77077e-08
FHL2	0.7996	1.21539	1.5992	4.33554e-08
RGCC	1.69515	2.75062	3.58221	5.88929e-08
PDLIM7	0.575712	0.895552	1.15142	6.21676e-08
MT-ND1	-0.895552	-0.671664	-0.447776	6.21676e-08
COA4	-1.34333	-0.95952	-0.63968	7.67585e-08
GABARAPL1	0.895552	1.37531	1.7911	9.91807e-08
AVPI1	0.927536	1.43928	1.91904	1.31966e-07
MRPL36	-1.34333	-0.991504	-0.671664	1.33432e-07
SORT1	1.08746	1.63118	2.14293	1.36472e-07
COL4A2	0.543728	0.863568	1.11944	1.36472e-07
EEF1A1	0.447776	0.735632	0.95952	1.82539e-07
VCAN	0.703648	1.08746	1.43928	1.83911e-07
FLNA	0.543728	0.831584	1.11944	1.94977e-07
ODC1	-2.14293	-1.53523	-0.95952	1.9706e-07
C9orf3	1.02349	1.53523	2.01499	2.85783e-07
MYEOV	-2.11094	-1.53523	-0.991504	3.12915e-07
UPP1	-1.91904	-1.4073	-0.895552	3.75541e-07
THY1	0.607696	0.991504	1.31134	6.46272e-07
PDLIM4	-1.47126	-1.02349	-0.671664	7.06714e-07
CDKN1A	-1.56722	-1.15142	-0.735632	8.36537e-07
ARHGAP22	-1.88706	-1.31134	-0.831584	9.35398e-07
GLIPR2	0.991504	1.53523	2.01499	1.00815e-06
RECK	0.895552	1.37531	1.82309	1.03434e-06
CRYAB	1.24738	1.98301	2.62269	1.27956e-06
CTHRC1	0.543728	0.927536	1.24738	1.3018e-06
PTPLA	0.895552	1.4073	1.85507	1.42384e-06
CALM2	0.47976	0.767616	1.02349	1.43137e-06
PHLDA2	-0.95952	-0.703648	-0.447776	1.62402e-06
RPS21	-0.95952	-0.671664	-0.447776	1.62402e-06
MMP14	-1.47126	-1.05547	-0.671664	1.67674e-06
UQCR10	-1.11944	-0.7996	-0.511744	1.79184e-06
OAF	-1.95102	-1.37531	-0.831584	2.61367e-06
WHAMMP3	3.74213	4.38181	4.86157	2.71285e-06
SEMA7A	-2.3988	-1.47126	-0.927536	2.74859e-06
NEXN	0.543728	0.895552	1.21539	2.95136e-06
SH2B3	-2.04698	-1.50325	-0.991504	3.02363e-06
MRVI1	1.02349	1.66317	2.3988	3.30232e-06
CRISPLD2	0.927536	1.47126	1.98301	3.63318e-06
MRP63	-1.24738	-0.863568	-0.543728	3.73543e-06
2018-09-09	-1.4073	-0.95952	-0.607696	3.73543e-06
RPL41	-0.767616	-0.543728	-0.351824	4.03919e-06
BMP2	-2.68666	-1.85507	-1.11944	4.2301e-06
SRM	-1.11944	-0.7996	-0.511744	4.49875e-06
RHOBTB3	0.543728	0.927536	1.24738	4.62103e-06
RPS29	-0.991504	-0.703648	-0.447776	4.62103e-06
GAS6	0.671664	1.08746	1.53523	4.75937e-06
MTHFD2	0.863568	1.34333	1.7911	5.13208e-06
CTD-2021J15.2	-2.11094	-1.43928	-0.927536	5.68707e-06
APCDD1L	-2.01499	-1.4073	-0.863568	5.68707e-06
ERCC1	-1.4073	-1.02349	-0.63968	6.61942e-06
LIMA1	0.831584	1.34333	1.85507	7.19628e-06
PPP1R15A	-1.7911	-1.21539	-0.767616	7.92179e-06
CFL1	0.383808	0.63968	0.863568	8.83452e-06
SPRY2	-1.95102	-1.37531	-0.863568	8.83452e-06
ZFPM2	3.71015	4.31784	4.92554	8.93433e-06
RP11-14N7.2	-1.50325	-1.02349	-0.63968	9.82209e-06
C19orf53	-0.895552	-0.63968	-0.415792	1.04792e-05
EIF4EBP1	0.511744	0.831584	1.15142	1.05884e-05
FGF7	0.831584	1.53523	2.11094	1.05884e-05
TMA7	-0.895552	-0.63968	-0.415792	1.06949e-05
MT-ND5	-0.95952	-0.703648	-0.447776	1.09742e-05
SOCS1	3.48626	4.12594	4.66967	1.40369e-05
AC131025.8	1.02349	1.75912	2.49475	1.52292e-05
COL6A2	-1.08746	-0.767616	-0.47976	1.52292e-05
XYLT1	0.927536	1.5992	2.52674	1.61168e-05
MARCKS	0.575712	0.95952	1.31134	1.6293e-05
RPL36	-0.767616	-0.543728	-0.351824	1.6293e-05
CSDC2	3.67816	4.25387	4.76562	1.82542e-05
TNFSF15	-4.50975	-4.02999	-3.45427	2.0308e-05
AC090673.1	-2.14293	-1.50325	-0.95952	2.28875e-05
UQCRQ	-0.895552	-0.607696	-0.383808	2.41081e-05
MYH9	0.415792	0.735632	1.02349	2.43442e-05
DDAH1	0.767616	1.27936	1.72714	2.61085e-05
LARP6	-1.21539	-0.831584	-0.511744	2.76289e-05
NPTX1	-2.17491	-1.50325	-0.895552	2.76289e-05
TPBG	-1.5992	-1.11944	-0.671664	3.20389e-05
ARPC5L	-1.24738	-0.831584	-0.511744	3.32143e-05
S100A6	-0.863568	-0.607696	-0.383808	3.44051e-05
MAP4K4	-1.50325	-1.02349	-0.607696	3.4432e-05
EFEMP2	0.543728	0.927536	1.27936	3.52762e-05
ITGB5	-1.5992	-1.08746	-0.63968	3.58924e-05
OSTN-AS1	-2.14293	-1.50325	-0.927536	4.20579e-05
EIF1	0.383808	0.63968	0.863568	4.20579e-05
AP2S1	-0.831584	-0.575712	-0.351824	4.2927e-05
C11orf31	-1.08746	-0.735632	-0.447776	4.31239e-05
LAYN	0.703648	1.15142	1.53523	4.62082e-05
MFAP4	0.831584	1.4073	4.82959	4.62082e-05
ASNS	1.56722	4.50975	5.02149	4.70753e-05
MYO10	-1.43928	-0.991504	-0.607696	4.73533e-05
SGCD	3.64618	4.44578	4.98951	4.95682e-05
PCK2	3.42229	4.15792	4.7976	4.95682e-05
hsa-mir-145	1.37531	4.6057	5.08546	5.4622e-05
PRELID1	-0.831584	-0.575712	-0.351824	5.76942e-05
CDKN2B	-2.01499	-1.4073	-0.7996	6.28189e-05
FRMD4A	-1.5992	-1.08746	-0.671664	6.28189e-05
TCEB2	-0.863568	-0.575712	-0.351824	6.28189e-05
PLCB1	3.61419	4.25387	4.70165	6.68825e-05
TPM4	0.287856	0.543728	0.735632	6.83107e-05
SERPINE1	-1.75912	-1.18341	-0.703648	7.05208e-05
PFDN2	-1.08746	-0.735632	-0.447776	7.38201e-05
FGF2	-1.75912	-1.21539	-0.703648	8.4002e-05
CTD-2319I12.1	1.02349	1.7911	2.49475	9.13074e-05
SEMA3A	-1.69515	-1.11944	-0.63968	9.54692e-05
CAMK2N1	-1.47126	-0.991504	-0.575712	9.60398e-05
DUSP1	0.767616	1.37531	1.82309	0.000101529
TRPA1	-2.23888	-1.56722	-0.831584	0.000107479
TPM2	0.31984	0.575712	0.7996	0.000107501
GPANK1	-1.72714	-1.15142	-0.671664	0.000107751
S100A16	-0.991504	-0.671664	-0.415792	0.000108984
COL8A1	0.703648	1.21539	1.69515	0.000108984
HPCAL1	-1.69515	-1.15142	-0.671664	0.000110201
PXN	-1.72714	-1.15142	-0.63968	0.000127579
HIPK2	-1.56722	-1.05547	-0.607696	0.000135161
E2F7	-5.43728	-4.98951	-4.15792	0.000135161
RPS19BP1	-0.863568	-0.607696	-0.351824	0.000135161
LRRC2	3.23038	4.12594	4.6057	0.000138775
PDCD6	-1.11944	-0.767616	-0.447776	0.000138775
MCFD2	-1.24738	-0.831584	-0.47976	0.000140482
METRN	-1.66317	-1.08746	-0.607696	0.000140482
MRPL52	-1.18341	-0.7996	-0.47976	0.000142731
LSM10	-1.05547	-0.703648	-0.415792	0.000145937
TRIB1	-2.07896	-1.34333	-0.767616	0.000161621
KDSR	-1.63118	-1.11944	-0.63968	0.00016685
NTN4	1.4073	4.09395	4.6057	0.000167833
MFGE8	0.415792	0.767616	1.08746	0.000168399
FERMT2	0.607696	1.05547	1.50325	0.00017346
RPS6KA3	-1.72714	-1.15142	-0.671664	0.00017346
FSTL3	0.703648	1.24738	1.72714	0.000179518
SMURF2	-1.50325	-1.02349	-0.607696	0.000182214
GDF15	-2.17491	-1.56722	-0.863568	0.000183707
CD9	-1.85507	-1.24738	-0.735632	0.000206174
SPARC	0.31984	0.575712	0.7996	0.000217201
HEG1	0.767616	1.4073	2.01499	0.000222562
DESI1	-1.34333	-0.863568	-0.511744	0.000224622
TOMM7	-0.927536	-0.63968	-0.351824	0.00023222
ETNK2	3.32634	4.25387	4.73363	0.00023398
DNMT3A	-4.70165	-4.28586	-3.67816	0.00023398
CNIH3	-3.03848	-1.27936	-0.767616	0.000234368
USMG5	-0.991504	-0.671664	-0.383808	0.000234368
TGM2	-1.21539	-0.7996	-0.447776	0.000275077
UQCRH	-0.767616	-0.511744	-0.31984	0.000280025
P4HA3	3.39031	4.25387	4.73363	0.000281221
TXNL4A	-0.927536	-0.63968	-0.383808	0.000281876
ADAMTS5	3.39031	4.18991	4.70165	0.000307775
PTP4A1	-1.27936	-0.831584	-0.47976	0.000310006
UBE2E3	-1.21539	-0.831584	-0.47976	0.000327917
TPGS2	0.447776	0.863568	1.21539	0.000332842
UBL5	-0.863568	-0.575712	-0.31984	0.00037421
FJX1	-1.72714	-1.18341	-0.671664	0.000377149
CAV2	0.383808	0.767616	1.08746	0.000404873
SLC38A2	0.415792	0.7996	1.11944	0.000435871
SMAP2	-1.66317	-1.08746	-0.607696	0.000447636
DSTN	0.287856	0.575712	0.831584	0.000458592
GNG11	-0.863568	-0.575712	-0.31984	0.000470964
TNFRSF10D	-1.66317	-1.11944	-0.63968	0.000477545
SLC25A3	0.351824	0.63968	0.927536	0.000505343
MIR143HG	0.735632	1.43928	2.11094	0.000514211
ENAH	0.543728	0.991504	1.34333	0.000517229
ELN	1.56722	2.81459	3.45427	0.000518542
PHGDH	0.895552	1.53523	2.27086	0.000518931
EXOSC4	-1.47126	-0.95952	-0.543728	0.000524053
PRKD1	3.1984	3.90205	4.44578	0.00053003
FAH	-1.75912	-1.18341	-0.63968	0.00053003
PDCD1LG2	2.97451	3.77411	4.38181	0.000548654
WNT7B	-4.63768	-4.25387	-3.42229	0.000617787
CD44	-1.05547	-0.671664	-0.383808	0.000618096
FAM109A	-4.63768	-4.22189	-3.48626	0.000668786
PPIC	0.607696	1.11944	1.56722	0.000672091
PHLDB2	3.42229	4.25387	4.73363	0.000680172
ZMAT3	-1.50325	-0.991504	-0.543728	0.000682911
HHIP-AS1	2.55872	4.02999	4.57371	0.000682911
CTSB	-0.927536	-0.63968	-0.351824	0.000682911
LGALS1	0.287856	0.447776	0.543728	0.000682911
THBS1	0.447776	0.863568	1.24738	0.000699981
RPL22L1	-1.02349	-0.671664	-0.383808	0.000702507
PITPNC1	-1.91904	-1.27936	-0.703648	0.000702507
DUSP4	-4.54173	-4.12594	-3.48626	0.000738016
SVIP	-1.53523	-0.991504	-0.543728	0.000738016
FGD4	3.16642	4.18991	4.73363	0.000743018
C16orf87	0.543728	0.991504	1.37531	0.000785374
SLC8A1	1.18341	4.31784	4.73363	0.000831072
MRPL14	-0.95952	-0.63968	-0.351824	0.000846002
SH3BGRL	0.47976	0.895552	1.24738	0.000863467
AC003092.1	-2.68666	-1.75912	-0.95952	0.000867911
RPS27	-0.703648	-0.47976	-0.255872	0.000869659
CDH2	0.607696	1.18341	1.69515	0.000869659
B2M	0.255872	0.543728	0.735632	0.000942375
EIF5B	-1.21539	-0.767616	-0.415792	0.000951086
CBS	0.63968	1.24738	1.88706	0.000955272
FBLN5	0.703648	1.34333	1.82309	0.000964101
BOLA3	-1.11944	-0.735632	-0.415792	0.00096734
MT-RNR1	-0.7996	-0.543728	-0.287856	0.000979849
FOXN3	0.63968	1.27936	1.85507	0.00105087
C4orf29	2.84658	4.09395	4.6057	0.00106935
CDK6	0.47976	0.927536	1.37531	0.00106935
CAPN2	-1.15142	-0.767616	-0.415792	0.00107733
IDS	-1.43928	-0.927536	-0.511744	0.00111681
BLOC1S2	-1.34333	-0.863568	-0.47976	0.0011172
TTC7A	3.16642	4.38181	4.95752	0.00111892
STUB1	-1.08746	-0.703648	-0.383808	0.00114457
PARP11	2.94253	4.31784	4.76562	0.00116807
C1QTNF1	3.23038	4.12594	4.66967	0.0011809
ROMO1	-1.18341	-0.767616	-0.415792	0.00119259
MRPL12	-1.08746	-0.703648	-0.383808	0.00122222
SLC1A4	3.1984	4.31784	4.76562	0.00122597
ARPC5	0.31984	0.607696	0.863568	0.00122895
EMP1	-1.5992	-1.02349	-0.543728	0.00122895
RP11-680A11.5	-1.82309	-1.18341	-0.63968	0.00126543
TUBB2B	3.42229	4.09395	4.57371	0.00126679
ZNF227	-4.63768	-4.18991	-3.51824	0.00126679
TGFB1I1	0.47976	0.927536	1.31134	0.00127773
LOXL1	0.607696	1.18341	1.66317	0.00129531
COX14	-1.05547	-0.703648	-0.383808	0.00135243
SLC7A11	0.607696	1.21539	1.69515	0.0013709
ANP32B	0.447776	0.863568	1.21539	0.00138504
MAP1LC3A	0.47976	0.927536	1.37531	0.00138818
EVA1B	-0.927536	-0.607696	-0.31984	0.00141351
THEMIS2	-4.50975	-4.06197	-3.45427	0.00143128
CTD-2228K2.7	-4.95752	-4.47776	-3.8061	0.00144014
ADAMTS12	-1.69515	-1.15142	-0.607696	0.00144249
BRI3	-0.831584	-0.543728	-0.287856	0.00145733
NR2F2	-1.56722	-0.991504	-0.511744	0.00149832
NNMT	0.671664	1.4073	4.41379	0.00156622
ATP5I	-1.15142	-0.735632	-0.383808	0.00161417
ATP13A3	-1.47126	-0.95952	-0.511744	0.00161547
TNFSF4	0.607696	1.24738	1.95102	0.00164363
MT-ATP6	-0.607696	-0.447776	-0.255872	0.00164931
EGFR	-1.50325	-0.95952	-0.511744	0.00166767
POSTN	-1.95102	-1.24738	-0.575712	0.00168773
SOBP	-4.44578	-3.998	-3.32634	0.00169723
STMN1	0.543728	1.05547	1.47126	0.00173461
LRRC17	-1.34333	-0.831584	-0.415792	0.00173937
CORO2B	-1.7911	-1.18341	-0.63968	0.00176782
SNCA	-4.34983	-3.8061	-3.13443	0.00189254
CEBPD	0.63968	1.24738	1.75912	0.00189254
EFEMP1	3.29435	4.06197	4.47776	0.00193014
CARHSP1	0.383808	0.735632	1.05547	0.00193014
HEBP1	0.543728	1.08746	1.53523	0.00197545
RPL38	-0.7996	-0.511744	-0.287856	0.00197545
CHMP1B	0.543728	1.08746	1.56722	0.00199885
ELFN2	-5.05347	-4.63768	-3.83808	0.00205829
CSF3	-4.12594	-3.71015	-3.07046	0.00212259
SEC61A1	-1.11944	-0.703648	-0.351824	0.00214888
CDCP1	-1.85507	-1.21539	-0.607696	0.00214975
PRKCDBP	0.31984	0.63968	0.927536	0.00214975
RASL11B	3.13443	4.09395	4.70165	0.00215863
TMX4	-1.72714	-1.11944	-0.543728	0.00220544
AC084219.4	-4.47776	-4.06197	-3.26237	0.00225656
RGS2	0.671664	1.24738	4.57371	0.00227445
FLRT3	-4.54173	-4.09395	-3.35832	0.00227445
TCF7L1	0.735632	1.47126	4.41379	0.00235541
SHC1	-0.991504	-0.63968	-0.31984	0.00243659
RNF128	-4.70165	-4.18991	-3.51824	0.00243659
ENC1	-1.69515	-1.05547	-0.511744	0.00243678
ALPK2	0.95952	4.15792	4.57371	0.00269387
POLR3H	-1.21539	-0.735632	-0.383808	0.00274225
ARPC1A	-0.95952	-0.607696	-0.31984	0.00274723
C9orf16	-0.927536	-0.607696	-0.31984	0.0028544
DUSP5	-1.98301	-1.24738	-0.607696	0.00291722
LPXN	-1.88706	-1.08746	-0.575712	0.00293087
TMEM155	3.51824	4.38181	4.98951	0.00297833
PCDH7	0.895552	4.22189	4.70165	0.00313724
SMAD1	-4.54173	-4.02999	-3.29435	0.00328923
NOP10	-0.7996	-0.511744	-0.255872	0.00335981
RPL5	0.191904	0.447776	0.63968	0.00338519
NES	-1.5992	-1.02349	-0.511744	0.00338519
ANGPT1	0.735632	1.37531	4.6057	0.00338519
GAPDH	0.191904	0.415792	0.607696	0.00338519
PPIB	0.287856	0.607696	0.895552	0.00338519
TCF4	0.415792	0.895552	1.31134	0.00341884
RGS17	-5.34133	-4.86157	-0.991504	0.00349916
AC027612.6	-1.27936	-0.7996	-0.383808	0.00361358
MXRA5	-4.47776	-3.998	-3.26237	0.00383698
SEPT7P2	1.27936	4.06197	4.6057	0.00390142
DENND1B	0.607696	1.27936	4.7976	0.00396294
PTN	0.47976	1.02349	1.56722	0.00396353
SH3BGRL3	-0.607696	-0.383808	-0.191904	0.00398207
STOML2	-0.991504	-0.63968	-0.31984	0.00398207
POLD2	-1.27936	-0.7996	-0.415792	0.00403373
HTR7	-4.66967	-4.18991	-3.48626	0.00403787
C1orf198	0.543728	1.15142	1.69515	0.00404953
MPHOSPH6	-1.63118	-1.05547	-0.511744	0.00414219
COL18A1	-1.43928	-0.927536	-0.447776	0.00419118
AURKAIP1	-0.767616	-0.511744	-0.255872	0.00419321
KRT7	0.607696	1.37531	2.01499	0.00420257
RASSF7	1.4073	4.31784	4.86157	0.00421658
RP4-530I15.6	-1.91904	-1.34333	-0.607696	0.00427052
CLHC1	-4.86157	-4.41379	-3.74213	0.00427608
DENND5B	3.1984	3.96602	4.50975	0.00431272
ADI1	0.351824	0.735632	1.08746	0.00438357
PPP1R13L	3.35832	4.28586	4.76562	0.00441726
EFHD2	-1.43928	-0.895552	-0.447776	0.00447818
COL4A6	-4.63768	-4.12594	-3.42229	0.00452842
RHEB	0.287856	0.607696	0.927536	0.00468746
TOMM5	-1.43928	-0.863568	-0.415792	0.00471769
TLCD1	-4.6057	-4.15792	-3.48626	0.00471769
AC112721.1	-4.50975	-3.96602	-3.26237	0.00471828
SPATS2L	-0.991504	-0.63968	-0.31984	0.00479085
C1R	1.27936	4.02999	4.54173	0.00481005
PHF17	0.607696	1.27936	1.95102	0.00494093
CTA-204B4.6	-1.56722	-0.991504	-0.47976	0.00495474
RP11-490M8.1	0.575712	1.24738	2.04698	0.00509556
ARID5B	0.31984	0.735632	1.08746	0.00549547
NOP16	-1.50325	-0.95952	-0.47976	0.00558146
DUSP3	-1.4073	-0.895552	-0.447776	0.00560503
PKIB	-4.66967	-4.18991	-3.51824	0.00570204
CHCHD10	-1.18341	-0.735632	-0.351824	0.00570204
PGRMC2	0.415792	0.927536	1.34333	0.00589984
SRA1	-1.05547	-0.63968	-0.31984	0.00589984
GPRIN1	-4.47776	-4.02999	-3.35832	0.00589984
CNN2	0.31984	0.735632	1.08746	0.00594311
C16orf52	-1.56722	-0.991504	-0.47976	0.00594981
RPL35A	-0.607696	-0.383808	-0.191904	0.00599332
AKAP12	-1.47126	-0.927536	-0.447776	0.0060309
IL1A	-4.38181	-3.87007	-3.1984	0.00617264
LTBP2	0.383808	0.863568	1.31134	0.00617264
DRAP1	-0.767616	-0.47976	-0.255872	0.00624192
CPNE7	-5.05347	-4.57371	-0.831584	0.00625643
ABRACL	-1.21539	-0.767616	-0.351824	0.00634325
AC098614.2	-4.38181	-3.93403	-3.03848	0.00634377
TSGA10	-4.25387	-3.90205	-3.23038	0.00642939
COL12A1	0.287856	0.63968	0.95952	0.00642939
GEMIN4	-4.44578	-3.998	-1.24738	0.00661362
CSNK2B	-1.08746	-0.671664	-0.31984	0.0066481
CSTB	-0.831584	-0.543728	-0.255872	0.00665023
PBX1	0.47976	1.05547	1.5992	0.00669236
EMC6	-0.991504	-0.607696	-0.287856	0.00669236
GPATCH4	-1.47126	-0.895552	-0.415792	0.00673817
CCDC80	0.447776	0.991504	1.47126	0.00679158
BRIP1	1.66317	3.90205	4.34983	0.00687741
MYEOV2	-0.863568	-0.543728	-0.255872	0.00702798
POLR2L	-0.767616	-0.511744	-0.255872	0.00714302
SAV1	-1.50325	-0.895552	-0.415792	0.00714564
C11orf48	-1.02349	-0.63968	-0.287856	0.00726879
DUS1L	-1.43928	-0.895552	-0.415792	0.00745183
CDKN2A	-1.43928	-0.863568	-0.415792	0.00748151
VTRNA1-3	-4.38181	-3.71015	-2.94253	0.00754182
CD163L1	-4.6057	-4.15792	-3.51824	0.00761909
HMGB1	0.255872	0.671664	1.02349	0.00772447
BCAM	0.703648	4.06197	4.50975	0.00789233
AP1S1	-1.08746	-0.671664	-0.31984	0.00793318
B3GAT3	-1.37531	-0.831584	-0.383808	0.00793318
FAM13C	3.39031	4.22189	4.76562	0.00806292
LINC00672	0.543728	1.18341	1.85507	0.00814406
RP11-329L6.1	-4.70165	-4.09395	-3.10245	0.00817394
NDUFS6	-0.895552	-0.575712	-0.31984	0.0082417
EIF3F	0.255872	0.607696	0.895552	0.00827433
UACA	-1.08746	-0.671664	-0.31984	0.00835551
JDP2	0.991504	4.02999	4.54173	0.00837568
ATP10A	0.831584	3.93403	4.38181	0.00849033
TXNDC17	-0.895552	-0.543728	-0.255872	0.00867508
ORAI2	-1.27936	-0.767616	-0.351824	0.00874243
PLK2	-1.5992	-1.02349	-0.47976	0.00876382
APCDD1L-AS1	-1.75912	-1.15142	-0.543728	0.00876382
COPRS	-1.24738	-0.767616	-0.351824	0.00877448
RPL37A	-0.607696	-0.383808	-0.191904	0.00909366
RP11-480D4.3	-5.08546	-4.63768	-0.991504	0.00913341
CAV1	0.223888	0.543728	0.831584	0.0094612
SMAGP	-1.5992	-0.95952	-0.447776	0.0102568
IL6ST	-1.15142	-0.735632	-0.351824	0.0103224
SPRY4	-1.5992	-1.02349	-0.47976	0.010698
SNHG8	-1.08746	-0.671664	-0.287856	0.0108132
PTPRE	-4.18991	-3.74213	-3.0065	0.0110961
SLC7A5	0.415792	0.95952	1.47126	0.011162
LYAR	-1.50325	-0.95952	-0.447776	0.0112745
CSNK1E	-1.05547	-0.63968	-0.287856	0.0112745
PKIA	-4.34983	-3.90205	-3.16642	0.011298
METTL9	-0.95952	-0.607696	-0.287856	0.011298
BCL2A1	-4.95752	-4.41379	-3.51824	0.0115734
DIRAS3	-4.22189	-3.74213	-2.97451	0.011734
ZNF92	-4.41379	-3.90205	-3.13443	0.0121395
GAS8	-4.34983	-3.87007	-3.13443	0.0121395
NME1	-0.831584	-0.47976	-0.223888	0.0121395
SRSF9	-0.895552	-0.511744	-0.223888	0.0122865
HBD	0.831584	4.54173	4.95752	0.0123909
SSPN	0.607696	1.4073	4.15792	0.0123909
UBE2Q2P1	0.543728	1.15142	1.72714	0.0124526
COTL1	0.191904	0.47976	0.735632	0.0128221
ICAM1	-5.50125	-1.05547	-0.47976	0.0128221
UBE2M	-1.11944	-0.671664	-0.31984	0.0128221
TMEM185B	-4.66967	-4.22189	-3.51824	0.0128413
TET1	3.26237	4.09395	4.6057	0.0133224
CHTF18	3.0065	3.71015	4.25387	0.0133359
CYB5A	0.31984	0.703648	1.05547	0.0137856
PDE4D	2.55872	4.47776	4.92554	0.0138044
ETF1	-1.4073	-0.831584	-0.351824	0.0138044
MEDAG	-4.28586	-3.8061	-2.75062	0.0138345
PRDX6	0.191904	0.511744	0.767616	0.0139409
IRAK1	-1.50325	-0.927536	-0.415792	0.0139846
CLDN1	-1.72714	-1.08746	-0.511744	0.0140726
DTX2	-4.54173	-3.998	-3.07046	0.0141041
C1orf122	-0.7996	-0.47976	-0.223888	0.0141116
HHIP	2.81459	4.06197	4.54173	0.0141116
SS18L2	-1.18341	-0.735632	-0.31984	0.0143348
MCAM	0.447776	1.05547	1.66317	0.0144109
CXCL1	-2.49475	-1.72714	-0.671664	0.0144685
SVIL	-1.34333	-0.831584	-0.351824	0.0144685
KXD1	-0.95952	-0.575712	-0.255872	0.0151005
NQO2	0.383808	0.863568	1.31134	0.0151329
ETV3	-4.44578	-3.96602	-0.831584	0.0151475
RPLP0P2	-1.88706	-1.08746	-0.47976	0.0151475
TNFRSF1B	-4.50975	-4.06197	-3.35832	0.0152795
FAM195A	-1.43928	-0.895552	-0.383808	0.0152885
PDE9A	-4.22189	-3.8061	-0.767616	0.0152885
puro	0.447776	1.15142	2.04698	0.0153892
SRGN	0.47976	1.15142	1.85507	0.015577
KAT2A	-4.66967	-4.18991	-3.48626	0.015577
UCHL3	-1.34333	-0.7996	-0.351824	0.0157334
UCP2	3.0065	3.90205	4.47776	0.0160443
HAPLN3	2.04698	4.02999	4.66967	0.0161457
GOLGA4	-0.991504	-0.607696	-0.255872	0.0161797
RPS12	-0.543728	-0.383808	-0.191904	0.0161977
RP11-705C15.2	-4.7976	-4.28586	-3.61419	0.016491
PSAP	-1.11944	-0.671664	-0.287856	0.0165467
TNFRSF10B	-1.66317	-0.991504	-0.447776	0.0167048
CEBPG	0.383808	0.95952	1.43928	0.0167341
PDXK	-1.24738	-0.735632	-0.31984	0.016817
ATP5E	-0.607696	-0.383808	-0.15992	0.0169111
PCGF5	0.447776	1.02349	1.63118	0.0171437
POLR2F	-0.895552	-0.543728	-0.255872	0.0171437
HHLA3	0.415792	1.05547	1.66317	0.017158
RPL37	-0.63968	-0.383808	-0.15992	0.017158
BRK1	-0.703648	-0.447776	-0.191904	0.0172476
NEK10	-4.92554	-4.44578	-3.64618	0.0172476
SMIM4	-1.5992	-0.95952	-0.447776	0.0172476
PTX3	-4.28586	-3.77411	-2.87856	0.0172476
C12orf75	0.15992	0.447776	0.703648	0.0172476
HSPB1P2	3.1984	4.06197	4.63768	0.0172476
RALGPS2	0.47976	1.21539	2.33483	0.0174883
C4orf48	-0.927536	-0.543728	-0.255872	0.017783
ECHDC2	0.575712	1.21539	1.82309	0.0178654
DDX21	-1.15142	-0.703648	-0.31984	0.0180341
NTF3	0.607696	1.27936	2.01499	0.0181397
IGIP	-4.50975	-4.02999	-3.26237	0.0181704
MDK	0.255872	0.607696	0.895552	0.0181704
ADD3	-1.5992	-0.927536	-0.415792	0.018288
ATP5G1	-0.895552	-0.543728	-0.223888	0.0183833
ALMS1	2.2069	3.67816	4.25387	0.0183943
SYNE2	3.32634	4.12594	4.66967	0.0183943
MIR31HG	-4.57371	-4.09395	-3.26237	0.0184258
RARRES2	1.63118	3.83808	4.41379	0.0184489
HES4	0.351824	0.95952	1.43928	0.0184503
CAP2	0.447776	1.05547	1.69515	0.0184503
THADA	-4.47776	-3.96602	-3.13443	0.0184665
NAV1	-1.18341	-0.703648	-0.287856	0.0189004
AC005592.2	-4.44578	-3.93403	-3.23038	0.0189102
CYTH3	2.43078	3.48626	4.02999	0.0193066
YKT6	-1.05547	-0.63968	-0.287856	0.0193972
DAB2	0.287856	0.703648	1.08746	0.0203307
EDNRB	3.35832	4.22189	4.73363	0.0204904
C16orf13	-0.895552	-0.575712	-0.255872	0.0205579
SH3KBP1	-1.24738	-0.767616	-0.351824	0.0205579
TGFB2	3.35832	4.09395	4.6057	0.0206296
UCHL1	0.191904	0.543728	0.831584	0.0207192
MACROD1	2.68666	3.87007	4.41379	0.0207322
CTC-524C5.2	2.71864	3.77411	4.28586	0.0209667
NRIP3	-1.50325	-0.927536	-0.415792	0.0210253
PIK3CD	-4.73363	-4.25387	-3.42229	0.0210345
CHRM2	0.447776	1.11944	1.75912	0.0213533
ID2	0.31984	0.831584	1.31134	0.0214959
DCSTAMP	-4.57371	-4.12594	-0.63968	0.0214959
C10orf2	-4.34983	-3.83808	-3.10245	0.0214959
PAWR	0.383808	0.95952	1.50325	0.0214959
RORA	0.895552	4.25387	4.73363	0.0216272
RP11-758N13.3	2.68666	3.998	4.44578	0.0217562
SAMD11	0.543728	1.21539	1.85507	0.0218926
AMD1	-1.31134	-0.7996	-0.31984	0.0218926
CD109	-4.44578	-3.93403	-3.1984	0.0219817
LMCD1	1.27936	3.998	4.50975	0.022011
LINC00704	-4.70165	-4.25387	-3.55023	0.0220883
NUDT22	-1.21539	-0.735632	-0.31984	0.0224631
ANO4	1.02349	4.06197	4.50975	0.022476
RPS4X	0.127936	0.351824	0.543728	0.022476
DENR	-1.24738	-0.767616	-0.31984	0.0230032
HSPE1	-0.7996	-0.47976	-0.223888	0.0232128
VASH1	-4.63768	-4.15792	-3.42229	0.0232128
HSD17B11	0.735632	1.4073	4.44578	0.0232957
CHST11	-5.05347	-4.57371	-3.83808	0.0233721
GFRA1	3.0065	3.77411	4.6057	0.023538
OAZ1	0.095952	0.31984	0.511744	0.0237102
FAM98A	-1.34333	-0.7996	-0.31984	0.0238533
FOSL2	0.383808	1.02349	1.66317	0.0239773
RBM38	-4.34983	-3.83808	-0.735632	0.0241063
SLC4A7	-1.4073	-0.863568	-0.351824	0.0244644
SLC2A6	-4.6057	-4.09395	-3.35832	0.0244644
ELOF1	-0.927536	-0.575712	-0.223888	0.0244644
MBOAT7	-1.37531	-0.7996	-0.31984	0.0244644
KREMEN1	-4.22189	-3.77411	-0.575712	0.0244644
FCRLB	-4.47776	-3.96602	-3.07046	0.0246579
MTDH	-0.735632	-0.447776	-0.191904	0.0246579
MAP3K1	2.46277	3.93403	4.34983	0.0249575
KRT10	-0.703648	-0.447776	-0.191904	0.0249876
TRAPPC3	-1.02349	-0.607696	-0.255872	0.0250442
ZNF865	-4.44578	-3.96602	-3.23038	0.0253051
EPAS1	0.31984	0.7996	1.24738	0.0256175
RP11-114H23.3	-4.44578	-4.02999	-3.07046	0.025912
SPATA7	0.991504	3.93403	4.41379	0.025912
SCO2	-1.4073	-0.863568	-0.351824	0.025912
TSEN15	0.383808	0.991504	1.53523	0.0260143
AC130352.1	3.10245	4.12594	4.70165	0.0261772
LUM	0.447776	1.08746	1.75912	0.0263954
SCRN3	2.84658	3.83808	4.47776	0.0266875
HK2	-2.33483	-0.863568	-0.383808	0.0268884
RNF7	-0.703648	-0.415792	-0.15992	0.0269693
TMEM132A	-1.43928	-0.831584	-0.351824	0.027067
MME	-1.56722	-0.95952	-0.383808	0.0270956
DUT	0.31984	0.7996	1.24738	0.0270956
ALCAM	0.287856	0.735632	1.11944	0.0271997
EGR3	-4.38181	-3.96602	-0.575712	0.0273615
TMEM135	-4.38181	-3.998	-0.47976	0.0273615
PREX1	-4.34983	-3.83808	-3.13443	0.027492
PXMP2	0.383808	1.02349	1.5992	0.0277516
OPN3	0.383808	1.05547	1.69515	0.0278717
COL11A1	0.47976	1.15142	4.22189	0.0278742
VAMP1	-4.25387	-3.67816	-0.7996	0.027883
SNRPF	-1.11944	-0.671664	-0.255872	0.0280936
SNX9	-1.24738	-0.767616	-0.31984	0.0282074
CDH6	0.31984	0.863568	1.37531	0.0282597
RPL3	0.127936	0.351824	0.543728	0.0282597
ACTC1	2.17491	6.26887	7.03648	0.0287547
HES7	-4.47776	-3.96602	-3.1984	0.0288016
COA6	-1.24738	-0.767616	-0.31984	0.0288431
SORBS3	0.31984	0.7996	1.24738	0.029197
AC005789.11	-4.86157	-4.41379	-3.48626	0.0293632
CNPY2.1	-0.7996	-0.47976	-0.191904	0.0299636
CREB3L1	0.255872	0.671664	1.02349	0.0307215
UBR7	-4.57371	-4.06197	-3.10245	0.0307215
ITPKA	-4.47776	-3.998	-3.23038	0.0310978
INSC	-4.63768	-4.09395	-3.32634	0.0314312
RAB1A	-0.7996	-0.47976	-0.191904	0.0315834
TFPT	-1.63118	-0.95952	-0.383808	0.0315834
PRRX2	0.287856	0.7996	1.27936	0.0318535
PPP1R3D	3.32634	4.18991	4.66967	0.0320653
RHOD	0.383808	1.02349	1.66317	0.0322912
TSC22D1	-1.34333	-0.767616	-0.31984	0.0325239
SOX9	-1.75912	-0.95952	-0.383808	0.0326868
ITPR2	1.24738	3.83808	4.41379	0.032742
NRP2	0.287856	0.7996	1.24738	0.032789
CIB1	-0.895552	-0.543728	-0.223888	0.0328334
MINOS1	-0.895552	-0.543728	-0.223888	0.0328425
BAALC	-1.31134	-0.7996	-0.31984	0.0329008
SDC2	0.287856	0.831584	1.31134	0.0332031
C2CD2L	-4.63768	-4.18991	-3.51824	0.0333694
KLF2	3.23038	3.96602	4.54173	0.0333694
AGK	-4.57371	-4.09395	-2.97451	0.0337444
TOMM34	-1.5992	-0.95952	-0.383808	0.0337444
SPEG	0.575712	4.22189	4.66967	0.0342154
LINC00842	3.55023	4.22189	4.73363	0.0342154
NRP1	-1.37531	-0.7996	-0.31984	0.0343795
RP11-746E8.1	3.42229	4.47776	5.08546	0.0343795
CPS1	0.863568	4.18991	4.66967	0.0345524
RP11-400N13.3	-2.04698	-1.05547	-0.415792	0.0346226
TIMP1	-0.863568	-0.543728	-0.223888	0.0346226
SNAPC4	-4.63768	-4.15792	-3.42229	0.0346959
HNRNPA1	0.15992	0.47976	0.7996	0.0347202
RER1	-0.927536	-0.543728	-0.223888	0.0351634
MBOAT2	0.287856	0.7996	1.24738	0.0354224
PLEKHA2	0.351824	0.95952	1.5992	0.0354224
UTRN	0.383808	1.05547	1.82309	0.0356697
SUPV3L1	1.95102	3.90205	4.38181	0.0357605
SGMS1	0.671664	3.93403	4.54173	0.036098
IRAK2	-4.6057	-4.15792	-3.45427	0.0363838
RP11-166D19.1	0.255872	0.735632	1.15142	0.0364097
PTPRU	-4.22189	-3.64618	-2.91054	0.0364766
CEP97	-4.66967	-4.18991	-3.23038	0.0364766
CTSC	0.255872	0.703648	1.08746	0.0365271
P2RX5	-4.38181	-3.90205	-0.895552	0.0371422
UBTD1	-1.31134	-0.767616	-0.287856	0.0375274
RNF19B	-4.34983	-3.83808	-2.97451	0.037644
GMIP	-4.47776	-4.02999	-3.13443	0.0378311
IGSF8	2.27086	3.83808	4.44578	0.0379042
SPECC1	0.31984	0.863568	1.37531	0.0379042
SERP1	-0.671664	-0.383808	-0.15992	0.0384876
GPC1	-1.37531	-0.767616	-0.287856	0.038509
FAM212A	-4.34983	-3.87007	-0.63968	0.0389045
HIST1H4H	-4.41379	-3.90205	-3.26237	0.0389478
LYPLA1	-1.27936	-0.703648	-0.255872	0.0389701
RP11-566E18.3	-4.12594	-0.863568	-0.383808	0.0392905
PRR24	-1.47126	-0.895552	-0.351824	0.0393626
GNB2L1	0.095952	0.351824	0.575712	0.0396525
DKK1	1.18341	2.17491	2.81459	0.0396525
SERPINF1	-4.38181	-3.87007	-3.10245	0.0396525
NMT1	-1.4073	-0.831584	-0.31984	0.0396525
TMEM241	-4.38181	-3.90205	-3.13443	0.0396525
TM4SF1	0.287856	0.831584	1.27936	0.0398914
ATP6V1F	-0.735632	-0.415792	-0.15992	0.0398914
PTPLAD2	3.26237	4.09395	4.63768	0.0398914
KCNMA1	-1.75912	-1.05547	-0.415792	0.0398914
USP44	0.383808	1.05547	1.69515	0.0401597
C9orf89	-0.991504	-0.575712	-0.223888	0.0402927
NKX3-1	-4.31784	-3.77411	-2.97451	0.0408254
LAMTOR1	-0.735632	-0.415792	-0.15992	0.0410223
FBXO17	0.383808	1.02349	1.69515	0.0410947
KIAA0101	0.575712	1.56722	2.33483	0.0412483
TNFRSF25	-4.38181	-3.87007	-0.47976	0.0413544
JARID2	-1.50325	-0.927536	-0.351824	0.0416356
SCN9A	0.31984	0.991504	1.56722	0.0419216
MRPL4	-1.15142	-0.671664	-0.255872	0.0419216
C20orf24	-0.95952	-0.543728	-0.223888	0.0419216
EYA2	-4.44578	-3.90205	-0.63968	0.0419216
ACAA2	0.31984	0.95952	1.56722	0.0419741
NT5C	0.255872	0.735632	1.18341	0.0421356
FAM227A	-4.76562	-4.28586	-3.55023	0.042387
GS1-124K5.4	-4.6057	-4.12594	-0.927536	0.0425912
CRIP2	-1.34333	-0.735632	-0.255872	0.0425912
SNX7	0.31984	0.927536	1.50325	0.0428299
ULK3	-4.44578	-3.96602	-3.23038	0.0428817
MARS2	-4.28586	-3.83808	-0.575712	0.0429892
MSRB3	0.255872	0.703648	1.15142	0.0429927
RBPJ	-1.11944	-0.63968	-0.255872	0.0430585
NTSR1	-4.92554	-4.44578	-0.63968	0.0430585
DCP1B	-4.47776	-3.87007	-3.07046	0.0434611
NPPC	-4.63768	-4.02999	-3.23038	0.0435475
MEF2C	-4.25387	-3.77411	-0.607696	0.0435475
NRG1	-1.72714	-0.927536	-0.351824	0.0435475
MICAL2	-1.18341	-0.703648	-0.255872	0.0435475
TIMM13	-0.703648	-0.415792	-0.15992	0.0435475
ICAM5	-4.31784	-3.87007	-0.543728	0.0435475
MRPS12	-0.895552	-0.543728	-0.191904	0.0435475
SERPINH1	0.15992	0.511744	0.7996	0.0439614
RP11-100E13.1	-4.31784	-3.8061	-2.78261	0.0443865
B4GALT4	0.31984	0.95952	1.53523	0.0443865
IFITM3	0.15992	0.47976	0.767616	0.0443865
PIGW	-4.41379	-3.87007	-3.0065	0.0443865
LRRCC1	3.23038	3.93403	4.41379	0.0447429
ZNF76	-4.25387	-3.77411	-0.607696	0.0452018
BCAP31	-1.05547	-0.607696	-0.223888	0.045268
TBX3	-1.21539	-0.703648	-0.255872	0.0454147
RGS3	-1.37531	-0.831584	-0.287856	0.0464334
RP11-395B7.4	-4.6057	-4.12594	-0.607696	0.0465239
OTUB2	-4.44578	-3.90205	-3.03848	0.0465239
NDUFAF2	-1.15142	-0.671664	-0.255872	0.0468526
RAB27B	-4.28586	-3.83808	-0.511744	0.0468526
SGK1	0.351824	1.08746	1.72714	0.0468988
TYW3	-1.21539	-0.735632	-0.255872	0.0471843
SLC25A4	0.31984	0.927536	1.47126	0.0472542
EDN1	0.575712	1.31134	2.30285	0.0472542
REXO2	0.15992	0.47976	0.767616	0.0475729
ALDH1L2	0.447776	1.18341	1.88706	0.0476146
C2CD2	-1.43928	-0.863568	-0.31984	0.0476968
NKRF	-4.57371	-4.02999	-3.29435	0.0477735
MT-TS1	1.21539	3.87007	4.38181	0.0480686
LPP	0.191904	0.63968	0.991504	0.0483668
TRIAP1	-1.11944	-0.63968	-0.255872	0.0487838
RNMTL1	-4.47776	-3.998	-3.23038	0.0487838
KPNA4	-1.24738	-0.735632	-0.255872	0.0492548
TMEM161A	-4.41379	-3.87007	-3.10245	0.0492782
BTN2A2	-4.76562	-4.31784	-3.58221	0.0494302
PDCD5	-0.767616	-0.447776	-0.15992	0.049444
OSBPL8	-0.927536	-0.511744	-0.191904	0.0497863
SOD1	0.127936	0.447776	0.703648	0.0497874
SYDE2	2.62269	3.61419	4.7976	0.0498666
EPT1	-4.76562	-4.28586	-0.447776	0.049975
RUNX1T1	3.26237	3.998	4.6057	0.0504068
ZNF25	2.94253	4.02999	4.6057	0.0504068
CALR	-0.735632	-0.447776	-0.15992	0.0506682
DIAPH3	0.351824	1.11944	1.82309	0.0509039
RECQL	-1.34333	-0.7996	-0.287856	0.0514346
MYH10	0.31984	0.927536	1.5992	0.0518381
RASSF2	3.13443	4.34983	4.86157	0.0518381
C10orf88	-4.31784	-3.77411	-2.87856	0.0518513
GALNT7	-4.6057	-3.998	-3.03848	0.0519887
STRA13	-0.767616	-0.447776	-0.15992	0.0524059
RDH14	0.255872	0.7996	1.31134	0.0524342
AC106722.1	0.351824	0.991504	1.98301	0.0524342
ANO1	0.575712	3.96602	4.44578	0.0524342
RABGAP1L	2.91054	3.8061	4.38181	0.0527326
NEDD9	0.47976	4.09395	4.57371	0.0527326
NBL1.1	-1.34333	-0.7996	-0.287856	0.0534238
STEAP1B	-4.38181	-3.87007	-0.863568	0.0534238
AHNAK	0.15992	0.511744	0.831584	0.0539683
IQGAP2	-4.15792	-3.58221	-2.87856	0.0539703
ZC3H15	-0.895552	-0.511744	-0.191904	0.0542095
TAGLN3	-1.72714	-0.927536	-0.351824	0.0544272
TMEM237	0.287856	0.895552	1.43928	0.0544433
SNRPEP4	-4.47776	-3.96602	-3.13443	0.0555887
TMEM14A	0.223888	0.703648	1.11944	0.0555966
MSL2	1.08746	3.87007	4.41379	0.0557807
LETMD1	0.447776	1.15142	4.12594	0.0558999
ATP8B1	0.415792	1.21539	4.12594	0.05602
KRAS	0.223888	0.703648	1.11944	0.0560536
KCTD6	0.863568	3.90205	4.41379	0.0563797
BDKRB2	-1.53523	-0.927536	-0.351824	0.0565237
FARP1	0.223888	0.671664	1.05547	0.0565735
B9D1	-4.82959	-4.38181	-3.48626	0.0566103
SNTB1	0.831584	3.96602	4.47776	0.0574529
AC058791.1	-4.25387	-3.71015	-0.607696	0.058383
PPP1R3C	0.703648	3.96602	4.50975	0.058383
CIT	0.47976	4.09395	4.50975	0.058383
PRKAR2A	-1.08746	-0.607696	-0.223888	0.0588985
C16orf74	-1.31134	-0.767616	-0.255872	0.0588985
NF2	-1.34333	-0.7996	-0.287856	0.0588985
HRAS	-0.895552	-0.511744	-0.191904	0.0592594
TRIM26	-4.73363	-4.25387	-3.1984	0.0593512
CTNS	-4.38181	-3.87007	-0.607696	0.0597015
RP11-505K9.1	-4.34983	-3.90205	-0.415792	0.0598359
MORF4L1	0.127936	0.415792	0.671664	0.0613581
BMF	-4.09395	-3.55023	-2.87856	0.0614133
GFPT2	-1.75912	-0.95952	-0.351824	0.0616349
MASTL	0.575712	3.77411	4.18991	0.0621845
GAMT	-1.08746	-0.607696	-0.223888	0.0621845
PIR	0.671664	4.28586	4.70165	0.0621845
FHL1	0.287856	0.863568	1.37531	0.0621845
RP11-195F19.5	-4.25387	-3.74213	-0.607696	0.0624748
PRSS23	-1.27936	-0.735632	-0.255872	0.0624748
WFDC1	0.607696	3.16642	3.998	0.0624917
IL15	0.735632	3.71015	4.57371	0.0627637
IMP4	-1.21539	-0.703648	-0.255872	0.0627762
ZNF408	-4.47776	-3.998	-1.98301	0.0630875
CASP6	0.351824	1.02349	2.11094	0.0631305
CCNA2	0.415792	1.27936	1.91904	0.0631305
DDA1	-0.895552	-0.511744	-0.191904	0.0631305
RRAS2	0.255872	0.7996	1.34333	0.0631976
PA2G4.1	-1.21539	-0.671664	-0.223888	0.0631976
MLF2	-0.703648	-0.415792	-0.15992	0.0634362
CTDNEP1	-0.95952	-0.543728	-0.191904	0.0634663
ZNF526	-4.54173	-4.12594	-3.39031	0.0637927
GRK4	-4.63768	-4.15792	-3.16642	0.064473
SPSB2	2.55872	4.02999	4.47776	0.0649011
STXBP4	-4.34983	-3.90205	-0.575712	0.0649412
WIPI1	-1.15142	-0.63968	-0.223888	0.0654116
ITPRIPL2	-1.43928	-0.7996	-0.255872	0.0656162
IRS1	0.191904	0.671664	1.11944	0.0657406
GS1-44D20.1	2.71864	3.8061	4.34983	0.0657406
IFITM10	-4.95752	-4.47776	-1.98301	0.0657406
PLEKHO1	0.127936	0.47976	0.767616	0.0659742
HACE1	0.63968	3.83808	4.34983	0.0660783
HSBP1	-0.671664	-0.383808	-0.127936	0.0662466
AC016722.2	-4.28586	-3.74213	-0.703648	0.0664207
LRP10	-1.05547	-0.575712	-0.191904	0.0664207
ACTR3B	-4.31784	-3.83808	-0.415792	0.0664612
STK24	-1.37531	-0.7996	-0.255872	0.0664612
NACC1	-1.31134	-0.767616	-0.255872	0.0664612
PEPD	0.287856	0.895552	1.53523	0.0664612
MARK3	-1.21539	-0.703648	-0.223888	0.0669237
MSX1	-4.44578	-3.96602	-3.16642	0.0670313
PAM16	-4.47776	-3.96602	-0.671664	0.0670345
SIGIRR	0.255872	0.831584	1.37531	0.0672807
ARPC1B	-0.703648	-0.415792	-0.127936	0.0674022
MMP2	0.191904	0.607696	0.95952	0.0676931
NME4	-0.63968	-0.383808	-0.127936	0.0680966
NDUFAB1	-0.895552	-0.47976	-0.15992	0.0682052
HOXA-AS2	0.575712	3.8061	4.25387	0.0710492
IFI6	0.511744	4.06197	4.54173	0.0711706
RBM24	2.71864	3.96602	4.44578	0.0719229
SLC2A3	-1.31134	-0.735632	-0.255872	0.0719229
LEF1	-4.12594	-3.74213	-0.351824	0.0725164
COMT	0.127936	0.511744	0.831584	0.0732711
BTG2	-4.25387	-3.61419	-2.84658	0.0734092
TNFRSF21	-4.70165	-4.25387	-0.575712	0.0734092
ACTG1	0.095952	0.351824	0.543728	0.0734092
LCLAT1	1.08746	3.55023	4.09395	0.0743467
SOCS2	0.255872	0.7996	1.31134	0.0746382
RP11-368I7.2	-4.25387	-3.83808	-0.31984	0.0746382
RP11-879F14.2	-1.24738	-0.735632	-0.255872	0.0746382
PELO	0.15992	0.575712	0.95952	0.074664
PPCDC	-4.44578	-3.87007	-2.75062	0.0748874
AC135048.13	-4.31784	-3.87007	-0.607696	0.0753021
CSGALNACT1	0.255872	0.863568	1.50325	0.0764947
PTDSS1	-1.43928	-0.7996	-0.255872	0.0768799
SP140	-4.50975	-4.02999	-3.29435	0.07692
PLEKHA1	0.287856	0.927536	1.5992	0.07692
SLC48A1	1.75912	3.77411	4.28586	0.07692
RP1-159A19.3	-4.28586	-3.74213	-2.23888	0.077158
PMPCA	-1.72714	-0.703648	-0.255872	0.0772998
MAPKBP1	-4.54173	-4.06197	-0.7996	0.0778626
FLNC	-1.27936	-0.735632	-0.255872	0.0779314
CHST2	-4.44578	-0.863568	-0.287856	0.0780076
MARCKSL1	-0.767616	-0.447776	-0.15992	0.0781438
CHRNA1	-4.63768	-4.12594	-3.39031	0.0782472
GPR153	-4.28586	-3.83808	-0.863568	0.0786862
SGCE	0.31984	0.991504	1.72714	0.0787762
SCUBE3	-1.56722	-0.895552	-0.287856	0.0793342
PTPRM	0.31984	0.95952	4.28586	0.0793342
ZNF749	-4.38181	-3.87007	-0.543728	0.0795125
MKKS	-0.895552	-0.511744	-0.15992	0.0795302
IRGQ	-1.43928	-0.831584	-0.255872	0.0795587
TMEM186	-4.57371	-4.09395	-3.26237	0.0796156
GPSM2	0.287856	0.95952	4.28586	0.0799602
FBLN1	0.255872	0.895552	1.50325	0.080159
HSPG2	0.223888	0.7996	1.34333	0.080326
TMEM132B	-4.06197	-3.58221	-0.543728	0.0805806
BAZ1A	-1.31134	-0.703648	-0.223888	0.0806151
RAB31	-1.24738	-0.703648	-0.223888	0.0806151
RHOA	0.127936	0.415792	0.703648	0.080774
ZFAND5	-0.991504	-0.543728	-0.191904	0.080774
MICALL2	-5.05347	-4.66967	-0.287856	0.080904
ZNF514	-4.63768	-4.12594	-3.32634	0.0809588
SSFA2	-1.34333	-0.767616	-0.255872	0.0809588
MLPH	-1.56722	-0.7996	-0.255872	0.0809588
RAD1	0.287856	0.895552	1.34333	0.0809784
SHC4	0.287856	0.927536	1.5992	0.0814612
KIF3B	-1.24738	-0.703648	-0.223888	0.0816191
BAIAP2L1	0.863568	3.87007	4.31784	0.0819117
RGS20	-4.57371	-0.95952	-0.287856	0.0819492
ZNF248	1.5992	3.42229	4.22189	0.0822468
ATXN1	0.223888	0.7996	1.34333	0.0823984
RABL6	-1.15142	-0.671664	-0.223888	0.0824929
FTH1P11	0.191904	0.703648	1.15142	0.0825555
TSPAN5	-1.24738	-0.671664	-0.223888	0.0828023
C18orf54	0.95952	3.48626	3.96602	0.0834371
CISD1	-1.18341	-0.671664	-0.223888	0.0839847
EPHB2	-1.27936	-0.767616	-0.255872	0.0841757
OST4	-0.575712	-0.31984	-0.095952	0.0841757
RP11-33B1.1	2.11094	3.71015	4.25387	0.0844715
MSTO1	-4.38181	-3.8061	-0.511744	0.0845074
NKIRAS1	-4.25387	-3.71015	-2.36682	0.0846183
MTHFD1L	0.223888	0.7996	1.27936	0.0850556
LINC00152	-0.863568	-0.47976	-0.15992	0.085199
FAM120A	-1.18341	-0.63968	-0.191904	0.0853451
BCYRN1	-4.31784	-3.8061	-3.0065	0.0854399
VDAC1	-0.927536	-0.511744	-0.15992	0.0854399
PHLDB1	-1.15142	-0.671664	-0.191904	0.0854399
RPS9	0.063968	0.287856	0.47976	0.0854399
KRTAP2-3	-4.63768	-4.15792	-3.29435	0.0854852
TCF21	0.255872	0.927536	1.53523	0.0855444
RP11-518D3.3	-4.31784	-3.90205	-0.383808	0.0857846
PPAP2B	0.255872	0.863568	1.66317	0.0869622
RAP1GAP2	-4.28586	-3.74213	-0.47976	0.0869622
ZC3H4	-4.7976	-4.31784	-0.831584	0.0869622
DRP2	-4.47776	-3.93403	-0.575712	0.0869622
TUSC1	0.223888	0.831584	1.47126	0.0869831
PRKCI	0.223888	0.7996	1.34333	0.0872432
AKT1S1	-1.11944	-0.63968	-0.191904	0.0875419
P4HTM	-4.70165	-4.22189	-0.511744	0.0881779
RP1-68D18.2	-4.25387	-0.767616	-0.287856	0.0881779
BIRC5	0.383808	1.37531	2.11094	0.0881779
PODXL	-4.31784	-3.74213	-2.91054	0.0882272
TMEM201	-4.09395	-3.61419	-0.511744	0.0883175
FBN1	0.191904	0.703648	1.15142	0.0883175
MMP24-AS1	-0.863568	-0.47976	-0.15992	0.0883175
SSNA1	-0.863568	-0.47976	-0.15992	0.0892276
DDIT4	0.255872	0.895552	1.43928	0.0895203
EEF1D	0.063968	0.31984	0.543728	0.0895997
FSD1L	-4.28586	-3.83808	-0.383808	0.0896341
DHFRL1	-4.15792	-3.61419	-0.831584	0.0896662
ZNF792	-4.31784	-3.8061	-0.47976	0.0897047
KIF4A	0.287856	0.95952	3.67816	0.0898046
CDC42SE1	-1.43928	-0.831584	-0.255872	0.0905007
RPL29	-0.47976	-0.255872	-0.095952	0.0905007
VEGFA	-1.50325	-0.7996	-0.255872	0.0905007
EIF2S1	-1.21539	-0.671664	-0.223888	0.0905007
ISOC2	-0.863568	-0.47976	-0.15992	0.0905007
ATPIF1	-0.7996	-0.447776	-0.127936	0.0907324
AGRN	-1.27936	-0.703648	-0.223888	0.0912506
EARS2	-4.6057	-4.09395	-0.767616	0.0912506
HMCN1	0.7996	3.93403	4.41379	0.091258
DYNC1LI1	-1.75912	-0.703648	-0.223888	0.091258
MOCS2	0.191904	0.703648	1.18341	0.091258
STEAP1	-4.22189	-3.77411	-0.47976	0.091258
SLC35F2	-4.63768	-4.15792	-0.511744	0.091258
SIDT2	0.223888	0.7996	1.34333	0.091258
RCN2	0.127936	0.511744	0.863568	0.091258
TUSC2	-0.95952	-0.543728	-0.15992	0.091453
ORC5	-4.31784	-3.77411	-2.94253	0.091453
IQCG	0.831584	3.8061	4.28586	0.0931944
TCEB1	-0.703648	-0.383808	-0.127936	0.0938412
RP11-611E13.2	0.703648	3.64618	4.12594	0.0938412
SFI1	-4.44578	-3.96602	-1.88706	0.0938412
PPIA	0.095952	0.351824	0.607696	0.0944567
ANTXR2	-1.18341	-0.63968	-0.191904	0.0945606
TAF9	-0.767616	-0.415792	-0.127936	0.0947837
FZD7	0.223888	0.831584	1.34333	0.0948222
PDLIM2	0.095952	0.415792	0.671664	0.0948222
NR4A1	0.31984	1.05547	1.75912	0.096734
MRPL41	-0.703648	-0.383808	-0.127936	0.0967683
MYL12A	0.095952	0.415792	0.703648	0.0968727
DNAH14	-4.38181	-3.8061	-2.81459	0.096918
BAG2	0.191904	0.767616	1.27936	0.096918
FKBP1A	-0.703648	-0.415792	-0.127936	0.096918
STEAP3	-1.27936	-0.735632	-0.223888	0.0974044
RP11-404P21.9	-4.28586	-3.83808	-0.351824	0.0975158
RP11-462G12.1	3.29435	4.28586	4.86157	0.0976671
TOP1	-0.95952	-0.511744	-0.15992	0.0976671
VRK1	0.351824	3.74213	4.28586	0.0977768
PFN1	0.063968	0.287856	0.47976	0.0977768
CAMK4	2.81459	3.83808	4.47776	0.0979799
EDF1	0.095952	0.383808	0.63968	0.0979799
IL32	0.223888	0.863568	1.4073	0.0979799
RPL41P1	-1.34333	-0.735632	-0.223888	0.0984966
KIF15	2.55872	3.77411	4.22189	0.0998374
DANCR	-0.7996	-0.447776	-0.127936	0.0998374
AFAP1L1	2.68666	3.8061	4.38181	0.0998374
NEURL4	-4.28586	-3.74213	-2.78261	0.099945
GALNT1	-1.21539	-0.671664	-0.191904	0.099945
FLJ20373	-1.24738	-0.703648	-0.223888	0.0999979
HIC2	-4.63768	-4.02999	-0.671664	0.100031
AC016734.2	-4.54173	-4.15792	-3.07046	0.100326
ATP6V1C1	-1.18341	-0.671664	-0.191904	0.100326
SYTL3	0.351824	1.05547	4.41379	0.10083
TAF13	-1.11944	-0.607696	-0.191904	0.10114
NPR2	0.415792	1.21539	4.18991	0.10114
PSIP1	0.255872	0.895552	1.4073	0.101363
GULP1	0.223888	0.7996	1.37531	0.101388
EIF3B	-1.18341	-0.63968	-0.191904	0.101388
IL1RAPL1	-4.31784	-3.83808	-0.831584	0.101388
RPP21	-4.34983	-3.83808	-0.831584	0.101425
TALDO1	0.127936	0.511744	0.863568	0.101425
RAB1B	-1.18341	-0.63968	-0.191904	0.101574
TIMM8A	-1.47126	-0.767616	-0.223888	0.102162
GABRA2	-5.62919	-0.991504	-0.31984	0.102612
HRCT1	0.31984	3.87007	4.31784	0.102612
RP11-40C6.2	-4.12594	-3.58221	-0.383808	0.102612
MT1E	-1.53523	-0.831584	-0.287856	0.102876
TSPYL1	-1.34333	-0.735632	-0.191904	0.104048
SAAL1	0.31984	0.991504	4.12594	0.104048
ANGPTL4	-2.07896	-0.7996	-0.255872	0.104805
ANAPC1	-4.86157	-4.34983	-0.543728	0.106125
SNHG5	-0.575712	-0.31984	-0.095952	0.106281
ANXA2	0.095952	0.351824	0.607696	0.106608
NOX4	0.191904	0.767616	1.34333	0.107362
SFRP1	-1.43928	-0.767616	-0.223888	0.108053
TGFB1	-0.927536	-0.47976	-0.15992	0.108841
AC009501.4	-4.25387	-3.8061	-0.31984	0.109062
ZMYND8	-1.31134	-0.767616	-0.223888	0.109133
EDEM1	-1.37531	-0.767616	-0.223888	0.110137
RP11-305O6.3	0.31984	0.927536	4.31784	0.110156
IQCK	-4.31784	-3.90205	-0.287856	0.110156
SLC25A23	0.383808	3.998	4.50975	0.110384
NDUFB1	-1.02349	-0.575712	-0.15992	0.11051
VPS54	-4.34983	-3.87007	-3.03848	0.111145
CDKN2C	0.223888	0.895552	1.56722	0.112947
IMP3	-0.991504	-0.543728	-0.15992	0.112947
NEK4	-4.31784	-3.77411	-2.87856	0.113212
RPL15	0.063968	0.255872	0.447776	0.11344
KIAA1549L	-4.09395	-3.55023	-0.575712	0.113528
NDUFA4L2	2.65467	3.67816	4.50975	0.113806
QPCT	-4.44578	-3.93403	-3.07046	0.113814
SPATS2	-0.895552	-0.511744	-0.15992	0.115146
NRXN3	0.31984	3.77411	4.38181	0.115342
RCAN3	0.351824	3.74213	4.31784	0.116088
ARAP3	-4.09395	-3.51824	-0.703648	0.117443
ASB16-AS1	-4.41379	-3.90205	-1.27936	0.117497
OXLD1	-1.15142	-0.671664	-0.191904	0.117665
SPRED2	-1.66317	-0.735632	-0.191904	0.1179
CDPF1	0.255872	3.90205	4.34983	0.1179
RP11-818F20.5	0.383808	4.02999	4.47776	0.118313
RAD51	0.543728	3.67816	4.18991	0.119745
HDAC10	-4.76562	-4.28586	-0.671664	0.120223
MYLIP	-4.47776	-3.998	-3.1984	0.12025
ZEB1	-0.991504	-0.543728	-0.15992	0.120351
C14orf28	0.223888	0.895552	1.66317	0.120734
KLHL29	-4.09395	-3.55023	-0.287856	0.121219
IL11RA	0.511744	4.25387	4.63768	0.121219
RP11-367G18.2	0.575712	3.77411	4.34983	0.121505
PPM1G	-1.18341	-0.63968	-0.191904	0.121608
TYSND1	-4.31784	-3.77411	-2.68666	0.121608
SDF2L1	-0.895552	-0.47976	-0.127936	0.121608
AC004383.4	0.191904	0.7996	1.56722	0.121608
CYB561D1	-4.25387	-3.71015	-0.735632	0.122938
AHNAK2	-4.28586	-3.8061	-0.351824	0.122938
MPG	-0.7996	-0.447776	-0.127936	0.122974
ZNF320	-4.41379	-3.93403	-0.415792	0.123074
ATP5J	-0.575712	-0.31984	-0.095952	0.124614
USP46-AS1	-4.34983	-3.83808	-0.63968	0.124804
ENG	-1.11944	-0.607696	-0.15992	0.124804
SEC14L1	-1.15142	-0.63968	-0.191904	0.124804
ASGR1	-4.25387	-3.83808	-0.287856	0.124851
TMEM65	0.7996	4.18991	4.6057	0.12584
VPS13A	0.191904	0.735632	1.27936	0.127175
EFNA4	0.927536	3.90205	4.38181	0.127333
EIF2D	0.191904	0.7996	1.34333	0.127333
CCDC150	3.03848	3.8061	4.28586	0.127491
SLC6A6	0.191904	0.831584	1.4073	0.128155
NEDD8	-0.575712	-0.31984	-0.095952	0.128236
ANKRD18B	0.383808	1.15142	4.09395	0.128691
OSTC	0.095952	0.415792	0.671664	0.12903
NUP50	-1.37531	-0.831584	-0.223888	0.129377
GALNT18	-4.18991	-0.703648	-0.223888	0.129867
ITPK1	-4.15792	-3.67816	-0.31984	0.130139
SIRT3	0.511744	3.67816	4.28586	0.130417
PAXBP1	-4.7976	-4.28586	-0.447776	0.1306
RAB5C.1	-0.767616	-0.415792	-0.127936	0.131258
GJA1	-1.11944	-0.607696	-0.15992	0.131705
TIMM8B	-0.895552	-0.47976	-0.127936	0.13206
CTB-50E14.6	-4.28586	-0.767616	-0.255872	0.13206
TAF10	-0.95952	-0.511744	-0.127936	0.132181
CENPF	0.415792	1.88706	2.55872	0.132273
JUN	-1.31134	-0.735632	-0.191904	0.132539
LMO7	0.15992	0.671664	1.11944	0.132747
TSG101	0.15992	0.671664	1.11944	0.133192
PDCD11	-1.5992	-0.831584	-0.223888	0.13331
SEC14L2	-4.76562	-4.28586	-0.543728	0.133836
SNHG9	-4.92554	-4.47776	-3.55023	0.134106
SLC1A5	0.127936	0.607696	1.02349	0.134191
ZNF22	0.15992	0.703648	1.21539	0.134455
TRAM1	0.095952	0.47976	0.7996	0.13463
ZNF397	0.383808	3.77411	4.28586	0.13463
ITGAV	0.127936	0.607696	1.02349	0.134744
SRPRB	-1.37531	-0.703648	-0.191904	0.134744
DDAH2	0.15992	0.63968	1.08746	0.134744
MLST8	-1.34333	-0.735632	-0.191904	0.134744
PNPLA6	-1.4073	-0.735632	-0.191904	0.134744
KIAA0355	0.191904	0.7996	1.34333	0.134744
NOP56	-1.43928	-0.7996	-0.191904	0.134744
BID	-0.863568	-0.47976	-0.127936	0.134744
PPP4C	-0.895552	-0.47976	-0.127936	0.134917
NUDT11	0.255872	0.991504	4.28586	0.134917
PRKACA	-1.37531	-0.735632	-0.191904	0.135252
ZNF528	-4.47776	-3.998	-3.03848	0.135261
ABL2	-1.21539	-0.671664	-0.15992	0.135445
SHISA4	0.15992	0.63968	1.05547	0.135445
AC083799.1	-4.02999	-3.58221	-0.255872	0.135445
RP11-742N3.1	-1.18341	-0.607696	-0.15992	0.135445
TSEN2	-4.31784	-3.83808	-3.0065	0.135867
LMLN	-4.18991	-3.71015	-2.68666	0.135867
FAM162B	0.223888	0.895552	1.5992	0.135867
RP11-473M20.16	-3.61419	-0.735632	-0.223888	0.136096
YIF1B	0.15992	0.63968	1.08746	0.136096
NR4A3	-4.25387	-3.83808	-0.255872	0.136225
SOCS2-AS1	0.255872	0.895552	1.50325	0.136225
ABCF1	-1.15142	-0.607696	-0.15992	0.136252
RP11-465B22.3	-1.53523	-0.767616	-0.191904	0.136725
ORAI1	-1.15142	-0.63968	-0.15992	0.136859
RALA	-0.95952	-0.511744	-0.127936	0.136888
C9orf91	1.53523	3.74213	4.57371	0.137015
DIRAS1	-4.66967	-4.22189	-3.1984	0.137405
DFFA	-1.27936	-0.703648	-0.191904	0.13806
PHC2	-1.24738	-0.671664	-0.15992	0.138705
GOT1	0.223888	0.895552	1.53523	0.138888
RASL10B	-4.25387	-3.77411	-0.383808	0.138888
NUDT6	0.31984	3.87007	4.31784	0.139265
RAB27A	-1.34333	-0.735632	-0.191904	0.139265
SCFD2	-4.47776	-3.998	-2.94253	0.139791
RP11-221N13.3	-4.41379	-3.96602	-0.831584	0.139961
TMEM220	2.17491	3.67816	4.15792	0.140077
ARID3B	-4.44578	-3.90205	-3.07046	0.140611
PCNXL2	-4.54173	-4.02999	-0.511744	0.140763
AGPAT9	-3.96602	-0.671664	-0.223888	0.140763
GPATCH2L	-1.34333	-0.7996	-0.191904	0.140763
VASP	0.127936	0.575712	0.991504	0.140763
SNX15	0.223888	0.831584	1.63118	0.141103
GNG2	-1.24738	-0.671664	-0.15992	0.141315
N4BP2L2	0.127936	0.607696	1.02349	0.141354
PNPLA3	-4.7976	-4.31784	-3.39031	0.141354
GNB2	-0.767616	-0.415792	-0.095952	0.141868
ANKRD42	-1.91904	-1.08746	-0.255872	0.141868
UBE2Z	-1.08746	-0.575712	-0.15992	0.141868
ST3GAL5	-4.89355	-4.44578	-0.383808	0.142062
LENG8	-1.31134	-0.735632	-0.191904	0.142062
NCAPG	0.255872	0.991504	3.83808	0.142374
KRR1	-1.11944	-0.607696	-0.15992	0.142952
DYNLL1	-0.575712	-0.31984	-0.095952	0.143098
COQ9	-1.43928	-0.767616	-0.191904	0.143098
PTMS	0.063968	0.31984	0.543728	0.143532
PAQR5	-4.95752	-0.895552	-0.255872	0.143532
SEC61B	-0.575712	-0.31984	-0.095952	0.143783
KHDC1	0.735632	4.02999	4.44578	0.144498
GTF2A2	-0.671664	-0.351824	-0.095952	0.144498
HMGN2	0.127936	0.607696	0.991504	0.144991
LANCL1	0.31984	3.74213	4.25387	0.144991
KRT18	0.191904	0.927536	1.4073	0.144991
EXOC7	-1.27936	-0.703648	-0.15992	0.144991
PTPN1	-1.21539	-0.63968	-0.15992	0.144991
MXRA8	0.095952	0.543728	0.927536	0.14596
MOV10	-4.25387	-3.71015	-0.927536	0.14596
ENSA	-1.08746	-0.575712	-0.15992	0.14596
PRR16	-1.27936	-0.671664	-0.15992	0.14596
USP20	-4.18991	-3.67816	-0.255872	0.14596
HSP90AA1	-0.703648	-0.383808	-0.095952	0.14596
TMEM47	0.191904	0.831584	1.4073	0.146047
LYPLA2	-1.21539	-0.671664	-0.15992	0.146313
RASAL2	0.223888	0.831584	1.4073	0.146313
GPR68	-4.95752	-4.47776	-0.287856	0.146313
MRGPRF	0.223888	0.991504	1.66317	0.146443
ERRFI1	-1.24738	-0.703648	-0.15992	0.146596
NDFIP2	-1.24738	-0.671664	-0.15992	0.146596
ZNF628	-4.28586	-3.74213	-0.383808	0.14682
RPL26L1	0.095952	0.543728	0.927536	0.146985
XXyac-YM21GA2.4	-4.73363	-4.22189	-0.447776	0.147807
ZNF189	-4.28586	-3.8061	-2.87856	0.147807
HAX1	0.095952	0.47976	0.831584	0.148013
TP53I13	0.15992	0.735632	1.24738	0.14822
RP5-1125A11.1	-4.22189	-3.71015	-0.255872	0.14822
SPAG4	-4.15792	-3.71015	-0.223888	0.14829
PLD2	1.72714	3.61419	4.31784	0.149007
MPP3	-4.31784	-3.83808	-2.55872	0.149007
SURF4	-0.895552	-0.47976	-0.127936	0.149236
MOAP1	-4.06197	-3.48626	-0.63968	0.149236
NACAP1	0.383808	4.02999	4.47776	0.149528
RNF141	0.127936	0.63968	1.15142	0.149771
CFL2	0.127936	0.575712	0.991504	0.149771
NPLOC4	-1.18341	-0.671664	-0.15992	0.15125
CRLF1	0.191904	0.7996	1.4073	0.151821
C1QTNF9B-AS1	2.43078	3.71015	4.18991	0.152341
HMGB2	0.703648	2.01499	2.78261	0.152663
RHOB	0.127936	0.703648	1.18341	0.15471
BPGM	-1.02349	-0.575712	-0.127936	0.15471
MRPS21	-0.831584	-0.447776	-0.127936	0.15492
PLK3	-1.34333	-0.703648	-0.191904	0.154931
RP11-296O14.3	0.447776	4.06197	4.54173	0.154931
GUK1	-0.511744	-0.287856	-0.063968	0.154931
BARD1	0.223888	0.95952	3.77411	0.154931
TCEANC2	-2.55872	-0.7996	-0.191904	0.155158
BCL9	0.47976	3.83808	4.28586	0.155158
PFKP	0.15992	0.703648	1.15142	0.155158
CNIH2	-4.54173	-4.02999	-2.84658	0.155158
ITM2B	0.095952	0.543728	0.895552	0.155158
C14orf79	-4.34983	-0.735632	-0.191904	0.155158
CLCN5	-4.25387	-3.77411	-0.287856	0.155158
CLCN6	0.255872	0.95952	4.31784	0.155266
SENP3	-4.31784	-3.87007	-0.223888	0.155424
ZBTB7A	-1.24738	-0.703648	-0.15992	0.156029
SLC38A5	-4.76562	-4.28586	-0.287856	0.156029
CMTM6	-0.863568	-0.447776	-0.127936	0.156691
PEAR1	0.31984	3.48626	4.02999	0.156817
BIRC3	-4.15792	-3.64618	-2.01499	0.156817
PCNX	-1.24738	-0.703648	-0.15992	0.156817
MRPS26	-1.11944	-0.575712	-0.127936	0.156817
LRRC28	0.191904	0.7996	1.37531	0.15759
RGS5	-4.6057	-4.09395	-0.927536	0.158641
ACTN1	0.063968	0.415792	0.703648	0.158641
MRGBP	-1.24738	-0.671664	-0.15992	0.1593
PPP1R14B	-0.607696	-0.31984	-0.095952	0.159405
OSBPL1A	0.15992	0.735632	1.21539	0.159405
LYST	-4.76562	-4.31784	-0.31984	0.159785
MAP2K5	0.767616	3.77411	4.38181	0.159817
CTA-384D8.20	-4.18991	-3.71015	-0.223888	0.159817
WWTR1	-0.991504	-0.543728	-0.127936	0.160266
ATP2B1	-0.95952	-0.511744	-0.127936	0.160478
SLC35F5	-1.24738	-0.671664	-0.15992	0.160629
MAST4	-4.82959	-0.767616	-0.191904	0.160764
PRKDC	-1.15142	-0.607696	-0.15992	0.160852
NCBP2	-1.05547	-0.543728	-0.127936	0.161086
TWIST2	-4.50975	-3.998	-0.703648	0.162488
GAK	-1.63118	-0.735632	-0.191904	0.162709
CCNJ	-4.22189	-3.74213	-0.255872	0.162709
ARHGDIB	0.223888	3.83808	4.25387	0.162709
LAMTOR5	-0.63968	-0.351824	-0.095952	0.163101
RHOF	-5.02149	-4.63768	-0.223888	0.163295
ILK	0.095952	0.575712	0.95952	0.163763
MTHFSD	-4.09395	-0.703648	-0.191904	0.163763
NAA10	-0.735632	-0.383808	-0.095952	0.163836
PARVA	0.127936	0.607696	0.991504	0.163877
GPR39	-4.34983	-3.8061	-0.351824	0.165147
SNED1	-3.77411	-0.703648	-0.191904	0.165147
FAM86DP	-1.18341	-0.63968	-0.15992	0.165147
SLC22A4	-4.22189	-3.74213	-0.351824	0.165147
FAM167A	0.287856	3.998	4.6057	0.165147
CENPM	0.191904	0.831584	1.50325	0.165449
SELT	-0.831584	-0.447776	-0.095952	0.165475
TIAM2	-3.87007	-3.39031	-0.255872	0.166178
FAM155A-IT1	-1.69515	-0.735632	-0.15992	0.166638
ARHGAP11B	0.15992	0.831584	1.43928	0.166859
PID1	0.287856	4.12594	4.54173	0.167459
HSPB6	0.127936	0.671664	1.15142	0.167459
RPL7AP6	-4.34983	-3.87007	-0.47976	0.167493
CERS1	-4.18991	-0.671664	-0.191904	0.167493
GPT2	0.15992	0.767616	1.37531	0.168083
CTSA	-1.11944	-0.575712	-0.127936	0.168489
IFT88	-4.54173	-4.02999	-3.10245	0.169376
CAPRIN2	-4.28586	-3.77411	-0.31984	0.169803
TMSB15A	0.127936	0.7996	1.47126	0.170269
SF3A1	-1.24738	-0.671664	-0.15992	0.170797
FOXL1	-1.37531	-0.703648	-0.15992	0.170897
YWHAE	-0.703648	-0.383808	-0.095952	0.170915
NAMPT	-1.50325	-0.831584	-0.191904	0.171442
GDE1	-1.08746	-0.575712	-0.127936	0.171913
POP7	-0.895552	-0.447776	-0.095952	0.172064
NUDT14	-1.31134	-0.703648	-0.15992	0.172064
MFSD2B	-2.62269	-0.767616	-0.191904	0.172558
CHAC2	-4.09395	-0.703648	-0.223888	0.172874
RP11-783K16.5	-1.43928	-0.703648	-0.15992	0.173125
TOR2A	0.287856	3.8061	4.28586	0.173298
UHMK1	-1.11944	-0.607696	-0.127936	0.173932
SCLY	-3.90205	-0.703648	-0.191904	0.174552
SEPHS1	0.127936	0.735632	1.31134	0.174552
PLIN3	-1.05547	-0.543728	-0.127936	0.174552
SEC24D	-1.11944	-0.575712	-0.127936	0.176167
SYNJ2	-1.27936	-0.703648	-0.15992	0.176167
SMAD9	0.223888	0.863568	4.18991	0.177126
SSR2	0.063968	0.383808	0.63968	0.178006
BLVRA	0.223888	0.927536	1.56722	0.178006
RPS3A	0.031984	0.255872	0.447776	0.178352
SERTAD4-AS1	0.95952	3.8061	4.22189	0.178664
AC079922.3	-4.50975	-4.02999	-2.97451	0.178698
USP46	-1.15142	-0.607696	-0.127936	0.178874
FADS1	-1.11944	-0.575712	-0.127936	0.178874
PTTG1	0.15992	0.991504	1.63118	0.179882
CYTH1	-4.28586	-3.71015	-0.31984	0.179882
ZNF587B	-4.25387	-3.8061	-0.191904	0.179882
EI24	-0.735632	-0.383808	-0.095952	0.180237
LACTB	0.127936	0.671664	1.21539	0.180237
EGR1	-1.34333	-0.767616	-0.15992	0.18045
GALNT15	0.287856	4.31784	4.86157	0.18054
UTP15	-4.02999	-3.45427	-0.287856	0.18054
YRDC	-1.31134	-0.703648	-0.15992	0.181468
DDT	-0.895552	-0.47976	-0.095952	0.181468
HDAC6	0.447776	3.64618	4.25387	0.18173
ZNF576	-1.11944	-0.575712	-0.127936	0.182129
SURF1	0.095952	0.607696	1.02349	0.182169
NUDT7	0.447776	3.96602	4.47776	0.182169
SSU72	-0.607696	-0.31984	-0.063968	0.182227
CDC26	-0.863568	-0.447776	-0.095952	0.182227
RRP12	-4.76562	-4.34983	-0.223888	0.184109
SUPT4H1	0.063968	0.47976	0.863568	0.18438
TMEM167A	-0.63968	-0.351824	-0.095952	0.184733
TRIOBP	-1.15142	-0.607696	-0.127936	0.187309
RPL28	0.063968	0.223888	0.31984	0.187518
CTTN	-0.927536	-0.47976	-0.095952	0.187627
WDR26	-1.11944	-0.607696	-0.127936	0.187784
WSB1	0.095952	0.543728	0.991504	0.187784
SAT2	-0.95952	-0.47976	-0.095952	0.187855
RP11-304L19.5	-1.34333	-0.671664	-0.15992	0.188454
NCLN	-1.24738	-0.63968	-0.127936	0.188454
NDC80	0.15992	0.831584	3.90205	0.188917
STX1A	-4.44578	-3.90205	-0.767616	0.190539
PYCRL	-4.44578	-3.96602	-0.351824	0.192161
CTSL1	-1.15142	-0.607696	-0.127936	0.192161
EIF3E	0.095952	0.447776	0.767616	0.192856
TFAP2C	-3.998	-0.63968	-0.15992	0.192856
SLC25A53	-4.41379	-3.93403	-0.31984	0.192985
POPDC3	-1.02349	-0.543728	-0.127936	0.193343
TNFAIP6	-4.15792	-3.58221	-0.351824	0.193906
USF2	-1.18341	-0.63968	-0.127936	0.194468
GALNT5	0.127936	0.767616	1.4073	0.195366
C7orf41	0.191904	0.895552	4.31784	0.195366
OFD1	0.127936	0.7996	1.47126	0.195366
MAP3K10	-4.28586	-3.71015	-0.255872	0.195799
ATOX1	-0.735632	-0.383808	-0.095952	0.196803
ASPH	-0.703648	-0.383808	-0.095952	0.197383
PGP	-0.991504	-0.511744	-0.095952	0.197677
AP2A1	-1.15142	-0.607696	-0.127936	0.198063
MYL6B	-0.703648	-0.383808	-0.095952	0.198082
HOMER3	-0.95952	-0.511744	-0.095952	0.199145
CTD-2179L22.1	1.02349	3.45427	4.09395	0.200664
TYRO3	-4.25387	-3.71015	-0.575712	0.200801
GTSE1	0.191904	0.991504	1.63118	0.200801
C8orf31	-4.28586	-3.87007	-0.191904	0.200846
SERBP1	-0.735632	-0.383808	-0.095952	0.203412
HDGF	-0.95952	-0.47976	-0.095952	0.203412
FZD2	0.127936	0.767616	1.4073	0.203482
TMEM129	-4.18991	-3.67816	-0.831584	0.204741
RP11-603J24.7	0.671664	4.15792	4.6057	0.205443
WDR62	1.08746	3.51824	4.02999	0.205809
FABP5	-1.11944	-0.607696	-0.127936	0.205973
SCAPER	0.287856	3.51824	4.09395	0.205973
TUBGCP6	-4.25387	-3.8061	-0.191904	0.205973
ARL5A	-0.831584	-0.415792	-0.095952	0.206306
MOB3C	-4.18991	-3.71015	-0.223888	0.206348
PINX1	-4.44578	-3.87007	-0.447776	0.206348
ATR	-4.38181	-3.87007	-0.7996	0.206846
SFTA1P	-4.25387	-3.67816	-2.30285	0.206885
RP11-799A12.1	0.095952	0.735632	1.31134	0.206974
ZNF586	0.895552	3.998	4.63768	0.206974
PRR7	-1.47126	-0.671664	-0.127936	0.207317
GRB2	-1.08746	-0.543728	-0.127936	0.20781
MBD5	-4.50975	-4.09395	-0.63968	0.208006
ARL6	-4.47776	-3.96602	-0.543728	0.208441
CEP170	-1.21539	-0.607696	-0.127936	0.208774
MTMR12	-4.38181	-3.87007	-0.575712	0.208774
MRPL17	-0.927536	-0.447776	-0.095952	0.208774
TAPT1	-1.11944	-0.671664	-0.127936	0.209211
ABCB9	-4.06197	-0.767616	-0.191904	0.20976
RDH11	-1.15142	-0.543728	-0.095952	0.210535
GSTO1	-0.671664	-0.351824	-0.063968	0.210712
HYPK	-3.83808	-0.735632	-0.191904	0.210795
FTH1P4	0.511744	4.06197	4.50975	0.212017
AARS2	-3.71015	-0.671664	-0.127936	0.212017
SNTB2	0.095952	0.575712	1.05547	0.212017
TTC28-AS1	0.15992	1.08746	1.82309	0.212017
SQSTM1	-0.927536	-0.511744	-0.095952	0.213088
TROAP	0.127936	0.735632	1.37531	0.213271
CEP85L	-4.54173	-4.02999	-0.447776	0.213859
NAB2	-1.34333	-0.63968	-0.127936	0.21423
DHRS3	0.191904	0.831584	1.4073	0.215244
MRAS	0.095952	0.671664	1.15142	0.215582
TAF12	-1.05547	-0.543728	-0.095952	0.216703
VWA5A	-4.86157	-4.28586	-0.447776	0.216818
EXOSC9	0.127936	0.7996	1.47126	0.216946
LPCAT1	-1.24738	-0.671664	-0.127936	0.216946
ZNF415	0.511744	3.87007	4.34983	0.216946
NANS	0.095952	0.63968	1.08746	0.217185
HNMT	0.191904	1.08746	4.12594	0.217257
BSCL2	-3.998	-0.63968	-0.15992	0.217257
RABEP1	-1.05547	-0.543728	-0.095952	0.217257
PLEC	-0.95952	-0.47976	-0.095952	0.21744
CXCL10	-3.87007	-3.35832	-0.191904	0.2175
CITED2	0.127936	0.767616	1.24738	0.2175
MRPL42	-0.863568	-0.447776	-0.095952	0.2175
CCBL1	-3.90205	-0.671664	-0.127936	0.218445
TNRC18	-4.22189	-0.703648	-0.15992	0.219888
FTH1P8	0.063968	0.415792	0.735632	0.219888
GALNT6	-1.66317	-0.735632	-0.15992	0.22014
FZD8	-4.70165	-4.28586	-0.191904	0.220603
NABP2	-1.02349	-0.543728	-0.095952	0.220603
SNX25	-4.54173	-4.02999	-0.287856	0.221069
AJUBA	0.127936	0.735632	1.34333	0.221233
DHX15	-1.21539	-0.63968	-0.127936	0.221374
COMMD5	-1.11944	-0.575712	-0.095952	0.221374
MMP19	0.223888	1.02349	4.12594	0.221374
NBPF20	-4.38181	-3.8061	-0.415792	0.221733
ZNF346	-4.25387	-3.77411	-0.223888	0.222016
C12orf23	-1.02349	-0.543728	-0.095952	0.222956
GTF2E2	-0.991504	-0.47976	-0.095952	0.22373
TONSL	-3.96602	-0.735632	-0.15992	0.223785
MAP3K6	-4.15792	-0.671664	-0.15992	0.223876
ETAA1	0.15992	0.863568	1.5992	0.223876
FAM73B	-4.38181	-3.74213	-0.511744	0.223876
CEBPB	-1.05547	-0.543728	-0.095952	0.223876
MZT2A	0.063968	0.447776	0.7996	0.224416
MITF	0.095952	0.735632	1.43928	0.225232
SLC27A1	-4.44578	-3.87007	-0.415792	0.225304
LAPTM4A	0.063968	0.447776	0.831584	0.2255
RAB23	0.127936	0.735632	1.56722	0.225598
TMEM30A	-0.927536	-0.47976	-0.095952	0.225598
IL11	-0.95952	-0.511744	-0.095952	0.225598
CDCA3	0.127936	0.7996	1.43928	0.225679
KCNJ15	-1.24738	-0.671664	-0.127936	0.226482
ARHGEF3	-4.09395	-3.61419	-0.15992	0.226593
DNAJA1	-1.05547	-0.543728	-0.095952	0.227021
RBM19	-4.57371	-4.06197	-0.287856	0.227284
CSF2	-4.02999	-3.67816	-0.15992	0.227407
POLR1C	-4.54173	-4.06197	-0.191904	0.227407
SLC17A5	-1.24738	-0.63968	-0.127936	0.227407
TGFBR1	0.095952	0.735632	1.31134	0.227407
AGPAT2	-0.991504	-0.511744	-0.095952	0.227407
VCL	0.063968	0.47976	0.831584	0.227407
DHODH	-1.08746	-0.671664	-0.127936	0.227407
HMMR	0.127936	0.863568	1.5992	0.227855
TMEM258	-1.05547	-0.543728	-0.095952	0.227855
PLEK2	-1.31134	-0.671664	-0.127936	0.227855
FASN	-1.31134	-0.703648	-0.127936	0.227855
LINC00657	-0.95952	-0.511744	-0.095952	0.227855
LTA4H	0.127936	0.831584	1.66317	0.228063
NUCKS1	0.063968	0.447776	0.767616	0.228108
ADAM19	-0.895552	-0.47976	-0.095952	0.228108
FAM188B	-4.28586	-3.83808	-0.15992	0.228108
INHBA	-0.703648	-0.383808	-0.063968	0.228108
TMEM256	-1.15142	-0.63968	-0.127936	0.228268
C16orf59	-4.09395	-0.703648	-0.15992	0.229262
VGF	-3.87007	-0.671664	-0.127936	0.229977
STK17A	-0.895552	-0.447776	-0.095952	0.230047
RAD51D.1	0.383808	4.02999	4.47776	0.230097
CTIF	0.095952	0.63968	1.21539	0.230097
LASP1	0.063968	0.511744	0.895552	0.230149
IFI35	0.15992	0.95952	4.28586	0.230149
SYT11	-1.15142	-0.607696	-0.095952	0.230769
YIPF6	-1.15142	-0.607696	-0.095952	0.230769
CTC-479C5.12	-3.64618	-0.767616	-0.127936	0.231838
MED20	-4.28586	-3.71015	-0.575712	0.232202
RP11-202P11.1	-4.22189	-3.8061	-0.15992	0.232444
C19orf10	0.031984	0.31984	0.575712	0.232505
AC139100.2	-1.05547	-0.671664	-0.127936	0.232712
CHAC1	0.095952	0.671664	1.21539	0.233313
PSTPIP2	-4.34983	-3.74213	-0.383808	0.233379
CDH11	0.095952	0.735632	1.27936	0.233964
CHMP4B	-0.927536	-0.47976	-0.095952	0.23476
GPRASP2	-4.15792	-3.64618	-0.223888	0.234997
TAPBP	-1.11944	-0.575712	-0.095952	0.23619
PHF14	0.063968	0.607696	1.02349	0.236898
TMEM134	-0.95952	-0.47976	-0.095952	0.236898
TMEM159	0.127936	0.7996	1.47126	0.237703
PPIAP22	0.095952	0.63968	1.24738	0.23869
ATM	-1.24738	-0.63968	-0.095952	0.23874
DPM3	-1.4073	-0.671664	-0.127936	0.238776
SHQ1	-4.25387	-3.74213	-0.415792	0.238776
AMBRA1	-4.31784	-3.8061	-0.351824	0.238776
RHBDF1	-1.34333	-0.63968	-0.095952	0.238776
MT2P1	-4.38181	-3.87007	-0.47976	0.238892
SYNC	0.095952	0.735632	1.4073	0.239008
COL27A1	-1.37531	-0.735632	-0.127936	0.239019
FBXW8	0.287856	3.67816	4.18991	0.239019
PTPN11	-1.02349	-0.511744	-0.095952	0.239112
RP11-416A17.6	-1.15142	-0.735632	-0.127936	0.239174
GPR126	0.255872	3.96602	4.47776	0.239302
ARRDC1	0.127936	0.7996	1.4073	0.239302
KAZN	0.127936	0.863568	1.63118	0.240513
SPOPL	-4.50975	-4.02999	-0.255872	0.240858
TOMM40L	-4.50975	-4.02999	-0.47976	0.24249
KPNA6	-1.02349	-0.511744	-0.095952	0.242599
KLHDC10	-4.28586	-3.74213	-2.78261	0.242599
MTSS1	-3.998	-0.671664	-0.127936	0.242599
CD81	-0.895552	-0.447776	-0.095952	0.243335
KCTD12	-4.66967	-4.15792	-0.511744	0.243335
RP3-412A9.11	0.031984	0.31984	0.575712	0.243335
BTBD19	-4.12594	-3.64618	-0.191904	0.243468
PPAP2A	0.223888	0.991504	1.88706	0.243566
LSM1	-0.671664	-0.351824	-0.063968	0.243566
C1S	0.063968	0.671664	1.24738	0.243566
ZNF271	-0.863568	-0.447776	-0.095952	0.243566
CDKN1C	1.18341	3.23038	4.18991	0.243717
STX3	-4.50975	-4.02999	-0.287856	0.244278
VPS16	-4.02999	-3.51824	-0.31984	0.244557
ENTPD3-AS1	0.15992	0.95952	1.69515	0.244614
RP11-492E3.1	0.095952	0.671664	1.21539	0.244966
NDUFV3	-1.18341	-0.607696	-0.095952	0.244966
BAZ2B	0.063968	0.63968	1.18341	0.244992
LRRC56	-3.93403	-0.703648	-0.127936	0.244992
CASC5	0.127936	0.863568	1.47126	0.244992
IGBP1	0.063968	0.575712	1.05547	0.244992
PDLIM5	0.063968	0.543728	0.991504	0.245141
FGF1	0.095952	0.703648	1.34333	0.245278
RNF217	0.095952	0.735632	1.34333	0.245278
LPAR1	0.063968	0.575712	1.05547	0.245278
SLC9A3R2	0.063968	0.47976	0.895552	0.245278
ZNF600	-1.15142	-0.703648	-0.127936	0.245278
NAT10	-4.44578	-3.96602	-0.383808	0.245314
PPP3R1	-4.70165	-4.22189	-0.255872	0.245324
MCM3	0.095952	0.831584	1.5992	0.24537
AP4E1	-4.57371	-3.96602	-2.94253	0.245749
NXT2	0.671664	3.87007	4.38181	0.245808
RPS7	0	0.223888	0.415792	0.246508
ABTB1	0.127936	0.7996	1.34333	0.246508
ALDH2	0.095952	0.671664	1.27936	0.246508
SRC	-4.25387	-3.74213	-0.47976	0.246508
RSRC1	0.063968	0.671664	1.21539	0.247776
TTF2	0.607696	3.64618	4.18991	0.247922
RAB3GAP1	0.095952	0.7996	1.43928	0.248006
TMEM45A	0.063968	0.607696	1.11944	0.248467
HIVEP2	-4.50975	-3.96602	-0.191904	0.24891
GIGYF1	-4.6057	-4.06197	-0.255872	0.249017
KRT15	-4.09395	-3.58221	-0.191904	0.250315
CLTB	-0.735632	-0.383808	-0.063968	0.250675
KIF7	-4.25387	-3.71015	-2.71864	0.251817
TP73-AS1	-3.61419	-0.703648	-0.127936	0.251947
RP11-122C9.1	0.095952	0.735632	1.34333	0.251947
RP6-99M1.2	-1.56722	-0.735632	-0.127936	0.251947
TMEM156	-1.4073	-0.703648	-0.095952	0.253126
MSANTD2	-4.25387	-3.77411	-0.287856	0.25329
LRP8	-4.09395	-0.671664	-0.127936	0.253945
BCL6	-3.83808	-0.703648	-0.127936	0.253945
TNFRSF11B	-1.47126	-0.7996	-0.127936	0.253945
PRKG1	0.095952	0.703648	1.27936	0.253945
KDM5C	-1.15142	-0.607696	-0.095952	0.254032
PRCD	-4.18991	-3.77411	-0.127936	0.254461
ZDHHC5	-4.44578	-0.575712	-0.095952	0.254572
DZIP3	0.223888	3.55023	3.96602	0.254618
TSC22D3	0.15992	0.95952	4.22189	0.254618
EMC8	-0.927536	-0.47976	-0.095952	0.254887
DNASE2	0.127936	0.7996	1.34333	0.254887
PWP2	-4.50975	-4.02999	-0.895552	0.254887
BUB1	0.15992	3.42229	4.02999	0.254926
BCL7C	-0.7996	-0.383808	-0.063968	0.254926
FAM65A	-1.34333	-0.607696	-0.095952	0.254926
GCDH	0.255872	3.8061	4.63768	0.254926
GSTM3	0.063968	0.607696	1.08746	0.255062
HIST1H2BC	-4.09395	-3.64618	-0.15992	0.255062
AC002456.2	-4.06197	-0.63968	-0.127936	0.255062
MKI67	0.15992	1.34333	2.04698	0.255171
FBXO32	-4.86157	-0.735632	-0.127936	0.256044
SLC25A12	-4.44578	-3.93403	-0.31984	0.256189
ZNF839	1.82309	3.8061	4.28586	0.256189
SMOX	-1.21539	-0.607696	-0.095952	0.256189
NUBPL	0.127936	0.991504	4.34983	0.256349
CD276	-1.15142	-0.607696	-0.095952	0.256446
BBX	0.063968	0.543728	0.95952	0.256552
RPL7	0	0.255872	0.447776	0.256985
IRF2BP2	-1.05547	-0.543728	-0.095952	0.258751
PSMC5	-0.831584	-0.415792	-0.063968	0.258751
SDAD1	-1.15142	-0.607696	-0.095952	0.259399
NPM1	0.031984	0.351824	0.607696	0.259399
EIF2AK3	-3.96602	-3.48626	-0.127936	0.260021
NAF1	-4.06197	-0.671664	-0.191904	0.260021
SF1	-1.05547	-0.543728	-0.095952	0.260021
COG3	-4.47776	-3.87007	-0.255872	0.260763
NHP2L1	-0.703648	-0.351824	-0.063968	0.260919
IPP	0.15992	0.991504	3.998	0.261783
DDX31	-4.38181	-0.703648	-0.15992	0.262693
IDH2	0.063968	0.543728	0.95952	0.263053
CTD-2587H24.5	-4.02999	-0.607696	-0.127936	0.263053
CEP70	0.127936	0.927536	3.93403	0.263134
STC2	0.031984	0.447776	0.7996	0.263508
MTAP	-1.24738	-0.671664	-0.095952	0.263508
BCAS3	0.191904	3.61419	4.15792	0.263508
ZFP36	0.127936	0.895552	3.83808	0.263508
PDE7A	-3.77411	-3.29435	-0.255872	0.263607
ARRDC4	-4.38181	-3.87007	-2.87856	0.263607
SERINC3	-1.15142	-0.575712	-0.095952	0.263809
KIF11	0.095952	0.7996	1.47126	0.264912
BLOC1S3	-4.12594	-3.58221	-0.15992	0.264912
CDC23	0.095952	0.735632	1.47126	0.265646
PIK3IP1	-4.18991	-3.64618	-0.191904	0.265646
HLA-DPB1	0.31984	3.77411	4.25387	0.265904
TARBP1	-4.15792	-0.63968	-0.127936	0.265949
TMEM14C	0.031984	0.415792	0.703648	0.266132
LRRC73	-3.77411	-0.703648	-0.095952	0.266779
NFATC2	-4.22189	-3.71015	-0.383808	0.266779
ATAD2B	-3.8061	-0.671664	-0.095952	0.267048
DKK3	0.031984	0.383808	0.671664	0.267048
ADPRM	0.15992	3.90205	4.41379	0.267048
MYBL2	0.095952	0.767616	1.66317	0.267048
CBX6	-1.08746	-0.543728	-0.095952	0.267048
ARSK	0.063968	0.671664	1.21539	0.267497
ATP6V0E1	0.031984	0.31984	0.543728	0.267497
RP11-326F20.5	-3.90205	-0.703648	-0.095952	0.267833
AC108463.3	0.543728	3.71015	4.22189	0.268117
CDK7	0.063968	0.735632	1.37531	0.268117
KAZALD1	0.15992	3.90205	4.28586	0.268117
PYCR1	0.063968	0.575712	1.02349	0.268117
SSR1	-0.767616	-0.415792	-0.063968	0.268314
TP53RK	-1.08746	-0.543728	-0.095952	0.26851
MAPK11	-4.28586	-3.77411	-0.127936	0.26851
PARD6G	-4.73363	-4.22189	-0.191904	0.268546
UBA2	-1.15142	-0.607696	-0.095952	0.268546
ECE1	-1.08746	-0.543728	-0.095952	0.269142
PABPC4	-1.02349	-0.511744	-0.063968	0.269142
RP1-228H13.5	-4.18991	-3.74213	-0.127936	0.269142
TMEM147	-0.63968	-0.31984	-0.063968	0.269142
RP1-86D1.3	-3.96602	-0.671664	-0.095952	0.270738
MDFIC	-1.08746	-0.543728	-0.063968	0.270795
AHR	-1.21539	-0.63968	-0.095952	0.27172
RFC4	0.15992	1.02349	3.77411	0.27283
MXD3	0.063968	0.735632	1.31134	0.27283
PVRL2	0.063968	0.575712	1.02349	0.27283
ZNHIT1	-0.671664	-0.31984	-0.063968	0.273252
DYNC1I2	-1.02349	-0.543728	-0.063968	0.273586
DPH5	0.063968	0.671664	1.24738	0.27374
CCDC149	0.255872	3.74213	4.38181	0.27374
AFF4	-0.991504	-0.47976	-0.063968	0.27374
HSPA9	-1.05547	-0.543728	-0.063968	0.274037
NDRG4	-4.12594	-3.61419	-0.127936	0.274037
PRDM15	-1.27936	-0.703648	-0.095952	0.274037
AP1B1	-1.31134	-0.63968	-0.095952	0.274037
MT-ND4L	-0.991504	-0.511744	-0.063968	0.274037
WDR3	-4.95752	-4.6057	-0.15992	0.274209
PREPL	-1.4073	-0.607696	-0.095952	0.274209
SNRPG	-0.735632	-0.351824	-0.063968	0.274209
IFNE	-3.77411	-0.703648	-0.095952	0.274209
CDK5RAP2	-1.34333	-0.735632	-0.095952	0.274209
CNTRL	1.4073	3.55023	4.09395	0.274209
DLEU2	0.127936	3.55023	4.22189	0.274209
TMEM251	-1.11944	-0.575712	-0.095952	0.274209
ZDHHC1	0.351824	3.87007	4.31784	0.274209
CEBPZ	-1.37531	-0.63968	-0.095952	0.275016
DIXDC1	0.063968	0.63968	1.18341	0.275016
EXOC8	-4.57371	-4.09395	-0.191904	0.275386
CREM	-0.927536	-0.447776	-0.063968	0.275386
GDNF	-5.18141	-4.66967	-0.127936	0.275699
THOC6	0.095952	0.895552	4.06197	0.276433
MRC2	-0.95952	-0.47976	-0.063968	0.276433
COPA	-0.927536	-0.47976	-0.063968	0.277295
MKNK1	-1.27936	-0.63968	-0.095952	0.277488
CENPW	0.095952	0.991504	1.5992	0.277488
MKLN1	-1.27936	-0.671664	-0.095952	0.277488
MLYCD	-3.87007	-0.671664	-0.095952	0.277488
SLC9A3R1	0.383808	3.74213	4.31784	0.277488
LSM7	-0.863568	-0.415792	-0.063968	0.277488
MAP3K13	-1.15142	-0.511744	-0.063968	0.277758
SLC7A1	0.063968	0.671664	1.27936	0.277758
NEIL2	-1.43928	-0.735632	-0.095952	0.278343
STEAP2	-3.71015	-0.703648	-0.095952	0.278686
RABEPK	-1.08746	-0.543728	-0.063968	0.279304
SKIV2L	-4.54173	-4.06197	-0.15992	0.279596
HMGN3	0.031984	0.415792	0.767616	0.279596
GDI2	-0.863568	-0.415792	-0.063968	0.279596
PSMA4	0.031984	0.415792	0.767616	0.279596
ZFX	-1.43928	-0.63968	-0.095952	0.279764
ZNF669	-1.47126	-0.671664	-0.095952	0.279777
FAM211B	-3.90205	-0.671664	-0.095952	0.279777
SH3RF3-AS1	-4.15792	-3.67816	-0.095952	0.280237
CYP19A1	-3.93403	-0.671664	-0.095952	0.280237
TRPV2	-5.18141	-4.76562	-0.095952	0.280237
MAZ	-0.863568	-0.447776	-0.063968	0.280936
SLC10A3	-1.21539	-0.63968	-0.095952	0.280987
CDR2	0.031984	0.607696	1.11944	0.281159
LRP11	0.063968	0.607696	1.05547	0.281885
SMIM14	0.031984	0.543728	0.991504	0.28222
AC002454.1	2.78261	4.15792	4.63768	0.282718
RNF38	0.15992	0.831584	4.31784	0.282718
SERGEF	0.127936	0.863568	4.25387	0.282718
ESRRA	-1.21539	-0.607696	-0.063968	0.282718
DUSP22	0.607696	3.74213	4.34983	0.282744
TEAD3	0.063968	0.671664	1.21539	0.282785
SAMD9L	-4.09395	-3.61419	-0.095952	0.282785
CUBN	-4.18991	-0.63968	-0.095952	0.282785
BPTF	-1.15142	-0.543728	-0.063968	0.283179
KDELR3	-0.95952	-0.47976	-0.063968	0.283179
RP11-159C21.4	-4.31784	-3.64618	-0.223888	0.283855
PTK7	0.031984	0.607696	1.08746	0.283855
RP11-59D5__B.2	-4.09395	-0.575712	-0.095952	0.283855
JAZF1	0.063968	0.831584	1.5992	0.283855
MET	0.223888	3.96602	4.41379	0.283855
H3F3AP4	0.063968	0.63968	1.11944	0.284014
ZFYVE21	0.031984	0.575712	1.05547	0.284276
EIF4H	-0.863568	-0.415792	-0.063968	0.284494
KPNA5	-3.61419	-0.735632	-0.095952	0.285176
MYO1F	-4.28586	-3.8061	-0.95952	0.285176
CCDC71L	-1.18341	-0.607696	-0.063968	0.285499
VEPH1	-1.24738	-0.607696	-0.063968	0.286164
DDX52	-1.21539	-0.607696	-0.095952	0.286164
ATP6V0B	-0.607696	-0.31984	-0.031984	0.286967
FBLIM1	0.031984	0.511744	0.95952	0.288343
ZNF138	0.191904	4.15792	4.54173	0.288343
BCL7A	-4.02999	-0.703648	-0.095952	0.288343
HSD17B1	-4.15792	-3.61419	-0.127936	0.288343
CCDC94	0.351824	3.74213	4.25387	0.288343
DLL3	-4.25387	-3.74213	-0.287856	0.288343
ATP5O	0.031984	0.351824	0.671664	0.288343
ASF1B	-3.87007	-3.32634	-0.383808	0.28907
ZNF688	0.063968	0.671664	1.27936	0.289344
TSC22D4	-1.08746	-0.511744	-0.063968	0.289815
EMR2	-4.22189	-0.511744	-0.095952	0.2903
SASH1	-1.18341	-0.63968	-0.063968	0.290361
CKLF	-0.895552	-0.447776	-0.063968	0.290945
INSIG1	-1.34333	-0.703648	-0.095952	0.291512
ADAR	-1.05547	-0.511744	-0.063968	0.292379
AEN	-1.24738	-0.607696	-0.063968	0.292385
GRASP	-4.31784	-3.74213	-0.15992	0.292642
TOMM40	-0.991504	-0.511744	-0.063968	0.292642
MCM10	0.223888	3.71015	4.22189	0.292959
GNG5	-0.543728	-0.255872	-0.031984	0.293342
AC046143.3	-1.75912	-0.63968	-0.063968	0.29381
UIMC1	0.063968	0.767616	1.43928	0.29381
GLT8D2	0.031984	0.63968	1.27936	0.29381
WDR66	-3.96602	-3.48626	-0.127936	0.29381
ZNF286B	-4.02999	-3.35832	-0.095952	0.29381
ABCC3	0.063968	0.767616	1.47126	0.29381
ICOSLG	-0.991504	-0.63968	-0.063968	0.29381
2018-09-05	-1.7911	-0.671664	-0.095952	0.29381
RPL14	0	0.223888	0.447776	0.293977
PSPH	0.031984	0.63968	1.24738	0.294428
ATL1	0.15992	3.58221	4.28586	0.294428
ADORA2B	-4.15792	-0.703648	-0.095952	0.294428
WBSCR27	-4.28586	-3.71015	-2.01499	0.295665
LRRC8C	-1.31134	-0.607696	-0.063968	0.296593
BBS9	-4.47776	-3.998	-0.255872	0.296593
SYNPO	0.063968	0.767616	1.4073	0.297104
FAM109B	0.127936	3.74213	4.15792	0.297735
RP11-770J1.3	-0.991504	-0.607696	-0.063968	0.298239
NRM	0.15992	1.02349	4.15792	0.298596
GPX7	0.15992	1.05547	4.06197	0.298636
ZCCHC9	-1.21539	-0.607696	-0.063968	0.298636
COL10A1	-1.02349	-0.63968	-0.063968	0.298636
PRTFDC1	0.095952	0.895552	1.66317	0.298636
EME2	-1.27936	-0.703648	-0.063968	0.298636
RGL1	-4.57371	-4.09395	-0.191904	0.298735
ZNF691	-1.02349	-0.607696	-0.063968	0.299252
BET1	-1.11944	-0.511744	-0.063968	0.299252
IER2	-1.24738	-0.607696	-0.063968	0.299252
TRMT2B	-3.87007	-0.63968	-0.063968	0.29963
HOXC8	0.063968	0.735632	4.38181	0.30107
AC068491.4	-0.991504	-0.607696	-0.063968	0.30112
METAP1D	0.543728	3.8061	4.25387	0.30112
CCPG1	-4.22189	-3.71015	-0.127936	0.30112
MOCS3	-4.02999	-0.607696	-0.095952	0.302643
PNPT1	-4.82959	-4.34983	-0.127936	0.303512
SNRPB	0.031984	0.415792	0.767616	0.303928
PSMB6	0.031984	0.447776	0.7996	0.304317
TWSG1	0.031984	0.543728	0.95952	0.304317
LL22NC03-80A10.6	-1.15142	-0.575712	-0.063968	0.304317
PITPNM2	-3.10245	-0.671664	-0.063968	0.304381
C16orf70	-3.93403	-0.63968	-0.095952	0.304381
MAN2A1	-1.15142	-0.543728	-0.063968	0.304613
C10orf55	-3.71015	-0.671664	-0.063968	0.304613
TMBIM6	-0.735632	-0.383808	-0.031984	0.304613
GNAS	-0.607696	-0.287856	-0.031984	0.304613
MAFF	-1.18341	-0.575712	-0.063968	0.304613
IL13RA1	0.031984	0.607696	1.08746	0.304613
RAB7A	-0.831584	-0.415792	-0.063968	0.304886
DDR2	0.031984	0.735632	1.4073	0.305697
WDR54	-1.15142	-0.575712	-0.063968	0.305697
RABL5	-1.15142	-0.543728	-0.063968	0.305697
ID4	0.031984	0.703648	1.31134	0.306046
HLA-C	0.031984	0.511744	0.95952	0.306325
BCAT1	0.031984	0.415792	0.7996	0.309045
CLEC14A	0.031984	0.671664	1.34333	0.309045
PRC1	0.031984	0.767616	1.56722	0.309045
VMP1	0	0.383808	0.703648	0.309045
SYTL2	0.031984	0.63968	1.27936	0.309504
CARS2	-1.11944	-0.575712	-0.063968	0.309504
SOX6	0.063968	0.927536	3.64618	0.309694
NEGR1	0.063968	0.735632	1.34333	0.311507
PIDD	-4.44578	-3.90205	-1.02349	0.311639
ZYX	0.031984	0.415792	0.735632	0.311939
RP11-21N3.1	-0.991504	-0.511744	-0.063968	0.312253
RP11-82H13.2	-3.998	-0.767616	-0.063968	0.313089
TRAF4	-1.02349	-0.511744	-0.063968	0.313089
STARD4-AS1	0.095952	3.77411	4.25387	0.313424
TTL	-1.31134	-0.671664	-0.063968	0.314526
CHPF	-1.08746	-0.511744	-0.063968	0.314526
C3orf14	0.031984	0.607696	1.11944	0.314526
ZBTB20	0.031984	0.703648	1.34333	0.314526
NHP2	-0.607696	-0.31984	-0.031984	0.314526
PRKAR1B	-3.96602	-3.42229	-0.127936	0.314526
UAP1L1	-4.09395	-0.575712	-0.063968	0.314526
B4GALNT1	0.095952	3.8061	4.44578	0.314526
TPCN1	-4.82959	-0.511744	-0.063968	0.314526
FAM96A	-0.927536	-0.447776	-0.063968	0.314526
PLCB4	0.031984	0.671664	1.24738	0.314526
PLEKHG5	-3.90205	-0.671664	-0.063968	0.314681
PIK3R3	-4.44578	-3.87007	-0.095952	0.314681
LIMK1	-1.11944	-0.543728	-0.063968	0.314681
GPR176	0.031984	0.607696	1.15142	0.314681
IFT20	-0.703648	-0.351824	-0.031984	0.314681
LMF1	0.223888	3.71015	4.28586	0.315046
BRD3	0.031984	0.607696	1.08746	0.31508
NAA16	0.031984	0.63968	4.15792	0.315084
RP11-8L18.2	-0.95952	-0.607696	-0.063968	0.31509
IFT80	-4.50975	-3.93403	-0.351824	0.315304
TELO2	-4.44578	-3.87007	-0.15992	0.317044
DEF8	-0.671664	-0.351824	-0.031984	0.317269
SMPD4	-4.38181	-3.87007	-0.223888	0.317516
FUBP3	-1.21539	-0.607696	-0.063968	0.317516
ITGB3BP	0.031984	0.703648	1.31134	0.318503
KIAA1919	-4.31784	-3.83808	-0.223888	0.318802
MMP3	-1.72714	-1.05547	-0.127936	0.318802
ATOH8	0.031984	0.735632	4.02999	0.318858
TMEM98	0.031984	0.447776	0.7996	0.318858
FPGT	0.127936	3.93403	4.31784	0.318861
TNFRSF12A	-0.575712	-0.287856	-0.031984	0.319045
INA	-4.44578	-3.96602	-0.095952	0.319132
HIST1H1C	0.031984	0.63968	1.21539	0.319865
RAB24	-4.22189	-0.735632	-0.127936	0.319947
PTBP2	-1.15142	-0.671664	-0.063968	0.320426
VAMP5	0.031984	0.511744	0.927536	0.320426
KIAA0556	-3.90205	-3.35832	-0.127936	0.320553
NIPSNAP3A	0.031984	0.703648	1.34333	0.320559
TRPT1	-1.02349	-0.47976	-0.063968	0.320559
SGSM2	0.063968	0.831584	3.55023	0.320559
RAB21	-1.18341	-0.607696	-0.063968	0.320672
ZNF814	-4.28586	-3.8061	-0.127936	0.320856
DIO2	-3.90205	-0.607696	-0.063968	0.321058
LA16c-313D11.10	-1.05547	-0.671664	-0.063968	0.321058
PODNL1	0.223888	4.09395	4.57371	0.321275
FAM46C	0.031984	0.63968	1.21539	0.321312
NUF2	0.031984	0.671664	1.34333	0.321312
ANKRD37	0.063968	0.767616	1.43928	0.321312
EEF1E1	-1.08746	-0.511744	-0.063968	0.321312
CRTC1	-4.54173	-3.90205	-0.15992	0.321312
MNF1	-0.863568	-0.415792	-0.031984	0.321561
ZNF277	0.031984	0.703648	1.31134	0.321561
EVC	-4.57371	-3.93403	-0.095952	0.321837
ETS1	-4.70165	-4.18991	-0.095952	0.321963
ARSB	0.031984	0.671664	1.27936	0.322057
FAM86C1	-4.44578	-3.998	-0.223888	0.322057
TENM4	-3.74213	-0.671664	-0.063968	0.322057
ACVRL1	-1.98301	-1.11944	-0.063968	0.322057
PDHB	0.031984	0.575712	1.02349	0.32209
PRMT7	-4.25387	-3.8061	-0.15992	0.322689
RPS19P3	-4.47776	-3.998	-0.15992	0.323263
RELT	-3.03848	-0.671664	-0.063968	0.323573
EPB41L2	0.031984	0.607696	1.11944	0.324375
TIGD6	-4.66967	-4.22189	-0.127936	0.324416
C6orf1	-0.95952	-0.47976	-0.031984	0.324416
C20orf27	-0.927536	-0.47976	-0.031984	0.324929
ARHGEF9	-4.25387	-0.735632	-0.095952	0.325643
RP11-139K1.2	-1.11944	-0.703648	-0.063968	0.325656
LIG1	-3.8061	-0.671664	-0.063968	0.326029
[truncated: 15,068 more rows]

## Sheet: SCDE 10x coculture OIS_grow
TableS2: SCDE of co-culture experiment (OIS/Growing), Related to Figure 1
[truncated: 16,903 more rows]

[truncated: 6 more sheets: SCDE 10x coculture second-Grow, co-cul OIS in OIS-OIS in second, 10x coculture sen-growing, Hepatocyte induced-uninduced, Hepatocyte mdm+ _ mdm-, 10x sec-MAML_se-cEV]
