# Supplementary material for: Notch Signaling Mediates Secondary Senescence
Source: Cell Rep. 2019 Apr 23;27(4):997–1007.e5. doi: 10.1016/j.celrep.2019.03.104 (PMC6486482; doi:10.1016/j.celrep.2019.03.104)
Supplement: Table S3. Presence of Construct and qPCR Primer, Related to Figures 1, 2, 3, and 4 [file mmc4.xlsx]

## Sheet: Ras construct
Table S3: Identification of RasV12 construct in time-course single cells, related to Figure 1										Table S3: Number of cells with/without Ras construct in time-course single cells
											Growing	Day2	Day4	Senescence
	Num quality reads mapping SNP (chr11:534288)	Num quality reads at chr11:534288 (SNP+nonSNP)	Fraction of reads that are SNP	Neo gene mapped reads						Ras positive	82	40	39	26
day2_9787_L004_N711_N505	0	0	0	0			no RasV12 construct			Ras negative	18	1	3	15
day4_44	0	0	0	0			no RasV12 construct
day4_68	0	0	0	0			no RasV12 construct
day4_71	0	0	0	0			no RasV12 construct			Secondary senescence cluster	OIS cluster
Growing2_2	0	0	0	0			no RasV12 construct			Sen3_N712_N504	Sen3_N712_N506
Growing2_49	0	0	0	0			no RasV12 construct			Sen3_N709_N517	Sen3_N711_N505
Growing2_61	0	0	0	0			no RasV12 construct			Sen3_N708_N508	Sen3_N710_N517
Growing2_6	0	0	0	0			no RasV12 construct			Sen3_N702_N504	Sen3_N710_N506
Growing2_73	0	0	0	0			no RasV12 construct			Sen2_89	Sen3_N710_N502
Growing2_7	0	0	0	0			no RasV12 construct			Sen2_88	Sen3_N706_N507
Growing2_84	0	0	0	0			no RasV12 construct			Sen2_28	Sen3_N706_N504
Growing_9779_L003_N705_N502	0	0	0	0			no RasV12 construct			Sen1_84	Sen3_N704_N507
Growing_9779_L003_N706_N502	0	0	0	0			no RasV12 construct			Sen1_77	Sen3_N702_N503
Growing_9779_L003_N707_N506	0	0	0	0			no RasV12 construct			Sen1_67	Sen3_N701_N517
Growing_9779_L003_N708_N506	0	0	0	0			no RasV12 construct			Sen1_58	Sen2_85
Growing_9779_L003_N708_N507	0	0	0	0			no RasV12 construct			Sen1_5	Sen2_65
Growing_9779_L003_N709_N506	0	0	0	0			no RasV12 construct			Sen1_31	Sen2_54
Growing_9779_L003_N710_N507	0	0	0	0			no RasV12 construct			Sen1_27	Sen2_51
Growing_9779_L003_N712_N506	0	0	0	0			no RasV12 construct			Sen1_22	Sen1_81
Sen1_14	0	0	0	0			no RasV12 construct			Sen1_14	Sen1_46
Sen1_22	0	0	0	0			no RasV12 construct			Sen2_84	Sen1_42
Sen1_27	0	0	0	0			no RasV12 construct				Sen1_33
Sen1_31	0	0	0	0			no RasV12 construct				Sen1_32
Sen1_58	0	0	0	0			no RasV12 construct				Sen3_N708_N505
Sen1_5	0	0	0	0			no RasV12 construct				Sen3_N704_N505
Sen1_84	0	0	0	0			no RasV12 construct				Sen1_57
Sen2_88	0	0	0	0			no RasV12 construct
Sen2_89	0	0	0	0			no RasV12 construct
Sen3_N704_N504	0	0	0	0			no RasV12 construct				Ras negative
Sen3_N704_N505	0	0	0	0			no RasV12 construct
Sen3_N709_N517	0	0	0	0			no RasV12 construct
Sen3_N712_N504	0	0	0	0			no RasV12 construct
Sen3_N708_N508	0	0	0	1			no RasV12 construct
Growing2_44	0	0	0	3			no RasV12 construct
Growing2_65	0	0	0	6			no RasV12 construct
Growing_9779_L003_N712_N504	0	0	0	7			no RasV12 construct
Sen1_67	0	0	0	7			no RasV12 construct
Growing_9779_L003_N705_N503	0	0	0	9			With RasV12 construct
day2_9787_L004_N707_N504	0	0	0	85			With RasV12 construct
day4_47	0	0	0	90			With RasV12 construct
day2_9787_L004_N708_N502	3	3	1	1			With RasV12 construct
Sen2_43	4	6	0.666667	0			With RasV12 construct
Growing2_91	4	4	1	0			With RasV12 construct
Sen3_N706_N507	4	5	0.8	6			With RasV12 construct
Sen3_N710_N517	4	4	1	6			With RasV12 construct
Sen3_N706_N504	5	5	1	0			With RasV12 construct
day4_89	5	8	0.625	2			With RasV12 construct
Growing2_41	6	6	1	0			With RasV12 construct
Growing_9779_L003_N708_N504	7	8	0.875	0			With RasV12 construct
Growing2_62	7	7	1	0			With RasV12 construct
day4_85	7	11	0.636364	1			With RasV12 construct
day2_9787_L004_N709_N506	8	9	0.888889	6			With RasV12 construct
day4_30	8	8	1	87			With RasV12 construct
day4_94	9	10	0.9	0			With RasV12 construct
Sen3_N708_N505	9	9	1	0			With RasV12 construct
day2_9787_L004_N710_N502	9	9	1	4			With RasV12 construct
Sen3_N701_N517	10	10	1	0			With RasV12 construct
day2_9787_L004_N706_N504	11	11	1	0			With RasV12 construct
Sen3_N702_N504	11	11	1	0			With RasV12 construct
Sen3_N710_N506	12	12	1	1			With RasV12 construct
day2_9787_L004_N705_N508	13	13	1	20			With RasV12 construct
Growing2_67	13	13	1	33			With RasV12 construct
Sen1_46	14	15	0.933333	0			With RasV12 construct
Sen3_N712_N506	14	22	0.636364	31			With RasV12 construct
day4_46	15	19	0.789474	3			With RasV12 construct
Sen1_81	15	17	0.882353	3			With RasV12 construct
Sen1_42	15	15	1	3			With RasV12 construct
day4_65	15	15	1	19			With RasV12 construct
day4_17	16	19	0.842105	0			With RasV12 construct
day4_2	16	16	1	0			With RasV12 construct
day4_62	16	16	1	6			With RasV12 construct
day4_88	16	16	1	11			With RasV12 construct
day2_9787_L004_N702_N502	17	17	1	8			With RasV12 construct
day4_38	17	23	0.73913	11			With RasV12 construct
Sen3_N702_N503	17	19	0.894737	26			With RasV12 construct
day4_35	18	18	1	1			With RasV12 construct
day4_16	18	19	0.947368	11			With RasV12 construct
day4_36	18	22	0.818182	30			With RasV12 construct
day4_91	19	19	1	18			With RasV12 construct
Growing_9779_L003_N709_N502	20	20	1	1			With RasV12 construct
day4_14	21	21	1	9			With RasV12 construct
Sen1_57	22	24	0.916667	0			With RasV12 construct
day2_9787_L004_N708_N506	23	23	1	0			With RasV12 construct
Growing_27	23	23	1	0			With RasV12 construct
Growing_9779_L003_N711_N503	23	24	0.958333	1			With RasV12 construct
Sen3_N704_N507	23	23	1	1			With RasV12 construct
Growing_9779_L003_N701_N503	23	24	0.958333	2			With RasV12 construct
Sen3_N710_N502	24	30	0.8	10			With RasV12 construct
day2_9787_L004_N708_N505	25	32	0.78125	0			With RasV12 construct
Growing2_69	25	25	1	0			With RasV12 construct
Sen1_33	27	27	1	1			With RasV12 construct
Growing_22	28	34	0.823529	0			With RasV12 construct
Growing_9779_L003_N711_N504	28	30	0.933333	2			With RasV12 construct
day2_9787_L004_N709_N504	28	28	1	19			With RasV12 construct
day4_5	28	28	1	77			With RasV12 construct
Growing_9779_L003_N704_N502	30	32	0.9375	0			With RasV12 construct
Sen1_77	30	30	1	0			With RasV12 construct
Growing_9779_L003_N710_N502	30	30	1	1			With RasV12 construct
Growing_9779_L003_N711_N506	32	41	0.780488	0			With RasV12 construct
Growing2_54	32	32	1	0			With RasV12 construct
Sen3_N711_N505	34	34	1	92			With RasV12 construct
day4_8	35	43	0.813953	0			With RasV12 construct
Growing2_30	35	41	0.853659	1			With RasV12 construct
day4_7	35	36	0.972222	11			With RasV12 construct
Sen2_84	36	42	0.857143	1			With RasV12 construct
Growing2_51	36	38	0.947368	3			With RasV12 construct
Growing2_14	37	50	0.74	0			With RasV12 construct
day2_9787_L004_N704_N507	37	37	1	1			With RasV12 construct
day2_9787_L004_N706_N507	38	42	0.904762	2			With RasV12 construct
Sen1_32	38	38	1	6			With RasV12 construct
day2_9787_L004_N701_N508	39	39	1	30			With RasV12 construct
Growing_51	40	40	1	0			With RasV12 construct
Sen2_65	40	42	0.952381	1			With RasV12 construct
day4_23	41	48	0.854167	8			With RasV12 construct
day4_29	42	42	1	31			With RasV12 construct
day4_60	43	59	0.728814	20			With RasV12 construct
Growing2_21	44	44	1	0			With RasV12 construct
Growing2_70	44	44	1	0			With RasV12 construct
Growing_49	45	45	1	0			With RasV12 construct
Growing2_68	45	46	0.978261	18			With RasV12 construct
Growing_9779_L003_N704_N507	46	54	0.851852	0			With RasV12 construct
Sen2_51	46	47	0.978723	8			With RasV12 construct
day4_74	47	51	0.921569	0			With RasV12 construct
day4_57	47	48	0.979167	4			With RasV12 construct
Growing_47	49	49	1	0			With RasV12 construct
day2_9787_L004_N704_N508	50	50	1	0			With RasV12 construct
Sen2_54	52	52	1	22			With RasV12 construct
Sen2_85	53	62	0.854839	11			With RasV12 construct
Growing2_26	54	54	1	1			With RasV12 construct
day4_20	56	63	0.888889	26			With RasV12 construct
Growing_9779_L003_N707_N505	58	62	0.935484	3			With RasV12 construct
day4_52	58	58	1	11			With RasV12 construct
day4_41	60	64	0.9375	40			With RasV12 construct
day2_9787_L004_N710_N507	65	65	1	0			With RasV12 construct
day2_9787_L004_N710_N504	66	69	0.956522	5			With RasV12 construct
day4_26	66	66	1	66			With RasV12 construct
Growing_78	67	68	0.985294	3			With RasV12 construct
day2_9787_L004_N701_N507	68	68	1	3			With RasV12 construct
Growing_13	69	69	1	16			With RasV12 construct
Growing2_63	78	78	1	0			With RasV12 construct
day4_4	82	83	0.987952	48			With RasV12 construct
day2_9787_L004_N706_N503	83	83	1	0			With RasV12 construct
day2_9787_L004_N711_N504	83	83	1	0			With RasV12 construct
day4_11	86	86	1	15			With RasV12 construct
day4_75	90	90	1	31			With RasV12 construct
day4_55	91	91	1	39			With RasV12 construct
day2_9787_L004_N707_N502	92	114	0.807018	17			With RasV12 construct
day2_9787_L004_N706_N501	94	94	1	31			With RasV12 construct
Growing2_38	95	115	0.826087	0			With RasV12 construct
day2_9787_L004_N702_N505	97	99	0.979798	0			With RasV12 construct
day4_39	99	100	0.99	9			With RasV12 construct
Growing_9779_L003_N702_N507	100	101	0.990099	11			With RasV12 construct
day4_15	100	103	0.970874	38			With RasV12 construct
Growing2_32	101	101	1	8			With RasV12 construct
day2_9787_L004_N703_N505	101	101	1	10			With RasV12 construct
Growing2_16	101	101	1	18			With RasV12 construct
Sen2_28	103	103	1	20			With RasV12 construct
Growing_9779_L003_N706_N504	104	112	0.928571	39			With RasV12 construct
day4_19	105	107	0.981308	29			With RasV12 construct
Growing2_31	106	106	1	9			With RasV12 construct
day2_9787_L004_N703_N504	107	108	0.990741	3			With RasV12 construct
Growing2_56	111	121	0.917355	4			With RasV12 construct
day2_9787_L004_N704_N504	111	111	1	31			With RasV12 construct
day4_73	112	119	0.941176	4			With RasV12 construct
Growing_53	114	144	0.791667	0			With RasV12 construct
Growing_45	114	123	0.926829	23			With RasV12 construct
day2_9787_L004_N704_N506	117	123	0.95122	66			With RasV12 construct
day2_9787_L004_N705_N506	118	127	0.929134	24			With RasV12 construct
Growing_9779_L003_N704_N503	121	121	1	2			With RasV12 construct
day2_9787_L004_N711_N507	121	121	1	21			With RasV12 construct
Growing_70	122	134	0.910448	33			With RasV12 construct
Growing_37	123	123	1	0			With RasV12 construct
Growing2_40	130	130	1	3			With RasV12 construct
Growing_9779_L003_N704_N504	131	138	0.949275	15			With RasV12 construct
day4_25	138	143	0.965035	26			With RasV12 construct
Growing2_59	140	146	0.958904	38			With RasV12 construct
Growing_9779_L003_N708_N502	141	141	1	0			With RasV12 construct
Growing_9779_L003_N709_N504	143	174	0.821839	15			With RasV12 construct
Growing2_22	155	158	0.981013	12			With RasV12 construct
Growing_48	162	162	1	0			With RasV12 construct
Growing_24	164	164	1	0			With RasV12 construct
Growing_42	167	167	1	137			With RasV12 construct
Growing_9779_L003_N709_N503	176	181	0.972376	4			With RasV12 construct
Growing2_27	177	177	1	3			With RasV12 construct
day2_9787_L004_N705_N507	180	193	0.932642	5			With RasV12 construct
Growing2_58	180	184	0.978261	12			With RasV12 construct
Growing2_39	184	193	0.953368	2			With RasV12 construct
day2_9787_L004_N705_N502	184	184	1	114			With RasV12 construct
day2_9787_L004_N707_N503	185	185	1	30			With RasV12 construct
Growing_9779_L003_N711_N505	186	193	0.963731	20			With RasV12 construct
Growing_30	187	187	1	194			With RasV12 construct
Growing_9779_L003_N708_N505	189	190	0.994737	0			With RasV12 construct
day2_9787_L004_N708_N501	190	190	1	110			With RasV12 construct
Growing2_78	197	197	1	2			With RasV12 construct
Growing2_33	202	202	1	94			With RasV12 construct
Growing2_20	205	210	0.97619	2			With RasV12 construct
Growing2_80	205	205	1	3			With RasV12 construct
Growing_9779_L003_N709_N505	206	238	0.865546	0			With RasV12 construct
Growing2_35	209	209	1	19			With RasV12 construct
Growing2_55	212	212	1	68			With RasV12 construct
Growing_40	214	228	0.938596	0			With RasV12 construct
Growing2_34	229	231	0.991342	73			With RasV12 construct
day2_9787_L004_N707_N501	235	235	1	54			With RasV12 construct
Growing_9779_L003_N703_N507	245	245	1	0			With RasV12 construct
day2_9787_L004_N702_N508	245	265	0.924528	60			With RasV12 construct
day2_9787_L004_N703_N506	259	308	0.840909	24			With RasV12 construct
Growing2_74	260	276	0.942029	36			With RasV12 construct
Growing2_42	274	275	0.996364	0			With RasV12 construct
day2_9787_L004_N701_N504	296	354	0.836158	4			With RasV12 construct
day2_9787_L004_N702_N507	297	297	1	19			With RasV12 construct
Growing_9779_L003_N710_N504	328	328	1	10			With RasV12 construct
day2_9787_L004_N703_N503	329	329	1	138			With RasV12 construct
day4_42	352	352	1	204			With RasV12 construct
Growing_9779_L003_N708_N503	387	387	1	21			With RasV12 construct
Growing2_81	389	389	1	2			With RasV12 construct
Growing_9779_L003_N703_N503	403	404	0.997525	18			With RasV12 construct
Growing2_75	467	470	0.993617	0			With RasV12 construct
Growing_9779_L003_N703_N506	467	486	0.960905	92			With RasV12 construct
Growing2_82	471	477	0.987421	58			With RasV12 construct
Growing2_71	501	501	1	127			With RasV12 construct
day2_9787_L004_N703_N507	683	697	0.979914	101			With RasV12 construct
Growing2_83	777	777	1	198			With RasV12 construct
Growing2_18	1182	1183	0.999155	54			With RasV12 construct
day2_9787_L004_N707_N506	1197	1198	0.999165	68			With RasV12 construct

## Sheet: qPCR primer
Table S3 Primer details for qPCR, related to Figures 1-3
Primer Name	Bases	Sequence
TGFB1 Reverse	20	CTG AAG CAA TAG TTG GTG TC
TGFB1 Forward	21	CAG AAA TAC AGC AAC AAT TCC
IL8 Reverse	20	ATT GCA TCT GGC AAC CCT AC
IL8 Forward	20	AAG GAA AAC TGG GTG CAG AG
IL6 Reverse	22	TGA ATC CAG ATT GGA AGC ATC C
IL6 Forward	22	TGA AAG CAG CAA AGA GGC ACT G
TFBI Reverse	22	GCC GTT ACC TTC AAG CAT CGT G
TFBI Forward	23	CCA CCA TCA CCA ACA ACA TCC AG
CEBPB Reverse	19	GGA GAG GAA GTC GTG GTG C
CEBPB Forward	19	CTT CAG CCC GTA CCT GGA G
CDKN2B Reverse	24	TCC ACT TTG TCC TCA GTC TTC AGG
CDKN2B Forward	22	GCG TTC ACT CCA ATG TCT GCT G
ACTB Reverse	20	AGG AAG GAA GGC TGG AAG AG
ACTB Forward	20	GGA CTT CGA GCA AGA GAT GG
COL3A1 Reverse	20	AGG ACT GAC CAA GAT GGG AA
COL3A1 Forward	20	AGG GGA GCT GGC TAC TTC TC
CTGF Reverse	20	TGG AGA TTT TGG GAG TAC GG
CTGF Forward	20	CAG GCT AGA GAA GCA GAG CC
