# Supplementary material for: Notch Signaling Mediates Secondary Senescence
Source: Cell Rep. 2019 Apr 23;27(4):997–1007.e5. doi: 10.1016/j.celrep.2019.03.104 (PMC6486482; doi:10.1016/j.celrep.2019.03.104)
Supplement: Table S4. Genes for Venn Diagrams, Related to Figures 1 and 2 [file mmc5.xlsx]

## Sheet: Fig. 1K
Table S4: Genes from each comparison used in the Venn Diagram in Fig. 1K
Paracrine/OIS p.adj<0.05 upregulated		Secondary senescence from time course/OIS from time-course p.adj<0.05 upregulated		Secondary senescence from co-culture / OIS from co-culture upregulated padj<0.05 (SPARCL cluster)
ACKR4		NR4A1		ID3
ADGRL3		MYBL2		LBH
EDNRB		KLF2		ACTG2
SLITRK6		HHIP		FSTL1
RASGRP3		HIST1H4C		MYLK
ABI3BP		GFRA1		PALLD
IL13RA2		RAD54L		FST
COLEC10		CENPQ		NREP
LSAMP		SGOL1		LOX
FST		NEIL3		CTGF
CASP1		TK1		ACTB
MMP10		FST		IGFBP3
CEMIP		DCN		HSPB1
HIST1H4C		PTN		COL1A2
VCAM1		CDH6		CALD1
TCF21		COL1A2		ACTA2
CHRM2		NNMT		BDNF
RGCC		KIF23		TAGLN
FAM102B		BARD1		CSRP2
DACT1		CDH11		DCN
COL3A1		COL3A1		COL4A1
HIST1H3I		VCAN		TPM1
ID3		COL1A1		NUPR1
HSPA2		COL5A2		MYOCD
ACACB		AMOTL2		COL1A1
B3GALT1		GAS6		MYL9
HIST1H4L		CREB3L1		CRIM1
HIST1H1E		AXL		CYR61
REXO1L1P		CBX5		CSRP1
GAREM1		STMN1		LIMS2
HIST2H4B		TAGLN		ITGA1
HIST2H4A		ID3		COL3A1
IGF1R		TPM1		AMIGO2
CYP1B1		PALLD		CNN1
RFTN2		COL4A1		IMPA2
PTHLH		EZR		SULF1
FAM65B		LOX		COL5A2
NFATC2		CRIM1		LMOD1
C16orf87		SERPINH1		ATF4
HIST1H4F		CAV1		RPL10
HSD17B2		COL12A1		MYL6
SPOCK1		THBS1		SLC38A1
ZFPM2		TGFB1I1		ANXA5
FGF7		CDK6		TPD52L1
PTGER2		C12orf75		GREM1
NOX4		CTHRC1		NDUFA4
ID1		CALD1		PSAT1
TMEM45A		TUBA1B		FHL2
TFB1M		HSPB1		RGCC
TSPAN12		COL4A2		PDLIM7
CTGF		SPARC		GABARAPL1
FGF10		U2AF1		AVPI1
ROBO2		CNN2		SORT1
CPXM1		TGFBI		COL4A2
NEGR1		TPM4		EEF1A1
ARHGAP28				VCAN
PTN				FLNA
PLSCR4				C9orf3
MTND2P28				THY1
SALL1				GLIPR2
TMEFF2				RECK
HEPH				CRYAB
AXL				CTHRC1
SNORA23				PTPLA
SLC25A15				CALM2
HIST2H2AB				WHAMMP3
ZNF362				NEXN
UBA5				MRVI1
BICC1				CRISPLD2
TIPARP				RHOBTB3
RPS6KA2				GAS6
VCAN				MTHFD2
RASSF2				LIMA1
KCNJ2				CFL1
CELF2				ZFPM2
PAQR5				EIF4EBP1
SNORD50A				FGF7
GPCPD1				SOCS1
SGCE				AC131025.8
STEAP2				XYLT1
C1orf21				MARCKS
CACNB2				CSDC2
CHL1				MYH9
GLTSCR2				DDAH1
BMF				EFEMP2
FGL2				EIF1
ARRDC3				LAYN
RBMS3				MFAP4
PLXDC2				ASNS
HSD17B11				SGCD
NREP				PCK2
ANGPTL2				hsa-mir-145
HIST1H1C				PLCB1
SHANK2				TPM4
GLIPR2				CTD-2319I12.1
LOC440311				DUSP1
INPP4B				TPM2
ROCK1P1				COL8A1
CARD16				LRRC2
TEK				NTN4
HIST1H2BM				MFGE8
THBS1				FERMT2
NR4A2				FSTL3
PROCR				SPARC
PRKCA				HEG1
ADARB1				ETNK2
ADAT2				P4HA3
SMOC1				ADAMTS5
TREM1				TPGS2
RPPH1				CAV2
ABCC3				SLC38A2
PTPRJ				DSTN
NFIA				SLC25A3
SNORA20				MIR143HG
PBX1				ENAH
BOC				ELN
HIST1H4D				PHGDH
MAL2				PRKD1
SATB1				PDCD1LG2
CREG1				PPIC
PAN2				PHLDB2
PDE1C				HHIP-AS1
FAM162B				LGALS1
MAPK10				THBS1
IL4R				FGD4
PTPRN				C16orf87
CRLF1				SLC8A1
CFH				SH3BGRL
MDM4				CDH2
HIST1H4B				B2M
HIST1H2BF				CBS
PCDHB5				FBLN5
SSBP2				FOXN3
KIAA1644				C4orf29
DCN				CDK6
RALGPS2				TTC7A
SLC16A4				PARP11
YPEL1				C1QTNF1
EPB41L4A-AS1				SLC1A4
LRRN3				ARPC5
ADGRL2				TUBB2B
TMEM65				TGFB1I1
LRIG1				LOXL1
PLEKHH2				SLC7A11
AHR				ANP32B
RARRES2				MAP1LC3A
MMD				NNMT
GPSM2				TNFSF4
DCHS1				STMN1
RIN2				CEBPD
ASL				EFEMP1
ARHGAP29				CARHSP1
TCF4				HEBP1
LOC101060256				CHMP1B
LPAR1				PRKCDBP
EPB41L2				RASL11B
HIST1H2BH				RGS2
SNORA60				TCF7L1
PRSS12				ALPK2
EFHC1				TMEM155
SBF2				PCDH7
COL5A2				RPL5
HMCN1				ANGPT1
SCARNA10				GAPDH
SMAD9				PPIB
P4HA3				TCF4
RABGGTB				SEPT7P2
SLC26A6				DENND1B
ANKRD28				PTN
CACNG7				C1orf198
E2F5				KRT7
PITX1				RASSF7
TNFRSF11B				DENND5B
FARP1				ADI1
FAM65C				PPP1R13L
BDH2				RHEB
SLC23A2				C1R
PCDH18				PHF17
LRIG3				RP11-490M8.1
TOM1L1				ARID5B
SEC61G				PGRMC2
SNORA38B				CNN2
PLSCR1				LTBP2
ZKSCAN8				COL12A1
SLFN11				PBX1
KCTD3				CCDC80
ING3				BRIP1
MGARP				HMGB1
ADAMTS5				BCAM
ABCB7				FAM13C
GRK5				LINC00672
TTC39C				EIF3F
GRIA4				JDP2
ITGA11				ATP10A
PHC1				CAV1
CTDSP1				SLC7A5
PCIF1				HBD
APPL2				SSPN
ZNF521				UBE2Q2P1
TBX2				COTL1
ZNF737				TET1
COL4A2				CHTF18
SOCS2				CYB5A
RPL13				PDE4D
WDR35				PRDX6
LTBP4				HHIP
ZNF22				MCAM
LOC400590				NQO2
ZDBF2				puro
SNORA49				SRGN
STK38L				UCP2
PDGFRA				HAPLN3
COL4A1				CEBPG
LIMS1				PCGF5
MAN2C1				HHLA3
IL33				C12orf75
IRF2BPL				HSPB1P2
HIST1H4E				RALGPS2
PLAG1				ECHDC2
MB21D2				NTF3
RPL10A				MDK
SLC8A1				ALMS1
FAM20A				SYNE2
RBL2				RARRES2
MBIP				HES4
PRKAR2B				CAP2
H1FX				CYTH3
PRKD1				DAB2
KBTBD7				EDNRB
SSBP3				TGFB2
HDAC6				UCHL1
EIF2A				MACROD1
SNORD116-6				CTC-524C5.2
DNAJC19				CHRM2
HRH1				ID2
SCARNA5				PAWR
EBF3				RORA
TMTC1				RP11-758N13.3
C20orf196				SAMD11
ARHGAP6				LMCD1
RPS9				ANO4
TRIB2				RPS4X
SDK1				HSD17B11
TET1				GFRA1
APOL6				OAZ1
RPL13AP20				FOSL2
FNBP1				MAP3K1
NQO2				EPAS1
DPYD				SPATA7
FAM60A				TSEN15
SNORD116-1				AC130352.1
CASP4				LUM
HPRT1				SCRN3
TMEM237				DUT
2017-03-08				ALCAM
TSPAN11				PXMP2
GOLPH3L				OPN3
APLF				COL11A1
TSPYL4				CDH6
ZNF608				RPL3
GATA6				ACTC1
SERPING1				SORBS3
PRL				CREB3L1
EDIL3				PRRX2
AGPS				PPP1R3D
ACADM				RHOD
C1RL				ITPR2
MUT				NRP2
GNAI1				SDC2
EIF3E				KLF2
MED13L				SPEG
FLJ36840				LINC00842
GNG11				RP11-746E8.1
CSRP2				CPS1
PELI2				HNRNPA1
NEXN				MBOAT2
NUP160				PLEKHA2
UBA7				UTRN
TTC1				SUPV3L1
ADSSL1				SGMS1
NFATC1				RP11-166D19.1
C17orf58				CTSC
SEMA4D				IGSF8
COL12A1				SPECC1
RUNX1T1				GNB2L1
RPL10				DKK1
NMI				TM4SF1
OLFM2				PTPLAD2
FAT4				USP44
DIXDC1				FBXO17
RNLS				KIAA0101
TMEM156				SCN9A
PHF2				ACAA2
TNFAIP8				NT5C
PSIP1				SNX7
ADAMTS7				MSRB3
HIST1H1B				SERPINH1
KBTBD6				B4GALT4
THRA				IFITM3
LANCL1				LRRCC1
ACAA2				SGK1
DDR2				SLC25A4
HGF				EDN1
RPS23				REXO2
ZNF70				ALDH1L2
C1R				MT-TS1
ELF2				LPP
PID1				SOD1
ZNF395				SYDE2
RASSF8
CHD3
ZNF90
ARID1B
SMAD7
GPX7
SLC18B1
ZFHX4
EEF1D
L3MBTL3
C1orf123
HIST1H1D
YPEL3
TIMM8B
CCDC82
ABCG1
CDK14
METTL21A
PCED1A
FHL1
SNORD82
SNORA54
FBXO25
NOB1
WHSC1L1
ETNK2
HIST2H2AC
MTMR3
CRIPT
TTC30A
CDC14B
MXI1
TRPC6
HDAC5
HIVEP1
MIS18BP1
FNBP1L
PCDHB14
RPS27
AEBP1
METTL4
SNORA7B
HLA-DPB1
SNORA71A
CTDSP2
AREG
SKIL
MORF4L1
MYADM
FAM117B
QARS
FAM215A
RBM8A
HS6ST1
IGBP1
WDR54
ANKRD12
SNORD41
SNORD52
FAM149B1
LINC00328
CERS6
VANGL2
FBXL4
SCMH1
RPS5
DNAH5
POLR2K
RASGRF2
ACSL4
HIST1H2AC
ARHGEF28
STAT5B
APBB3
FHL2
FOXN3
BMP7
GSTA4
PCMTD1
LINC00998
ZNF281
LOC642533
RRP7BP
IAH1
HIST1H3A
SLC25A6
CPM
KREMEN1
SDC2
EIF4A2
RPS3A
RPL15
PDCL
SNX25
KLHDC2
PPP2R5A
KMT2E
PEX2
TMEM205
FOXF1
PRR16
ZFHX3
ZBTB22
UFL1
ARHGAP32
TSC22D3
ZNF711
CHTOP
GAS7
SOX4
PTGDR
SCN5A
CTDSPL2
MATN3
C17orf80
ZNF652
C16orf45
SNORD116-24
NCAPD2
CFLAR
ARRB2
TSPAN31
FBXO21
BEX4
SMAD4
SEPSECS
TRMT5
TCF7L2
ENAH
IMPDH2
PCSK5
TMEM167B
ISOC1
UNC93B1
NHLRC2
LRRC75A-AS1
ZNF532
RPL7A
CDKN1B
N4BP2L2
LSM6
IGKC
TGFBI
RXRB
SNUPN
TMEM123
GPR137C
IPO7
OSBPL10
HEATR6
CAMK4
LMBRD1
NT5DC2
ZC3HAV1L
PRKACB
ZNF594
ZNF37BP
CNTN4
PALLD
FAM175A
SNORD28
LOC100134868
VPS51
POLI
NUMA1
PPP1R35
RPL26
RPS18P9
CLDND1
MROH1
C7orf31
REPIN1
HEBP2
RBMS1
NAP1L1
HMGN4
EEF1G
RPL27A
VEZF1
SMOX
TCEAL8
DTD2
TMEM223
PRDM5
LIG3
PCDHB15
GABBR1
NXT2
RN7SL737P
MBD4
RPL18A
TRPA1
SMCHD1
BPGM
ARHGAP35
ZMYND11
TET2
HIST1H4I
PPIL3
EFCAB12
RSL24D1
TPM1
LPAR6
ST6GALNAC3
OSTC
DUSP12
TTC28
SLC1A5
SMYD2
WIPF1
EXT1
ETFRF1
TRAM1L1
ST6GALNAC5
SELENBP1
FKBP7
ZADH2
DEK
BEND7
COA1
POLR2G
SNORD81
DALRD3
WWC2
ABI2
CDCA7L
SECTM1
CARF
ZNF280D
C11orf54
GLTSCR1L
TCP11L2
ZDHHC2
LRRFIP1
CRNKL1
NATD1
SOX6
KIAA0355
RPL31
NAB2
KANK2
DNAJC15
TSG101
ACSF2
MAPK8
GATS
BCOR
KLHL5
SP4
RAMP1
ZNF785
RPLP1
ABCC4
USF3
ZNF558
ZKSCAN4
CDKN2A-AS1
LSM3
TSPYL5
ETAA1
QSER1
NSL1
PDGFRB
IGF2BP2
CSGALNACT2
CLDN15
TRIM61
ZRANB1
KAT8
SLC44A1
IGFBP2
COL5A1
URB1-AS1
SP5
SPPL2A
ARID2
STOX2
SNORA71C
MRPS14
SNORA71D
RERE
KIZ
SIRPG
DDX17
IL1RAP
ADGRL1
C2orf49
CNIH1
MTURN
ZSCAN26
RAB13
MBNL3
EIF4E3
RPL3
SYNJ2
WEE1
COL26A1
AK2
FBXO8
LINC01138
PGRMC2
PCSK1N
HNRNPA0
EIF4B
THADA
SNORD55
BCDIN3D
HDAC7
CALCOCO1
ARL13B
RPS20
BTF3L4
RPL5
PEAK1
ASB1
HNRNPH3
FEZ2
C7orf49
KIAA1958
METTL17
RNF141
RPS16
SMIM8
SFT2D1
CSNK1G3
FGD4
COMMD2
COL11A1
PRRX2
MED20
TPST1
CREBBP
LINC00268
EBF4
IGFBP5
R3HDM2
RPS15A
RPL28
PHF10
CERK
MCM7
BACH2
PCDHB10
FAM131B
TRIM56
NSMCE3
RPS29
AUTS2
SSR4
RPL24
HACD1
RXRA
SLC25A5
ABCC1
CNPY3
OR7E14P
SCARNA12
AMN1
CALY
INPP4A
RICTOR
CELP
GHDC
INSM2
ZBTB20
EIF3L
NEDD9
BEX3
SESTD1
RPS25
SACM1L
EAPP
NFE2L2
SETD2
SYNE1
COMMD6
NOA1
ATXN1
RPS8
ZNF277
ZEB1
NR3C1
STARD13
OSGEPL1
ANTXR1
NLN
KCNT2
PARP6
MRPL3
SKAP2
FAM135A
NEK6
ZNF358
HBP1
GRAMD1A
TNRC6C
EIF3F
RPS27A
USP33
NUBPL
FZD2
ZDHHC4
SVBP
POGZ
TIAM2
DIEXF
NR2C2
CCNI
URI1
DERA
USP19
FBXO30
PYCR2
VAMP5
TGFB1
MED30
RPL26L1
RPL4
NCK2
BCKDHA
ST8SIA4
C11orf57
RBX1
SNORD116-14
RPS6
PHLDA1
RPL30
RMND5B
SNORD13P3
RHBDL3
YPEL5
ZSCAN16
CTDNEP1
PEX11A
ZNF266
C9orf3
TCF12
EIF3H
COX7C
MAGEF1
CBFA2T2
CASP8
SZT2
SUN1
RPAIN
STK26
TOP1MT
FOXA3
PHB2
CIRBP
PCDHB12
INPP5K
EXOC3
EIF3D
ARNT2
E4F1
TMSB15A
PSMA2
IL16
SSRP1
SP1
DYRK4
MEGF8
COX4I1
TGFB1I1
SNTA1
RPS7

## Sheet: Fig 1K comparison
Table S4: Genes in the Venn Diagram in Fig. 1K
Paracrine/OIS from Hoare et al only		Secondary senescence from time course/OIS from time-course only		Secondary senescence from co-culture/OIS from co-culture only		Paracrine/OIS from Hoare et al and Secondary senescence from time course/Top overlap only		Paracrine/OIS from Hoare et al and Secondary senescence from co-culture/OIS from co-culture overlap only		Secondary senescence from co-culture/OIS from co-culture and Secondary senescence from time course/OIS from time-course overlap only		All three overlap
ACKR4		NR4A1		LBH		HIST1H4C		EDNRB		KLF2		FST
ADGRL3		MYBL2		ACTG2		AXL		CHRM2		HHIP		COL3A1
SLITRK6		RAD54L		FSTL1		TGFBI		RGCC		GFRA1		ID3
RASGRP3		CENPQ		MYLK				C16orf87		CDH6		PTN
ABI3BP		SGOL1		ACTB				ZFPM2		COL1A2		VCAN
IL13RA2		NEIL3		IGFBP3				FGF7		NNMT		THBS1
COLEC10		TK1		ACTA2				CTGF		COL1A1		DCN
LSAMP		KIF23		BDNF				HSD17B11		GAS6		COL5A2
CASP1		BARD1		NUPR1				NREP		CREB3L1		COL4A2
MMP10		CDH11		MYOCD				GLIPR2		STMN1		COL4A1
CEMIP		AMOTL2		MYL9				PBX1		TAGLN		COL12A1
VCAM1		CBX5		CYR61				RALGPS2		LOX		PALLD
TCF21		EZR		CSRP1				RARRES2		CRIM1		TPM1
FAM102B		TUBA1B		LIMS2				TCF4		SERPINH1		TGFB1I1
DACT1		U2AF1		ITGA1				P4HA3		CAV1
HIST1H3I				AMIGO2				ADAMTS5		CDK6
HSPA2				CNN1				SLC8A1		C12orf75
ACACB				IMPA2				PRKD1		CTHRC1
B3GALT1				SULF1				TET1		CALD1
HIST1H4L				LMOD1				NQO2		HSPB1
HIST1H1E				ATF4				CSRP2		SPARC
REXO1L1P				MYL6				NEXN		CNN2
GAREM1				SLC38A1				RPL10		TPM4
HIST2H4B				ANXA5				ACAA2
HIST2H4A				TPD52L1				C1R
IGF1R				GREM1				ETNK2
CYP1B1				NDUFA4				FHL2
RFTN2				PSAT1				FOXN3
PTHLH				PDLIM7				SDC2
FAM65B				GABARAPL1				ENAH
NFATC2				AVPI1				RPL3
HIST1H4F				SORT1				PGRMC2
HSD17B2				EEF1A1				RPL5
SPOCK1				FLNA				FGD4
PTGER2				THY1				COL11A1
NOX4				RECK				PRRX2
ID1				CRYAB				EIF3F
TMEM45A				PTPLA				C9orf3
TFB1M				CALM2
TSPAN12				WHAMMP3
FGF10				MRVI1
ROBO2				CRISPLD2
CPXM1				RHOBTB3
NEGR1				MTHFD2
ARHGAP28				LIMA1
PLSCR4				CFL1
MTND2P28				EIF4EBP1
SALL1				SOCS1
TMEFF2				AC131025.8
HEPH				XYLT1
SNORA23				MARCKS
SLC25A15				CSDC2
HIST2H2AB				MYH9
ZNF362				DDAH1
UBA5				EFEMP2
BICC1				EIF1
TIPARP				LAYN
RPS6KA2				MFAP4
RASSF2				ASNS
KCNJ2				SGCD
CELF2				PCK2
PAQR5				hsa-mir-145
SNORD50A				PLCB1
GPCPD1				CTD-2319I12.1
SGCE				DUSP1
STEAP2				TPM2
C1orf21				COL8A1
CACNB2				LRRC2
CHL1				NTN4
GLTSCR2				MFGE8
BMF				FERMT2
FGL2				FSTL3
ARRDC3				HEG1
RBMS3				TPGS2
PLXDC2				CAV2
ANGPTL2				SLC38A2
HIST1H1C				DSTN
SHANK2				SLC25A3
LOC440311				MIR143HG
INPP4B				ELN
ROCK1P1				PHGDH
CARD16				PDCD1LG2
TEK				PPIC
HIST1H2BM				PHLDB2
NR4A2				HHIP-AS1
PROCR				LGALS1
PRKCA				SH3BGRL
ADARB1				CDH2
ADAT2				B2M
SMOC1				CBS
TREM1				FBLN5
RPPH1				C4orf29
ABCC3				TTC7A
PTPRJ				PARP11
NFIA				C1QTNF1
SNORA20				SLC1A4
BOC				ARPC5
HIST1H4D				TUBB2B
MAL2				LOXL1
SATB1				SLC7A11
CREG1				ANP32B
PAN2				MAP1LC3A
PDE1C				TNFSF4
FAM162B				CEBPD
MAPK10				EFEMP1
IL4R				CARHSP1
PTPRN				HEBP1
CRLF1				CHMP1B
CFH				PRKCDBP
MDM4				RASL11B
HIST1H4B				RGS2
HIST1H2BF				TCF7L1
PCDHB5				ALPK2
SSBP2				TMEM155
KIAA1644				PCDH7
SLC16A4				ANGPT1
YPEL1				GAPDH
EPB41L4A-AS1				PPIB
LRRN3				SEPT7P2
ADGRL2				DENND1B
TMEM65				C1orf198
LRIG1				KRT7
PLEKHH2				RASSF7
AHR				DENND5B
MMD				ADI1
GPSM2				PPP1R13L
DCHS1				RHEB
RIN2				PHF17
ASL				RP11-490M8.1
ARHGAP29				ARID5B
LOC101060256				LTBP2
LPAR1				CCDC80
EPB41L2				BRIP1
HIST1H2BH				HMGB1
SNORA60				BCAM
PRSS12				FAM13C
EFHC1				LINC00672
SBF2				JDP2
HMCN1				ATP10A
SCARNA10				SLC7A5
SMAD9				HBD
RABGGTB				SSPN
SLC26A6				UBE2Q2P1
ANKRD28				COTL1
CACNG7				CHTF18
E2F5				CYB5A
PITX1				PDE4D
TNFRSF11B				PRDX6
FARP1				MCAM
FAM65C				puro
BDH2				SRGN
SLC23A2				UCP2
PCDH18				HAPLN3
LRIG3				CEBPG
TOM1L1				PCGF5
SEC61G				HHLA3
SNORA38B				HSPB1P2
PLSCR1				ECHDC2
ZKSCAN8				NTF3
SLFN11				MDK
KCTD3				ALMS1
ING3				SYNE2
MGARP				HES4
ABCB7				CAP2
GRK5				CYTH3
TTC39C				DAB2
GRIA4				TGFB2
ITGA11				UCHL1
PHC1				MACROD1
CTDSP1				CTC-524C5.2
PCIF1				ID2
APPL2				PAWR
ZNF521				RORA
TBX2				RP11-758N13.3
ZNF737				SAMD11
SOCS2				LMCD1
RPL13				ANO4
WDR35				RPS4X
LTBP4				OAZ1
ZNF22				FOSL2
LOC400590				MAP3K1
ZDBF2				EPAS1
SNORA49				SPATA7
STK38L				TSecondary senescence from co-culture5
PDGFRA				AC130352.1
LIMS1				LUM
MAN2C1				SCRN3
IL33				DUT
IRF2BPL				ALCAM
HIST1H4E				PXMP2
PLAG1				OPN3
MB21D2				ACTC1
RPL10A				SORBS3
FAM20A				PPP1R3D
RBL2				RHOD
MBIP				ITPR2
PRKAR2B				NRP2
H1FX				SPEG
KBTBD7				LINC00842
SSBP3				RP11-746E8.1
HDAC6				CPS1
EIF2A				HNRNPA1
SNORD116-6				MBOAT2
DNAJC19				PLEKHA2
HRH1				UTRN
SCARNA5				SUPV3L1
EBF3				SGMS1
TMTC1				RP11-166D19.1
C20orf196				CTSC
ARHGAP6				IGSF8
RPS9				SPECC1
TRIB2				GNB2L1
SDK1				DKK1
APOL6				TM4SF1
RPL13AP20				PTPLAD2
FNBP1				USP44
DPYD				FBXO17
FAM60A				KIAA0101
SNORD116-1				SCN9A
CASP4				NT5C
HPRT1				SNX7
TMEM237				MSRB3
2018-03-08				B4GALT4
TSPAN11				IFITM3
GOLPH3L				LRRCC1
APLF				SGK1
TSPYL4				SLC25A4
ZNF608				EDN1
GATA6				REXO2
SERPING1				ALDH1L2
PRL				MT-TS1
EDIL3				LPP
AGPS				SOD1
ACADM				SYDE2
C1RL
MUT
GNAI1
EIF3E
MED13L
FLJ36840
GNG11
PELI2
NUP160
UBA7
TTC1
ADSSL1
NFATC1
C17orf58
SEMA4D
RUNX1T1
NMI
OLFM2
FAT4
DIXDC1
RNLS
TMEM156
PHF2
TNFAIP8
PSIP1
ADAMTS7
HIST1H1B
KBTBD6
THRA
LANCL1
DDR2
HGF
RPS23
ZNF70
ELF2
PID1
ZNF395
RASSF8
CHD3
ZNF90
ARID1B
SMAD7
GPX7
SLC18B1
ZFHX4
EEF1D
L3MBTL3
C1orf123
HIST1H1D
YPEL3
TIMM8B
CCDC82
ABCG1
CDK14
METTL21A
PCED1A
FHL1
SNORD82
SNORA54
FBXO25
NOB1
WHSC1L1
HIST2H2AC
MTMR3
CRIPT
TTC30A
CDC14B
MXI1
TRPC6
HDAC5
HIVEP1
MIS18BP1
FNBP1L
PCDHB14
RPS27
AEBP1
METTL4
SNORA7B
HLA-DPB1
SNORA71A
CTDSP2
AREG
SKIL
MORF4L1
MYADM
FAM117B
QARS
FAM215A
RBM8A
HS6ST1
IGBP1
WDR54
ANKRD12
SNORD41
SNORD52
FAM149B1
LINC00328
CERS6
VANGL2
FBXL4
SCMH1
RPS5
DNAH5
POLR2K
RASGRF2
ACSL4
HIST1H2AC
ARHGEF28
STAT5B
APBB3
BMP7
GSTA4
PCMTD1
LINC00998
ZNF281
LOC642533
RRP7BP
IAH1
HIST1H3A
SLC25A6
CPM
KREMEN1
EIF4A2
RPS3A
RPL15
PDCL
SNX25
KLHDC2
PPP2R5A
KMT2E
PEX2
TMEM205
FOXF1
PRR16
ZFHX3
ZBTB22
UFL1
ARHGAP32
TSC22D3
ZNF711
CHTOP
GAS7
SOX4
PTGDR
SCN5A
CTDSPL2
MATN3
C17orf80
ZNF652
C16orf45
SNORD116-24
NCAPD2
CFLAR
ARRB2
TSPAN31
FBXO21
BEX4
SMAD4
SEPSECS
TRMT5
TCF7L2
IMPDH2
PCSK5
TMEM167B
ISOC1
UNC93B1
NHLRC2
LRRC75A-AS1
ZNF532
RPL7A
CDKN1B
N4BP2L2
LSM6
IGKC
RXRB
SNUPN
TMEM123
GPR137C
IPO7
OSBPL10
HEATR6
CAMK4
LMBRD1
NT5DC2
ZC3HAV1L
PRKACB
ZNF594
ZNF37BP
CNTN4
FAM175A
SNORD28
LOC100134868
VPS51
POLI
NUMA1
PPP1R35
RPL26
RPS18P9
CLDND1
MROH1
C7orf31
REPIN1
HEBP2
RBMS1
NAP1L1
HMGN4
EEF1G
RPL27A
VEZF1
SMOX
TCEAL8
DTD2
TMEM223
PRDM5
LIG3
PCDHB15
GABBR1
NXT2
RN7SL737P
MBD4
RPL18A
TRPA1
SMCHD1
BPGM
ARHGAP35
ZMYND11
TET2
HIST1H4I
PPIL3
EFCAB12
RSL24D1
LPAR6
ST6GALNAC3
OSTC
DUSP12
TTC28
SLC1A5
SMYD2
WIPF1
EXT1
ETFRF1
TRAM1L1
ST6GALNAC5
SELENBP1
FKBP7
ZADH2
DEK
BEND7
COA1
POLR2G
SNORD81
DALRD3
WWC2
ABI2
CDCA7L
SECTM1
CARF
ZNF280D
C11orf54
GLTSCR1L
TCP11L2
ZDHHC2
LRRFIP1
CRNKL1
NATD1
SOX6
KIAA0355
RPL31
NAB2
KANK2
DNAJC15
TSG101
ACSF2
MAPK8
GATS
BCOR
KLHL5
SP4
RAMP1
ZNF785
RPLP1
ABCC4
USF3
ZNF558
ZKSCAN4
CDKN2A-AS1
LSM3
TSPYL5
ETAA1
QSER1
NSL1
PDGFRB
IGF2BP2
CSGALNACT2
CLDN15
TRIM61
ZRANB1
KAT8
SLC44A1
IGFBP2
COL5A1
URB1-AS1
SP5
SPPL2A
ARID2
STOX2
SNORA71C
MRPS14
SNORA71D
RERE
KIZ
SIRPG
DDX17
IL1RAP
ADGRL1
C2orf49
CNIH1
MTURN
ZSCAN26
RAB13
MBNL3
EIF4E3
SYNJ2
WEE1
COL26A1
AK2
FBXO8
LINC01138
PCSK1N
HNRNPA0
EIF4B
THADA
SNORD55
BCDIN3D
HDAC7
CALCOCO1
ARL13B
RPS20
BTF3L4
PEAK1
ASB1
HNRNPH3
FEZ2
C7orf49
KIAA1958
METTL17
RNF141
RPS16
SMIM8
SFT2D1
CSNK1G3
COMMD2
MED20
TPST1
CREBBP
LINC00268
EBF4
IGFBP5
R3HDM2
RPS15A
RPL28
PHF10
CERK
MCM7
BACH2
PCDHB10
FAM131B
TRIM56
NSMCE3
RPS29
AUTS2
SSR4
RPL24
HACD1
RXRA
SLC25A5
ABCC1
CNPY3
OR7E14P
SCARNA12
AMN1
CALY
INPP4A
RICTOR
CELP
GHDC
INSM2
ZBTB20
EIF3L
NEDD9
BEX3
SESTD1
RPS25
SACM1L
EAPP
NFE2L2
SETD2
SYNE1
COMMD6
NOA1
ATXN1
RPS8
ZNF277
ZEB1
NR3C1
STARD13
OSGEPL1
ANTXR1
NLN
KCNT2
PARP6
MRPL3
SKAP2
FAM135A
NEK6
ZNF358
HBP1
GRAMD1A
TNRC6C
RPS27A
USP33
NUBPL
FZD2
ZDHHC4
SVBP
POGZ
TIAM2
DIEXF
NR2C2
CCNI
URI1
DERA
USP19
FBXO30
PYCR2
VAMP5
TGFB1
MED30
RPL26L1
RPL4
NCK2
BCKDHA
ST8SIA4
C11orf57
RBX1
SNORD116-14
RPS6
PHLDA1
RPL30
RMND5B
SNORD13P3
RHBDL3
YPEL5
ZSCAN16
CTDNEP1
PEX11A
ZNF266
TCF12
EIF3H
COX7C
MAGEF1
CBFA2T2
CASP8
SZT2
SUN1
RPAIN
STK26
TOP1MT
FOXA3
PHB2
CIRBP
PCDHB12
INPP5K
EXOC3
EIF3D
ARNT2
E4F1
TMSB15A
PSMA2
IL16
SSRP1
SP1
DYRK4
MEGF8
COX4I1
SNTA1
RPS7

## Sheet: related to Fig2g s2c
Table S4: Genes from each comparison used in the Venn diagram in Fig 2g and Fig S2c
Hoare et al		Time-course		Co-culture
NIS/OIS upregulated genes	OIS/NIS upregulated genes	Secondary/OIS Upregulated genes	OIS/Secondary Upregulated genes	Secondary/OIS Upregulated genes	OIS/Secondary Upregulated genes		padj<0.05
LASP1	C1orf112	COL1A2	IL1B	ID3	WLS
TFPI	GCLC	COL1A1	SPON2	LBH	MCL1
SARM1	WNT16	HIST1H4C	TGM2	ACTG2	SLC20A1
POLDIP2	MAD1L1	DCN	STC1	FSTL1	IL1B
PLXND1	CYP26B1	CDH6	TFPI2	MYLK	TMEM158
KDM1A	CFLAR	VCAN	GDF15	PALLD	DCBLD2
RECQL	NDUFAF7	COL5A2	MMP3	FST	IL8
ST7	SLC7A2	THBS1	PREX1	NREP	EREG
MLL5	HSPB6	PTN	SERPINB2	LOX	AREG
PDK2	ACSM3	SERPINH1	SQRDL	CTGF	ITGA2
ITGA3	GCFC2	AXL	CTSA	ACTB	IER3
ZNF263	FBXL3	GAS6	HRAS	IGFBP3	HMGA1
PHTF2	CRLF1	COL3A1	SLC6A15	HSPB1	NT5E
FARP2	TMEM132A	CAV1	PLAT	COL1A2	TFPI2
IFRD1	RALA	TAGLN	MT-ND1	CALD1	STC1
PAFAH1B1	BAIAP2L1	HSPB1	CRYL1	ACTA2	PLAT
PAX6	ARSD	HHIP	HIST1H2BK	BDNF	PRSS3
TEAD3	BAIAP3	STMN1	MT-ATP6	TAGLN	PLAU
CDKL5	NOX1	TK1	CTD-2021J15.2	CSRP2	CD82
CYTH3	MGST1	GFRA1	RP11-325F22.4	DCN	GAL
SPAG9	RHOBTB2	MYLK	TIMP1	COL4A1	CCND1
PLEKHG6	HFE	RRM2	CST3	TPM1	MMP1
CRY1	UTP18	TPM1	MT-ND3	NUPR1	DDX10
STAB1	SYT7	TMSB10		MYOCD	HMGA2
FUZ	PLAUR	C12orf75		COL1A1	PHLDA1
HIVEP2	ERCC1	CBX5		MYL9	SLC6A15
MAP4K5	CLDN11	CRIM1		CRIM1	DUSP6
ZMYND11	POLA2	ALCAM		CYR61	NUMB
SNAI2	GLT8D1	PALLD		CSRP1	SCG5
ZRANB1	ATP1A2	TOP2A		LIMS2	MT2A
GPR124	HGF	FST		ITGA1	MT1L
SAMD4A	RUNX3	CDH11		COL3A1	SLC16A6
NRXN3	BIRC3	TGFB1I1		AMIGO2	SERPINB2
FHL1	DEPDC1	SMC4		CNN1	POU2F2
EHD2	TOMM34			IMPA2	LIF
PHF20	CD44			SULF1	MT-ND3
VIM	TNFRSF1B			COL5A2	COL6A1
RTEL1-TNFRSF6B	POU2F2			LMOD1	SLC25A37
FAS	ARNTL2			ATF4	RPS28
IFNGR1	ALG1			RPL10	S100A13
VEZT	FUT8			MYL6	TRNP1
ANK1	SLC4A7			SLC38A1	C17orf89
ARHGAP31	DNAH5			ANXA5	F3
ARID4A	TNC			TPD52L1	MT-ND2
GAB2	THAP3			GREM1	SNHG16
RNF19A	FAM65C			NDUFA4	GPX1
VCL	PHF15			PSAT1	AC068491.1
TIMP2	HSPA5			FHL2	F2R
TRIO	CP			RGCC	MT-ND1
VCAN	FAM184B			PDLIM7	COA4
CDH1	NOP16			GABARAPL1	MRPL36
SKIV2L2	H6PD			AVPI1	ODC1
RAI14	NEDD4L			SORT1	MYEOV
PSMA4	FOXP3			COL4A2	UPP1
SPATA7	TNIP3			EEF1A1	PDLIM4
CTNNA1	HOMER3			VCAN	CDKN1A
PHKA2	CYBA			FLNA	ARHGAP22
DSG2	RRP12			C9orf3	PHLDA2
POLR2B	MCF2L2			THY1	RPS21
WWC3	SYNE2			GLIPR2	MMP14
MAP4	CUL1			RECK	UQCR10
RSF1	USP36			CRYAB	OAF
ELN	PCGF2			CTHRC1	SEMA7A
HEXB	DCBLD2			PTPLA	SH2B3
DKK3	SERPINB3			CALM2	MRP63
NFE2L3	LAMC2			WHAMMP3	2018-09-09
LIMA1	UNKL			NEXN	RPL41
SIKE1	EIF4B			MRVI1	BMP2
FNIP2	RPL18			CRISPLD2	SRM
TTC17	U2AF2			RHOBTB3	RPS29
FOXN3	ST3GAL6			GAS6	CTD-2021J15.2
NRIP2	HIPK2			MTHFD2	APCDD1L
SDCCAG8	CTSA			LIMA1	ERCC1
KIF1B	BCAS1			CFL1	PPP1R15A
SZRD1	GSTO2			ZFPM2	SPRY2
CYFIP2	SEC61A2			EIF4EBP1	RP11-14N7.2
GINM1	SLC9A3			FGF7	C19orf53
ZFR	SP100			SOCS1	TMA7
PPP1R12A	PPAP2A			AC131025.8	MT-ND5
ATP2B4	DNTTIP2			XYLT1	COL6A2
COL11A1	DHX8			MARCKS	RPL36
LZTS1	PRKCZ			CSDC2	TNFSF15
NCKAP1	CYFIP1			MYH9	AC090673.1
GUCY1B3	PITX1			DDAH1	UQCRQ
VMP1	PTPN3			EFEMP2	LARP6
GLTSCR1	WIPI1			EIF1	NPTX1
GPC1	ASNS			LAYN	TPBG
SNX24	ST6GALNAC2			MFAP4	ARPC5L
CNN2	TESK2			ASNS	S100A6
TAF11	ATP2B1			SGCD	MAP4K4
SLC9A3R2	RPL31			PCK2	ITGB5
UHRF1BP1	WBSCR22			hsa-mir-145	OSTN-AS1
TRAM2	SLC6A15			PLCB1	AP2S1
KARS	LNX1			TPM4	C11orf31
MYLK	MPP5			CTD-2319I12.1	MYO10
CLDN18	CRMP1			DUSP1	PRELID1
ARFGEF1	IKBKG			TPM2	CDKN2B
STAG3	XRCC1			COL8A1	FRMD4A
KLF6	PTGS2			LRRC2	TCEB2
TRAM1	CDHR2			NTN4	SERPINE1
TNFRSF1A	CA12			MFGE8	PFDN2
RHOA	MGLL			FERMT2	FGF2
PMS2P4	SEMA3A			FSTL3	SEMA3A
ROCK1	SEMA3C			SPARC	CAMK2N1
MEF2A	VPS9D1			HEG1	TRPA1
ACSL4	RAB7A			ETNK2	GPANK1
INPP5A	ICAM3			P4HA3	S100A16
LAPTM4A	DNAJC10			ADAMTS5	HPCAL1
GPR116	SP140			TPGS2	PXN
LRP6	PAFAH1B3			CAV2	HIPK2
SPTB	DNM2			SLC38A2	E2F7
SMG6	RABL2B			DSTN	RPS19BP1
FSTL3	CRYBG3			SLC25A3	PDCD6
GBA2	HSP90AA1			MIR143HG	MCFD2
AP3M2	CXCL2			ENAH	METRN
WDR1	ARG2			ELN	MRPL52
LMCD1	JMJD4			PHGDH	LSM10
SEL1L	DUSP12			PRKD1	TRIB1
TRIB2	EPB41L3			PDCD1LG2	KDSR
CYBRD1	XPO1			PPIC	RPS6KA3
ACTN1	ZCCHC6			PHLDB2	SMURF2
SPEG	SLC27A5			HHIP-AS1	GDF15
SREBF1	SMAP2			LGALS1	CD9
RHOBTB1	CD82			THBS1	DESI1
P4HA2	AKR1B1			FGD4	TOMM7
TRNT1	MGST2			C16orf87	DNMT3A
EVC	CHERP			SLC8A1	CNIH3
NDE1	RAD54L			SH3BGRL	USMG5
MRVI1	EIF2AK1			CDH2	TGM2
FERMT2	PPP1R15A			B2M	UQCRH
PICALM	FTL			CBS	TXNL4A
GLI2	MMP2			FBLN5	PTP4A1
NOTCH3	NOP14			FOXN3	UBE2E3
TEAD2	DNM1L			C4orf29	UBL5
NTN4	KHSRP			CDK6	FJX1
NUAK1	C3orf18			TTC7A	SMAP2
DPP8	FKBP1A			PARP11	GNG11
ZNF532	PXN			C1QTNF1	TNFRSF10D
RASAL2	ZBTB25			SLC1A4	EXOSC4
FNDC3B	DHX32			ARPC5	FAH
ACTB	CCNK			TUBB2B	WNT7B
REXO2	ICAM1			TGFB1I1	CD44
BAZ2A	HNRNPC			LOXL1	FAM109A
MLH1	TOX4			SLC7A11	ZMAT3
RGS11	MFSD11			ANP32B	CTSB
PLXNA2	TMEM38B			MAP1LC3A	RPL22L1
ANKRD13A	CRAT			NNMT	PITPNC1
TRAF4	IL11			TNFSF4	DUSP4
NT5C2	SRPK1			STMN1	SVIP
MCAM	ITPR3			CEBPD	MRPL14
GPC4	NRP1			EFEMP1	AC003092.1
DGKD	CIRBP			CARHSP1	RPS27
PPP1R12B	RANBP1			HEBP1	EIF5B
PHF17	DDTL			CHMP1B	BOLA3
FBLN1	SNRPD3			PRKCDBP	MT-RNR1
MAP2	PES1			RASL11B	CAPN2
PMS2P1	SLC35E4			RGS2	IDS
GNB1	TFIP11			TCF7L1	BLOC1S2
EDN1	EIF3L			ALPK2	STUB1
NRD1	POLR2F			TMEM155	ROMO1
PKD2L2	CABP7			PCDH7	MRPL12
TP53INP2	TNRC6B			RPL5	EMP1
TNS1	L3MBTL2			ANGPT1	RP11-680A11.5
SAR1A	RANGAP1			GAPDH	ZNF227
EPB41L2	ACO2			PPIB	COX14
SMARCA2	PIGH			TCF4	EVA1B
COL5A3	VTI1B			SEPT7P2	THEMIS2
DLGAP4	DHRS7			DENND1B	CTD-2228K2.7
MEF2C	ZC3H14			PTN	ADAMTS12
ATP8B1	PAPLN			C1orf198	BRI3
COBLL1	ACIN1			KRT7	NR2F2
TRAF5	NFKBIA			RASSF7	ATP5I
NFE2L1	REC8			DENND5B	ATP13A3
SEMA5B	PLTP			ADI1	MT-ATP6
TRPM3	PROCR			PPP1R13L	EGFR
LYRM2	SLA2			RHEB	POSTN
PLOD1	NTSR1			C1R	SOBP
FAT1	ANGPT4			PHF17	LRRC17
SSH1	CST3			RP11-490M8.1	CORO2B
NCOA1	CST4			ARID5B	SNCA
ATRX	USP14			PGRMC2	RPL38
SCAMP1	CEP76			CNN2	ELFN2
MTMR2	MXRA5			LTBP2	CSF3
ADAMTS2	MID1			COL12A1	SEC61A1
ATXN7L3	PARP4			PBX1	CDCP1
ADD1	TSC22D1			CCDC80	TMX4
NID2	USB1			BRIP1	AC084219.4
GNAS	CCDC113			HMGB1	FLRT3
ERGIC2	SETD6			BCAM	SHC1
EPB41L1	NPRL3			FAM13C	RNF128
C20orf194	NARFL			LINC00672	ENC1
LEPREL1	PYCARD			EIF3F	POLR3H
GOLGA3	RNF40			JDP2	ARPC1A
GLG1	CORO2B			ATP10A	C9orf16
PLEKHG2	ACSBG1			CAV1	DUSP5
LAMB4	SLC30A4			SLC7A5	LPXN
LAMB1	RIPK2			HBD	SMAD1
DLD	SFRP1			SSPN	NOP10
NLRP1	NDRG1			UBE2Q2P1	NES
PITPNM3	IL7			COTL1	RGS17
CCDC80	EEF1D			TET1	AC027612.6
SNAP23	SH2D4A			CHTF18	MXRA5
EZR	NEFM			CYB5A	SH3BGRL3
MYL6	NEFL			PDE4D	STOML2
CLSPN	NFKBIB			PRDX6	POLD2
TGFB2	PTOV1			HHIP	HTR7
MAP3K1	C19orf44			MCAM	MPHOSPH6
HOOK2	AKAP8			NQO2	COL18A1
SH2D3C	RPS19			puro	AURKAIP1
SORBS1	CLEC11A			SRGN	RP4-530I15.6
HIVEP1	DBP			UCP2	CLHC1
EFHC1	WDR83OS			HAPLN3	EFHD2
DSP	LENG1			CEBPG	COL4A6
HNRNPH3	ISYNA1			PCGF5	TOMM5
SH3GLB1	GAPDHS			HHLA3	TLCD1
ABLIM1	SIPA1L3			C12orf75	AC112721.1
ERMP1	PMPCB			HSPB1P2	SPATS2L
RAB18	DNAJC2			RALGPS2	CTA-204B4.6
TSPAN15	TFPI2			ECHDC2	NOP16
MYO9B	NAMPT			NTF3	DUSP3
KCNK6	DNAH11			MDK	PKIB
GADD45B	PDAP1			ALMS1	CHCHD10
MMP11	BUD31			SYNE2	SRA1
MAPK1	PTCD1			RARRES2	GPRIN1
LGALS2	NUDT1			HES4	C16orf52
PIK3IP1	AIMP2			CAP2	RPL35A
MICALL1	PCOLCE			CYTH3	AKAP12
SLC16A8	FBXO24			DAB2	IL1A
GTPBP1	PLOD3			EDNRB	DRAP1
TIMP3	SPATA6L			TGFB2	CPNE7
CYB5R3	TNFSF8			UCHL1	ABRACL
RBFOX2	PLGRKT			MACROD1	AC098614.2
APOL1	TYRP1			CTC-524C5.2	TSGA10
MYH9	BCCIP			CHRM2	GEMIN4
SGSM3	RPL28			ID2	CSNK2B
KIAA0930	TSPAN14			PAWR	CSTB
FAM118A	CSF3			RORA	EMC6
PYGL	PIGL			RP11-758N13.3	GPATCH4
LGMN	C1QBP			SAMD11	MYEOV2
HIF1A	MED31			LMCD1	POLR2L
KIAA0247	FTSJ3			ANO4	SAV1
DICER1	ICAM2			RPS4X	C11orf48
SEC23A	B9D1			HSD17B11	DUS1L
ABHD12	MLX			GFRA1	CDKN2A
NELFCD	VAT1			OAZ1	VTRNA1-3
RASSF2	ALOX12			FOSL2	CD163L1
CDS2	SMURF2			MAP3K1	AP1S1
PLCB4	SLC16A6			EPAS1	B3GAT3
MYL9	YWHAE			SPATA7	RP11-329L6.1
C20orf118	CHIC2			TSEN15	NDUFS6
JAG1	CLCN3			AC130352.1	UACA
LPIN2	DNAJC4			LUM	TXNDC17
ATP11C	SIAE			SCRN3	ORAI2
PLS3	LPXN			DUT	PLK2
ELF4	CCND1			ALCAM	APCDD1L-AS1
SMARCA1	TMEM109			PXMP2	COPRS
MAGT1	RNF141			OPN3	RPL37A
RP2	SLC15A3			COL11A1	RP11-480D4.3
USP11	PTPMT1			CDH6	SMAGP
FGD1	CARS			RPL3	IL6ST
MAGED2	SLC35F2			ACTC1	SPRY4
ARMCX3	BCL7A			SORBS3	SNHG8
FGF14	ELK3			CREB3L1	PTPRE
CAB39L	ITFG2			PRRX2	LYAR
STK24	SH2B3			PPP1R3D	CSNK1E
ARHGEF7	CREBL2			RHOD	PKIA
SGCG	EIF2B1			ITPR2	METTL9
FLT1	SLC38A1			NRP2	BCL2A1
PHKB	RAB5B			SDC2	DIRAS3
TSNAXIP1	ENO2			KLF2	ZNF92
SLC7A6OS	LPCAT3			SPEG	GAS8
HCFC1R1	LDHB			LINC00842	NME1
WFDC1	PHC1			RP11-746E8.1	SRSF9
COTL1	SRSF9			CPS1	ICAM1
CRISPLD2	DSE			HNRNPA1	UBE2M
LMF1	MAN1A1			MBOAT2	TMEM185B
UBFD1	SLC26A8			PLEKHA2	ETF1
RBL2	SOD2			UTRN	MEDAG
XYLT1	AIM1			SUPV3L1	IRAK1
C16orf88	PPP2R5D			SGMS1	CLDN1
CTSH	CUL9			RP11-166D19.1	DTX2
TTC23	VEGFA			CTSC	C1orf122
CD276	WISP3			IGSF8	SS18L2
TMEM87A	HSPA9			SPECC1	CXCL1
TJP1	TMCO6			GNB2L1	SVIL
BRF2	SUB1			DKK1	KXD1
TRPA1	RAD1			TM4SF1	ETV3
CPQ	RAD50			PTPLAD2	RPLP0P2
RAB2A	GNPDA1			USP44	TNFRSF1B
SPAG1	H2AFY			FBXO17	FAM195A
LEPROTL1	CRBN			KIAA0101	PDE9A
PPP2CB	CLDN16			SCN9A	KAT2A
ASAH1	COL7A1			ACAA2	UCHL3
PPP1R13L	CLCN2			NT5C	GOLGA4
KLC3	IL1A			SNX7	RPS12
CD37	CCL20			MSRB3	RP11-705C15.2
AES	NCL			SERPINH1	PSAP
OLFM2	STEAP3			B4GALT4	TNFRSF10B
ILVBL	PCGF1			IFITM3	PDXK
SYDE1	LOXL3			LRRCC1	ATP5E
CCDC9	HSPE1			SGK1	POLR2F
HNRNPUL1	MLPH			SLC25A4	RPL37
PTPRS	UXS1			EDN1	BRK1
SUGP1	STK16			REXO2	NEK10
CDK6	HPCAL1			ALDH1L2	SMIM4
TWISTNB	ODC1			MT-TS1	PTX3
HBP1	CEBPZ			LPP	C4orf48
DUS4L	PRKD3			SOD1	DDX21
CBLL1	QPCT			SYDE2	IGIP
CAV2	SDC1				ADD3
CAV1	KYNU				ATP5G1
DNAJB6	GRIN3B				MIR31HG
TSPAN12	DNAJC16				THADA
TAX1BP1	ATP5F1				NAV1
HSPB1	WLS				AC005592.2
USP42	RPE65				YKT6
IMPDH1	CRYZ				C16orf13
SERPINE1	LGALS8				SH3KBP1
RHEB	SYF2				NRIP3
PRKAG2	CENPF				PIK3CD
AEBP1	CD3EAP				DCSTAMP
TMEM245	STK11				C10orf2
TGFBR1	RPS25				AMD1
DNM1	ANKRD13C				CD109
KIAA1432	TJP2				LINC00704
KCNT1	HEATR1				NUDT22
MPDZ	FKBP15				DENR
ZFAND5	KDSR				HSPE1
PDLIM1	ACOT2				VASH1
RASSF4	LTBP2				CHST11
UNC5B	TTLL5				FAM98A
C10orf54	RBM25				RBM38
ACTA2	ALDH6A1				SLC4A7
SHOC2	GPR68				SLC2A6
PBLD	COQ6				ELOF1
2018-09-04	OGFRL1				MBOAT7
ENO3	LRP11				KREMEN1
PFN1	WDR55				FCRLB
CCDC47	ACAT2				MTDH
HSD17B1P1	SIL1				KRT10
COL1A1	EGR1				TRAPPC3
SGCA	DUSP4				ZNF865
LRRC59	CLU				RP11-114H23.3
MPP2	TNFRSF10B				SCO2
SLC9A3R1	TRIM25				HK2
TMEM97	NACA3P				RNF7
CDR2L	PYROXD1				TMEM132A
PMP22	TMEM156				MME
ZNF330	HPCA				EGR3
SOD3	MTIF3				TMEM135
BST1	GTF3A				PREX1
RAPGEF2	MTERFD2				VAMP1
SNX25	LRRC39				SNRPF
CRYAB	ACO1				SNX9
CTSC	PLAU				HES7
SC5DL	EGR2				COA6
ARHGEF17	RASSF8				AC005789.11
EIF4G2	SSPN				CNPY2.1
MMP12	ORMDL2				UBR7
UPK2	IL13RA2				ITPKA
HIPK3	COL10A1				INSC
FBXO3	EXOSC9				RAB1A
PPFIBP1	PFKFB2				TFPT
PRPF40B	PREX1				TSC22D1
CORO1C	SDC4				SOX9
KCTD10	TOX2				CIB1
MVK	ZNFX1				MINOS1
LIN7A	BTN2A2				BAALC
KRT18	OARD1				C2CD2L
PRR4	MEA1				AGK
RFC5	EREG				TOMM34
ATN1	BBS2				NRP1
HCFC2	MT2A				RP11-400N13.3
COL12A1	ABCC4				TIMP1
SERINC1	SOX9				SNAPC4
NCOA7	SLC25A35				RER1
SASH1	DDX31				IRAK2
KCTD20	IL1B				PTPRU
STK38	PAX8				CEP97
RBM24	HTR5BP				P2RX5
CAP2	C3				UBTD1
RAB23	TMX4				RNF19B
BVES	BMP2				GMIP
HECA	FLRT3				SERP1
QKI	MMP24				GPC1
PTK7	CEP250				FAM212A
SLC29A1	TMEM53				HIST1H4H
BTN2A1	THRA				LYPLA1
LAMA4	CCR7				RP11-566E18.3
CEP72	IRF3				PRR24
SEMA5A	SCAF1				SERPINF1
HMGCS1	FLRT1				NMT1
KIF20A	GLIS2				TMEM241
HBEGF	TIMM17B				ATP6V1F
LOX	CPSF3L				KCNMA1
SPARC	AUNIP				C9orf89
HMGCR	WDR24				NKX3-1
PDE8B	VIL1				LAMTOR1
THBS4	GNGT1				TNFRSF25
CDH6	RAC2				JARID2
GOLPH3	LIF				MRPL4
NPR3	DOCK4				C20orf24
SLC27A6	ATP6V1F				EYA2
FGF1	VGF				FAM227A
DPYSL3	CCDC136				GS1-124K5.4
PDGFRB	LRRC17				CRIP2
STC2	ARHGAP22				ULK3
SMC4	THAP10				MARS2
AMOTL2	PSMA1				RBPJ
OGG1	SUMF2				NTSR1
ARMC8	RPAIN				DCP1B
GNAI2	TXNDC17				NPPC
TFG	MPDU1				MEF2C
BBX	TTI2				NRG1
SNX4	SAT1				MICAL2
PLXNA1	LRCH2				TIMM13
COMMD2	RPL36				ICAM5
SSR3	MRPL34				MRPS12
FOXP1	ARPC1B				RP11-100E13.1
ADAM23	GDF15				PIGW
ACVR1	ZBTB46				ZNF76
TANC1	TUBGCP2				BCAP31
ITGA4	ZNF337				TBX3
APC2	PRDM12				RGS3
SPTBN1	ATG4D				RP11-395B7.4
RTN4	HIP1R				OTUB2
HTRA2	DNMT1				NDUFAF2
DOK1	SLC6A8				RAB27B
EFEMP1	PNCK				TYW3
FANCL	PDLIM4				C2CD2
FN1	GFPT2				NKRF
STAT1	PSMC3IP				TRIAP1
GLS	C1orf159				RNMTL1
IGFBP2	NINJ1				KPNA4
IGFBP5	RBM8A				TMEM161A
EFHD1	ZNF132				BTN2A2
STK25	LGALS3				PDCD5
GORASP2	DNAJB1				OSBPL8
RAB3GAP1	ENOSF1				EPT1
PLCL1	RAP1GAP2
SLC1A4	MYBBP1A
EPAS1	GPS2
PARD3B	VPS4A
CACYBP	BCAN
SCP2	MMACHC
TPSG1	FBXO44
STXBP3	TPT1
RAP1A	RNF128
MEF2D	EPHB2
SWT1	SRRM1
IVNS1ABP	TMTC1
MAP7D1	E2F5
NID1	AMPD3
MYCL1	SBF2
KMO	ZFC3H1
KDM5B	MEN1
RGS4	C14orf159
GBP3	NUMB
GBP1	EIF2S1
PINK1-AS	IRAK2
ECE1	BHLHE40
ID3	TRIM45
LEPRE1	IAH1
SLC2A1	SAA2
PIK3R3	IL6ST
CNN3	CCNH
TNFSF4	EMP1
PRDX6	YARS
LPPR4	DTNA
ESYT2	FHOD3
STAG1	TPGS2
TREH	PDGFRA
KLF7	ERCC5
SPCS2	CTSL1
SGK1	GOLM1
CTGF	TBX3
TCF21	KCP
TMEM5	ANKRD6
MYL12B	NT5E
PKD2	NAT10
CCNI	EHF
CCND2	DNAJC14
UBE2B	GLS2
KLF9	TSPAN31
ITGB1BP1	MIP
CCDC92	SPRY2
C1orf198	IGF2BP3
ALG2	IL6
PGF	CIDEB
TGFB3	NMT1
ATAD2B	EPRS
YPEL5	IL36RN
DUSP1	PRPF4
PANK3	PSMB7
TNN	ANP32B
TCP1	SPAG8
IQSEC3	DENND4C
WBP4	KLC4
ELF1	HMGA1
TGFBI	MRPL15
GLT8D2	SQRDL
MTERFD3	TUBGCP4
SORBS3	RSL24D1
NPPB	ADCY3
ZNF706	SLC3A1
TBX2	DUSP5
TEX14	ENTPD1
KIAA0922	FAM149B1
ZNF549	RPS24
ZMYM2	AOX1
ZRANB3	METTL5
FYTTD1	MDH1B
OCRL	SEMA7A
FMOD	HERC3
ANXA11	HNRNPD
CCDC18	BMP2K
2018-09-07	METTL20
KIAA0087	GLIPR1
KLHL7	PHLDA1
FKBP9	DUSP6
GLIPR2	TCHP
CALD1	MAP3K12
CHST3	RHOF
RNF11	CBLN3
ZC3H13	SLC38A6
OPTN	C14orf79
TSFM	WDR20
LRP1	FGF7
TUBA1B	BCL2A1
DBH	UNC45A
MORF4L2	EFTUD1
NRK	ARMC5
NMI	GAS8
TNFAIP6	MYO19
LPGAT1	ARSG
CHPF	PTRH2
NCOA3	C18orf8
VAPB	NPC1
PLCG1	CSNK1D
PMEPA1	TBCD
USP9X	FAM134C
SERPINB6	ERBB2
MOCS1	CACNA1A
SOX4	MMEL1
GLO1	PGD
ATXN1	RPL11
LRRFIP1	ITGB3BP
AHNAK	ZNF697
GPR18	ATP1B1
EFNB2	NME7
RNF113A	PFDN2
2018-09-06	CASQ1
NDUFA1	HDGF
ATP5S	ABL2
PPP1R12C	ZNF687
OPA3	OAZ3
VASP	RAB13
GPCPD1	FLG
CD93	CEP170
CENPB	SNAP47
RRBP1	CNIH3
DSTN	PARP1
XRCC3	ATP6V1C2
SBDS	TPRKB
EMG1	NT5DC4
RHOJ	SLC20A1
HSPA2	GULP1
ZBTB1	HSPD1
PLEKHG3	KANSL1L
IPPK	VGLL4
HP1BP3	RPL32
KLF2	SLC25A26
PKMYT1	TAGLN3
MACF1	ECE2
KDM4B	FIP1L1
HIP1	SLC26A1
ZFP36	LYAR
CDC42EP1	TNIP1
BAIAP2L2	RMND5B
C22orf23	TCTE1
CALU	TPBG
OPN1SW	TIAM2
MYO1B	WTAP
FAM63B	EGFR
LOXL1	GIGYF1
PALLD	CSGALNACT1
FAM64A	ATP6V1B2
SLC44A2	CCDC25
AJUBA	SLC25A37
ITFG1	TRIM55
GDPD2	EIF3H
LDLR	TATDN1
CNN1	ZNF7
PVRL2	PLIN2
ACTN4	ZNF462
SCO2	LRSAM1
PXDN	C10orf116
H19	PDCD11
COL5A1	ADM
OSBPL2	ZC3H12C
ARHGEF16	DAK
CLIP1	KIAA1755
ANGPTL6	ORAOV1
C19orf66	NUDT22
C12orf65	FERMT3
HABP4	DOC2A
AKAP12	HMGA2
SYNE1	MMP3
EPS8L1	FCGR1A
ARHGEF9	LYPD1
ZNF227	VEGFC
SH3BGRL	ACAD8
CAP1	GABRA2
MRPS25	ATG10
RFTN1	DCLRE1C
SLC6A6	NMT2
AOC3	USP12
ACLY	GJA1
ANO1	CLGN
MAP1B	GPR110
IL13RA1	HS3ST3A1
RARA	SLC5A10
FMO5	PITPNC1
PRKAB2	OBSCN
VIMP	SLC16A1
CHSY1	PDIA4
ZNF20	SPAG17
EMILIN2	SLC26A2
TRIM5	KCNMA1
TRIM22	SAMD8
IQCA1	MAPK13
MATN2	PHKG2
MTSS1L	MALSU1
POLR3F	TATDN2
NES	NRG1
SERINC3	MMP14
AP3B1	CACNA2D3
POMP	KCNJ15
MYH10	ETS2
TRPC4	C2CD2
POSTN	SNX22
STARD13	FMNL2
TCEAL4	MRPL17
MYH11	UBXN11
MICAL2	HPD
TMEM66	EYA3
LOXL2	COLEC12
CTIF	RHBDL2
MEIS2	HIST1H2BD
GNAT2	SLAMF8
TSPAN2	DEDD
GSTM3	ZNF276
SORT1	STC1
PTGFRN	CLDN14
NOTCH2	HK2
NGF	ZNF235
NAPG	CSTB
KIDINS220	RRP1
ROCK2	C9orf117
CDC73	S100A1
DDB2	PPP1R35
RAB33A	RECQL4
EIF2C4	LRRC14
DSC3	ZNF333
FADS2	FOXH1
TMEM165	ORAI2
COL4A2	C5orf45
ETS1	SQSTM1
APC	FBXL13
NREP	NAPEPLD
ANXA1	SHANK1
TMEM2	RPL26
ADAM19	SNRNP25
SRPK2	JMJD8
TES	SPSB3
HTR1B	PAQR4
PRR5L	FAM151A
AGAP2	PDPN
CDK4	SYNC
B4GALNT1	ATF3
KRT7	C1orf147
SLC26A10	IL24
OS9	CAPN2
HEY2	ANKRD23
DYSF	CTSS
DYNC1LI2	GNPDA2
FHOD1	PAQR3
SLC9A5	ANTXR2
CAPN9	MRPS18C
LAMC1	FAM175A
ITM2C	CLDN1
SERPINE2	TMEM79
EIF4E2	RNF25
ALDH1L2	IFI16
SCYL2	TIPARP
CKAP4	PTX3
FLNB	CXCL3
LRCH1	CXCL5
LMO7	MTHFD2L
ITM2B	CXCL1
TNS3	HPS3
RAC1	CDCP1
KDELR2	ZC3H12A
CALCOCO2	DNALI1
LIMD2	ERMAP
ERMN	NAA15
GALNT5	OTUD4
WDR33	ITGA2
YME1L1	MOCS2
LRRC8A	NIPBL
RALGPS1	TIGD6
TMOD1	ERAP1
DAB2IP	GFM2
ANGPTL2	CSF2
TSTD2	GDF9
NR5A1	CITED2
TLN1	DCBLD1
CD72	TMEM200A
ARHGEF39	IL31RA
KIF13A	STK17A
PIM1	RPS14
FOXF2	USP49
FCHSD2	CTSB
NUMA1	C7orf57
SYTL2	TNFRSF11B
RAB30	KIAA0146
CREBZF	INTS8
LRRC32	GEM
SULF1	SVEP1
TRPC6	MID1IP1
RDX	HECTD2
THBS1	GJB2
MAPKBP1	EML5
KIF23	SLC18A2
ITGA11	FAM69B
PAQR5	DDX21
RMDN3	TMEM55B
UACA	E2F7
GCHFR	SERPINA12
TTLL7	KIAA1731
FNBP1L	GLB1L3
IFI44	BRD7
ACTR2	DPCD
CENPO	CLMP
MYOF	COX11
ATAD1	FAM227B
PLCE1	NUDT13
NCOA4	DCHS1
CDK15	SERPINB7
SSFA2	SERPINB8
ITGAV	XRRA1
SENP7	RNF169
SECISBP2L	MCM7
ARHGAP24	RRAD
FAM13A	MMP10
PCDH10	TVP23A
PDE5A	SLFN5
2018-09-11	KIF7
SHROOM3	ANPEP
ENPEP	NAV2
FBN2	ANKDD1A
GABARAPL1	ELFN2
FGD4	MTMR10
AEBP2	SCG5
CD27	GREM1
AMIGO2	MARS
SCAF11	DUSP18
TMTC3	SAMD14
LUM	TMEM92
CERS5	FAM102A
CSAD	TRUB2
RB1	COQ4
FRMD6	ENDOG
RAB15	IGF2
NEIL1	IRGQ
DNAJA4	JSRP1
TPM1	CDT1
IGF1R	ANKRD11
MFGE8	EEF2
ZNF710	ZNF444
FURIN	SRR
IQGAP1	PRDX2
SLC5A2	ATP5H
TGFB1I1	SRRM2
ARHGAP17	BEST1
CPNE2	FTH1
CDH11	DDIT4
MYOCD	RBPJ
AFG3L2	NKIRAS2
GNAL	COA6
ARHGDIA	RP11-158I3.2
CBX4	BDKRB2
MIEN1	MLKL
APP	STIP1
CARM1	GDNF
RERE	ZNF30
C1orf216	CA7
HSPG2	IRS1
CYR61	TBC1D10B
CTTNBP2NL	IL8
RGS16	CNBP
TUFT1	GPS1
ADAMTSL4	TM4SF1
ANXA9	BRD3
RIT1	ZFPM2
GALNT2	SERPINA9
DEGS1	MRAP
EPHX1	ELP5
RHOB	SMAD1
CALM2	CST2
MEIS1	CST1
GPR17	ZNF804A
AMMECR1L	ELOVL6
PKP4	HSPA4
UBR3	RNF34
2018-03-04	NUDT6
GRIP2	HAS2
DYNC1LI1	NPTX1
OSBPL10	PDE7B
IQSEC1	LRRC8C
PTPRG	RSL1D1
LIMD1	ZNF584
COL8A1	VAT1L
PHLDB2	RRM2
SRPRB	ZNF217
LPP	LRRC15
SLIT2	CXCR6
CENPC1	CEBPB
CORIN	SERHL
ATP10D	FAM195A
SETD7	MYEOV2
CBR4	IL17D
MYO10	RAB40A
FAM105A	MRPL52
IQGAP2	RAD9A
PAM	CES2
ARHGAP26	KAT5
NHP2	TRMT112
DAAM2	ESRRA
PRSS35	MTX1
RNF217	GPR137
DYNLT1	PPP1R14B
GNA12	VEGFB
IGFBP3	TNFRSF10D
PURB	MST1
EPHA1	NABP1
DENND2A	PC
TMEM47	JUP
MSN	ZNHIT2
RPL10	GCSAM
LRP12	BRMS1
CDKN2B	HRAS
C9orf3	RIN1
STOM	ASPHD1
GSN	KLC2
GPR107	CHST2
NOTCH1	ATR
NACC2	DDIT3
FAM171A1	CATSPER1
RSU1	CCNE2
FAM13C	AGXT2L2
ANKRD1	NRIP3
MTG1	ARL10
CNNM2	DRAP1
ADAM12	C11orf68
PTPRJ	FOSL1
CCDC81	CCDC85B
SERPINH1	TUBB6
P4HA3	TCP11L1
FADS1	RNPEP
ESAM	EID2
SIDT2	ZNF575
TAGLN	DIRAS1
JPH2	LMNB2
ARID5B	SCAND2P
TMCO3	C8orf59
LATS2	METRNL
CCDC102B	TYMS
CD226	C8orf4
PRSS23	TMEM80
DOCK1	CLVS1
DIXDC1	RPS6KA3
CRIM1	NR2C2
SEC24D	JUN
DLG5	EFCAB4A
SRFBP1	RP11-16K12.1
FAM177A1	FAM20C
MBIP	TSSK6
ADAMTS12	DALRD3
NEK7	LCORL
ANKRD50	PARD6G
SCLT1	PLEC
CCDC3	TMEM151B
C4orf33	WDR6
FRMD4A	CTD-2373H9.6
EPS8	NT5DC1
NCAPD3	AC006111.1
FAM160B1	AL513477.1
EDNRA	THBD
DPYSL4	FAM132B
PIGF	LL0XNC01-131B10.2
MFSD6	RRS1
ASAP2	FARSA
FLI1	AC073072.5
SAV1	KLHL28
SACS	LBX2
DST	C3orf45
BAG3	CIITA
KCNE4	PCBP1-AS1
HSPB8	FIZ1
SPON1	ZNF771
GUCY1A2	C17orf104
CAMK4	ZNF792
IGSF10	KCTD2
MBNL1	FKRP
FARP1	NPM1
UTRN	HEPHL1
STK32B	FAM211A
DAB2	SGSH
RASSF3	TNFSF15
TRAPPC8	ZFP41
PLEKHG4B	COA4
CMTM7	WRB
JAZF1	CYB5D1
DDAH1	KCNJ14
SEMA3D	FBXL6
THY1	RP3-341D10.1
ENAH	NTM
CCSAP	BRICD5
SH3RF1	RPL35A
PDLIM3	TCEAL7
PDE1C	CEP63
ADAMTS1	CADM1
ADAMTS5	LSMD1
OXNAD1	SPNS2
PIEZO2	WBP2NL
EME1	GJD3
AZIN1	ABHD16B
MARCKS	DAZAP2
USP25	CCDC159
C16orf87	GPR132
RHOC	ZNF438
FZD7	CHEK2
DEPTOR	CRELD2
FMN2	TSPYL2
LSM11	CMSS1
MCU	OAF
MMP16	CDR1
ALX3	HIST2H2AB
DRAM2	COLEC10
C21orf7	PLA2G6
BACH1	AC132872.1
PCDH1	SOCS3
NPTN	PDE4B
WDR67	FAM19A3
FBXO32	MAFF
HIAT1	ANKS1B
NMNAT2	EFCAB10
SLC6A1	FLRT2
FCHO2	AHNAK2
PAXIP1	C6orf201
KIT	KCNIP4
CCNB2	DLEU7
FAM81A	AIDA
MYO1E	NUDT17
AFAP1L1	ARHGAP30
TSC22D3	ARAP1
TSPAN18	CCDC73
CREB3L1	BCR
SLC38A10	ZACN
ACAN	ESPN
WASF2	ENTPD5
PKD1L1	HEATR4
NIT1	NAP1L1
PINK1	CMC1
ADAMTS4	TAF9B
EPB41	MAGI2
CSRP1	PLEKHN1
RCAN1	SAMD11
CLIC6	C1orf170
ACTC1	THSD4
PTMS	TCEA1
CYB5R1	FANCA
SPON2	CCDC157
ZYX	WNT7B
PTGIR	EYS
CALM3	AGRN
IQCC	FAM166A
ICOSLG	TUBB4B
C21orf2	CENPP
CACFD1	GTF2F2
PCSK7	PRR19
CXCR5	TCTEX1D4
LMNA	SLC24A5
PTH1R	C19orf54
TONSL	SLC4A5
DVL3	OSTN
AP2M1	TMEM120B
PCYT1A	RPL14
PLXDC1	NOC2L
CYGB	S100A13
ITGA5	AC016683.6
ASB16	KAZN
SPC24	ALG1L
ZNF75A	BLOC1S2
ADCY9	C16orf93
CMPK1	LINC00523
SLC1A7	IARS
SEPN1	NOXO1
FBLIM1	NACA
SLC25A34	MME
TSSK3	MMP1
MEGF6	TRAPPC4
FUBP1	GM2A
NEXN	HCAR1
DNAJB4	PCBP2
C1orf52	SERPINA1
ARPC5	RP11-366L20.2
PEA15	DDI2
OLFML2B	UAP1L1
MAPKAPK2	VEPH1
ACTG2	RPF2
SMC6	SERPINB2
PDLIM5	DPP4
SCNM1	LHFPL5
PBXIP1	IFNA1
COL6A3	ERO1L
FSTL1	S100A6
LMOD1	LEKR1
TMEM183A	GRK6
IGFBP7	SFI1
ARPC2	TOR4A
NFASC	RPS6KL1
PPM1L	ASPH
C3orf17	TXNRD1
PSMD6	CEP290
DCLK3	FAM169A
SLMAP	GK
APBB2	MT-ND3
CCDC158	HSD3BP5
HEYL	PRMT6
BAP1	TOP1
SLC51A	C9orf114
PGRMC2	TGM2
SHISA5	RNA5SP352
INTU	U6
C4orf3	RP5-1113E3.3
ANXA5	AL137059.1
GUCY1A3	SPRN
FBXO8	FAM155A
IL15	TBC1D8
SLC45A2	CTD-3065J16.6
EDIL3	ATP6V0E2-AS1
STARD4	CNEP1R1
CCDC112	DPF3
WDR41	AC005594.3
SCGB3A2	PPAPDC2
GPX8	C1RL-AS1
EBF1	CEMP1
2018-09-08	SERPINB11
GRIK2	SERPINB4
GALNT10	SETD5-AS1
COG5	MIR635
SLU7	GPX3
RELL2	DIO2
HEY1	AC114546.1
COL1A2	NCLP1
FNDC1	KIAA1984
SLC13A4	AC009237.8
PGAM2	CTD-3035D6.1
BRI3	MXD3
DLC1	SRA1
TMEM184A	RP4-694B14.5
YWHAZ	DNASE1
CTHRC1	CARKD
SLC25A32	AC093726.6
TP53INP1	TMEM213
FAM219A	AC010336.1
PSIP1	ANKRD36BP1
ZHX1	KRT8P14
DYNLT3	RP11-394B2.4
CFL2	FER1L6
PGM2L1	ACSM4
PHYHIPL	MSMP
PKNOX2	RP11-266K4.9
C10orf10	MYL5
C10orf25	MCM3AP-AS1
NEMF	AC114730.8
DACT1	HIST1H1PS1
VSTM4	RP1-83M4.2
KIAA1462	ANKRD18EP
ARHGEF40	RP11-465B22.3
C10orf118	RP4-800J21.3
VWA2	TATDN2P2
METTL3	AP000350.4
AMOTL1	AC007390.5
HTRA1	RP3-359N14.1
CEP57	RPL35P2
ADAMTS15	RP3-334F4.1
AMN	AL390240.1
FBN1	Z95152.1
SGPL1	RP11-137L10.6
TRIM44	PPP3R1
TAF10	CEBPD
TMX3	AC133919.6
HDGFRP3	DCDC2B
ZNF3	C10orf55
ZSCAN21	U6
NDEL1	RNY3P8
BLCAP	RP11-555J4.4
B2M	AC004041.2
NNMT	PSMD4P1
AP1G1	ENTPD3-AS1
TBC1D2B	RP11-505P4.6
RNF214	AP001469.5
TPM4	EGFR-AS1
TUBA1A	LL22NC03-86G7.1
TUBA1C	RP5-837J1.2
AXL	INHBA-AS1
PPP1R14A	SLC25A5-AS1
DAPK3	AC069363.1
ATG16L2	AP001476.2
PDHB	RP11-439L18.2
PXK	AC012318.3
FILIP1L	RP11-202P11.1
CMAHP	PTCHD3P1
BMP1	SH3BP5-AS1
CCDC110	LAMTOR5-AS1
SOGA2	PCOLCE-AS1
GBX2	RP11-361A21.1
COL3A1	RP4-758J18.2
SLC20A2	AC007899.3
ADAM9	AC015936.3
IL7R	AC093818.1
PKIG	AC007362.3
SNTB2	LINC00705
DDX19A	RP11-513I15.6
ZNF608	AC104134.2
CTRB2	AC069282.6
PXDC1	AC002480.5
FEM1B	NCBP2-AS1
AFAP1L2	RP11-269F19.2
KCNAB1	PRICKLE2-AS3
PTK2	AC005682.6
RSPH10B2	AC021021.2
SCN9A	AP006216.10
SDC2	RP11-336A10.2
PLEKHA2	RP1-1J6.2
CLIC4	RP11-426A6.5
GPR183	RP5-1024G6.5
ZEB2	CACTIN-AS1
ANTXR1	AC078883.4
LIMS1	ITGB2-AS1
UGP2	RP11-395B7.4
ROBO1	RP11-203J24.8
AVEN	RP11-261C10.5
IFFO2	AC019172.2
MYO7B	KIF9-AS1
CHD3	AP001471.1
ALCAM	SPAG5-AS1
YWHAG	RP11-162J8.2
USP47	MED28P3
B3GNT2	DNMBP-AS1
TMED10	RP11-103C16.2
KRT8	RP11-704J17.5
METTL7B	RP11-15J6.1
PFKFB3	RP1-40E16.11
CDH2	RP1-317E23.3
SGCD	RP11-186N15.3
KIF5B	AP001610.5
AKAP13	RP11-216B9.6
HTRA3	AP001468.58
TMEM43	RP11-495P10.9
PRKCDBP	TTC3-AS1
FEZ2	RP5-1160K1.6
C11orf24	AC008781.7
SCAND1	RP4-781K5.2
JUNB	RP4-784A16.2
KCND3	RP11-112J3.15
MRPL36	AC016722.4
DSEL	RP1-20N2.6
ZNF561	RP11-266K22.2
CLSTN1	RP11-390B4.3
CXXC5	AC046143.3
ENC1	SZT2-AS1
SLFNL1	RP11-3L21.2
RNMTL1	NAMPTL
PTEN	UBE2Q1-AS1
SCG2	AC013444.1
LDHAL6B	STEAP3-AS1
SYNPO	RP3-477O4.14
LAMB2	RP11-334J6.6
ORMDL3	AC007163.6
KLF11	RP1-43E13.2
ISG20	AC114803.3
ID4	RP11-486B10.4
NEGR1	AC008063.2
STARD5	RP11-495P10.8
GNG12	TIMM8AP1
SYNPO2	RP11-575L7.4
GTPBP2	RP11-553A21.3
PDE3A	RP5-827C21.4
ZMAT3	AC010976.2
RAB43	AC093391.2
SNX32	AC004837.4
ADH6	RP11-452K12.7
AC068491.1	RP5-1007M22.2
LRRN3	RP11-261C10.4
RAPH1	RP11-126O22.1
ADCY5	GNG12-AS1
GOLGB1	RP11-154D6.1
SLC2A14	RP11-46O21.2
DAG1	RP5-955M13.4
EHBP1L1	RP1-102K2.6
THAP2	RP11-258C19.5
PTPRM	AC084125.4
PEAK1	RP11-388P9.2
CSPG4	AC002480.3
SNX33	RP11-498B4.5
CHD2	AC078883.3
BET3L	RP11-93B14.5
SLC19A1	RP11-96K19.2
HEG1	AF196970.3
SPTBN2	LMLN-AS1
GOLIM4	RP11-324O2.3
RBM4B	AC034220.3
MSRB3	RP1-178F15.3
FAM174A	RP11-290F20.2
RGMB	HOXB-AS3
TNK1	HMGA1P8
PODN	CTD-2020K17.3
C12orf76	AC113189.5
TTC9B	GPX1
MYO1H	Z83844.1
AKIRIN1	RP11-100E13.1
IQCK	CTD-2020K17.4
TMEM167A	RP11-109P14.9
FZD4	RP11-168K11.3
CD248	AP000695.4
PACS1	RP11-135A24.4
MARCKSL1	RP11-247A12.1
TMEM51-AS1	AC074117.10
YPEL2	AL121963.1
CSRP2	RP11-100E13.3
ARHGAP1	MAGI2-AS3
RAB6A	RP1-283K11.2
MLXIP	SDCBP2-AS1
NR2F1	RP11-483H20.4
TMEM39A	AC092687.5
C8orf40	AC109828.1
SLC35G1	AC068580.6
ZSCAN2	C19orf81
RNF152	AC009303.1
MYO1D	RP11-121A14.2
FOXC2	RP11-122K13.12
AL358781.1	RP11-575L7.8
GCNT4	AC114730.11
WDR73	GS1-600G8.5
MRVI1-AS1	RP11-133O22.6
ANO6	TAB3-AS2
ZBTB38	RP4-756G23.5
SAMD9L	RP11-383H13.1
PAWR	RP4-646N3.1
PTRF	BHLHE40-AS1
KIAA0195	TM4SF19-AS1
RIC8A	MYCBP2-AS1
IMP3	AD000090.2
FAM26E	KDM4A-AS1
IMPDH2	NDP-AS1
GEN1	RP3-486I3.5
MSC	AC015987.2
AC097658.1	RP11-574K11.16
SEPW1	RP11-79M19.2
SNX18	AC009237.11
IGSF22	AC003092.1
MAGED1	RP11-443A13.5
HMGN2P46	AC107081.5
FJX1	RP1-125I3.2
ZBTB18	MTX1P1
GCC1	AC018642.1
PCED1B	DNAJC9-AS1
FOXS1	RP11-96L14.7
MYADM	AC018737.1
SSC5D	AC003092.2
RP11-399O19.5	C8orf56
MED14	RP11-544A12.4
OAZ2	RP11-383C5.7
FZD2	AC012314.8
MB21D2	PRMT5-AS1
S1PR5	AC020594.5
OR51E1	B3GNT9
ARSJ	ZNF295-AS1
PSMG4	RP11-509J21.2
OXTR	PITRM1-AS1
TCEAL8	SGOL1-AS1
C17orf47	RP5-1120P11.1
F2R	DCTN1-AS1
TMEM45A	AC079922.3
SETD2	AC003075.4
COPG1	RP11-54A4.2
C5orf24	LINC00361
IDH2	RP11-288I21.1
TNRC18	LINC00649
RP11-69E11.4	RP11-431J24.2
EXT1	RP11-169O17.5
SHMT2	RP11-69L16.4
SYNM	RP11-342D11.2
CAPN12	IFNWP19
BGN	ALG1L6P
MXRA7	BX470102.3
LIMK2	RP11-65N13.8
LINC00334	RP4-584D14.5
TRAK1	CTD-2021J15.2
ANXA2	RP11-3P17.4
PAPPA	RP11-775D22.3
CRIP2	MME-AS1
ALG12	RP11-129B22.1
COL18A1	AC064852.4
RGS7	AC159540.2
EWSR1	AC108004.3
GJC1	RP11-6F2.5
SLC8A1	RPSAP52
GAS6	AF011889.4
PTTG1IP	C2orf15
C19orf71	PEG10
Z98256.1	AP001432.14
FBXL7	Metazoa_SRP
C11orf88	GLYCTK-AS1
FAM101B	GK-AS1
LHFP	RP11-550I24.2
GPR39	MCCC1-AS1
KIRREL	RP11-216N14.8
COA3	RP11-6F2.4
ADAP2	WDR65
SNRNP35	CACNA2D3-AS1
ALDH1A3	RPLP0P2
LINC00315	AC007390.6
PRKD1	P2RY11
AP001062.7	SLC9A9-AS2
2018-09-05	CTD-2013N24.2
SERINC4	WNT5A-AS1
RNLS	RP11-1379J22.2
PRR16	ARAP1-AS2
ROBO2	RP11-867G23.3
AP3M1	RP3-330M21.5
SGCZ	RP11-165P7.1
ANO9	RP11-367J11.2
RAB11B	RP11-410D17.2
C17orf70	RP11-796E2.4
PRKG1	KB-1208A12.3
NR2F2	RP11-492A10.1
OLFML2A	RP11-382J12.1
SHC4	RP11-1149O23.3
NTF3	CTD-2514K5.2
PMEL	CTC-338M12.7
LINC00839	RP11-318M2.2
KLHDC8B	RP11-296I10.3
AC084219.4	CARS-AS1
BCL9L	CTC-281B15.1
SLC51B	SPTY2D1-AS1
THBS2	RP5-940J5.6
FOXD2	RP11-79P5.2
MIR22HG	AC005329.7
TRABD2A	FAM13A-AS1
ZDHHC17	RP11-752D24.2
AP003068.6	RP11-446J8.1
TEAD1	CTD-2139B15.2
SPATA21	GDNF-AS1
TSPYL4	HMGA1P2
WDR86	CTC-498J12.3
LUZP2	CTD-2313N18.5
COL4A1	HAS2-AS1
RGPD1	RP11-798M19.3
DNAJB13	CTC-506B8.1
PEAR1	RP11-360F5.1
LDLRAD2	APOBEC3B-AS1
COL14A1	RP11-436F23.1
C1orf204	RP11-317M11.1
C11orf95	RP11-65F13.1
C6orf132	RP3-340I3.1
NHS	NOP14-AS1
HNRNPU-AS1	SRD5A3-AS1
HES4	RP11-466G12.2
CERKL	CTB-43P18.1
NKAIN2	CTD-2193P3.2
UTS2D	EAF1-AS1
H1F0	AC145676.2
PLAC9	TMEM158
PCDH18	RP11-180C1.1
GJB5	RP11-1079K10.4
IL1RAP	RP11-143A12.3
ZNF699	RP11-434I12.2
SPATS2L	RP11-1391J7.1
FUT4	SEPP1
EVL	RP11-373J21.1
NCOR2	RP11-301H24.4
AFAP1	AC097467.2
CACNA1H	RP11-80G7.1
RP11-57C13.3	RP11-115D19.1
PLXNB2	RP11-506H20.1
MKL1	RP1-240K6.3
TCF4	CTC-459I6.1
COL27A1	RP11-118M9.3
CTBP1-AS1	RNase_MRP
C6orf106	RP11-459E5.1
ADA	RP11-281O15.7
PPTC7	KIAA0196-AS1
PDLIM7	RP11-360L9.7
FLNA	RP11-582J16.5
ANXA6	PGAM5P1
ARRDC1	SERPINE3
SRC	AC012613.2
ADARB1	hsa-mir-146a
DCHS2	RP11-394O4.4
PDGFA	CTD-3118D11.2
ATG7	RBM12B-AS2
FAR1	PRKDC
ZNF433	CTD-2292P10.4
DNAH10	RP11-318M2.3
PARVA	FER1L6-AS2
EME2	RP11-16P20.3
FAM212B	RP11-1149O23.2
MYO1C	ALG1L13P
TEAD4	KB-1639H6.2
C2orf27A	RP11-110I1.11
MPZL1	RP11-867G23.4
IRAK4	RP11-755F10.3
ENTPD7	RP11-380O24.1
CHSY3	RP11-727A23.7
HELZ	RP11-664I21.5
GFPT1	CTD-2517M22.16
NRARP	RP11-872D17.4
TPM2	RP11-58K22.5
MAFK	RP11-805J14.5
ITGBL1	RP11-661A12.7
STK39	RP11-867G23.12
CALM1	RP11-867G23.2
PAPSS2	AC022182.3
GLT25D2	RP11-535A19.1
MT-ND2	SLC22A18AS
ALPK2	RP11-867G23.1
MT-CO1	MPV17L2
UBE2J1	RP11-770J1.5
RYR3	RP11-712L6.7
GRK5	RP11-110I1.5
TYW1	RP11-677M14.5
DCAF12	RP11-664I21.6
SMC5	CTD-2562J17.9
MT-ND1	RP11-802E16.3
MAP3K3	RP11-661A12.9
L3MBTL3	RP11-712L6.5
DMD	AP006621.8
SGMS1	AP000442.1
7SK	CTD-3065J16.9
RP3-337H4.8	RP1-65P5.3
AC105020.1	WTAPP1
RP5-930J4.4	RP11-567I13.1
INF2	RP11-732A19.5
FAM229B	RP11-732A19.6
RP11-247A12.2	RP1-68D18.4
SYT15	RP11-618K13.2
BMPR2	RP11-114F3.5
COL5A2	RP11-196H14.3
COL15A1	RP11-732A19.9
LAYN	RP1-127H14.3
ZNF551	RP11-196H14.4
RP11-195E11.2	MTRNR2L8
CTC-308K20.1	PXN-AS1
ZNF155	CTD-2102P23.1
CCNI2	RP11-196H14.2
ZBTB10	RP11-804A23.2
LYRM5	ARAP1-AS1
ITPRIPL2	RP11-27M24.1
KRTAP5-2	RP11-335I12.2
DOK6	RP11-366L20.3
ATP10A	RP11-783K16.14
ANKUB1	RP11-881M11.4
TSSK2	SMIM3
H1FX-AS1	RP11-349I1.2
RAB12	RP11-173P15.3
RP11-553A10.1	RP11-625L16.3
VGLL3	RP11-173P15.5
MT-RNR2	RP11-727F15.9
STK38L	RP11-804A23.4
U6	RP11-118B22.1
AC120194.1	RP11-221N13.4
TRIM59	RP11-783K16.13
MLLT11	AE000658.22
AC093724.2	RP11-450K4.1
LBH	RP11-611O2.5
PPM1N	RP11-521B24.5
ITGA1	RP11-545P7.4
GANC	RP11-780K2.1
PRCD	RP11-762I7.5
SH3D21	RP11-290L1.3
LGMNP1	RP11-1020M18.10
NEURL1B	RP11-603J24.17
PPME1	RP11-680A11.5
MEG3	RP11-449P15.1
RP11-115L11.1	RP11-1100L3.7
ZSWIM7	RP11-256L6.2
FAM166B	RP11-1136G11.8
BX322557.10	RP11-603J24.14
KRT18P12	RP11-611E13.2
RP11-7G12.2	RP11-48B14.2
CCDC7	HMGA1P3
MORF4L1P1	RP4-816N1.7
TENM3	RP11-864J10.4
FAM228B	RP11-394J1.2
RP11-95M15.2	RP11-161H23.5
LINC00152	RP11-219B4.5
AC026956.1	RP11-603J24.5
EHHADH-AS1	AC068831.6
AC005104.3	CTD-2207P18.1
AC007879.5	RP11-638I2.6
RP4-717I23.3	RP11-404P21.2
RP11-307B6.3	RP3-449M8.3
AP000295.7	RP11-950C14.3
AC016738.4	RP11-638I2.8
AC007319.1	RP11-537P22.1
AKIRIN2-AS1	AC068831.8
RP3-417O22.3	RP11-688G15.3
RP5-956O18.3	RP11-841O20.2
ATXN1L	DIO2-AS1
AC025165.8	RP11-404P21.3
AC007182.6	CTD-2302E22.2
RP11-54O15.3	CTD-2555O16.2
COL4A2-AS2	RP11-286O18.1
AC034187.2	CTD-2547L24.3
RP11-228B15.4	CEP95
DYNC1I2P1	RP11-203M5.8
TRAPPC12-AS1	RP4-647C14.3
CTD-2384B11.2	RP11-497E19.2
RP11-207C16.4	RP11-368P15.3
AC107016.1	RP11-131H24.4
RP3-508I15.14	RP11-463J10.3
ZNF469	RP11-124D2.3
RNA45S5	RP11-589M4.1
RUSC1-AS1	RP11-1112J20.2
NOL7	RP11-379K22.2
CFLAR-AS1	RP11-420M1.2
ST7-AS2	CTD-2008A1.1
AC084809.2	RP11-133K1.6
RP3-512E2.2	RP11-265M18.2
RP11-523O18.1	RP11-617F23.1
AC007098.1	RP11-519G16.5
RP11-429G19.2	RP11-109D20.2
RP1-167F1.2	RP11-316M1.12
CEP164P1	RP11-253M7.1
SLC8A1-AS1	MRPL46
RP11-69I8.3	RP11-120K9.2
AC017101.10	RP11-758N13.1
AC015933.2	RP5-1142A6.5
DIAPH3-AS1	RP11-1100L3.8
SLC2A1-AS1	RP11-326A19.5
CERS6-AS1	RP11-1035H13.2
HIGD1AP11	LA16c-390E6.4
RP11-73O6.3	CTD-2026K11.2
RP11-536C5.7	RP11-384M15.3
MFI2-AS1	RP11-101E7.2
ARMCX3-AS1	RP11-388M20.6
RP11-1148L6.5	RP11-540B6.2
AC015971.2	RP4-536B24.2
RP5-864K19.4	CTD-3193O13.1
RAB11FIP1P1	RP13-379O24.2
RPL39P	RP11-24N18.1
AC005682.5	RP11-521O16.1
RP11-321E8.2	RP11-403P17.3
AC090587.5	CTD-2547L24.4
RP13-39P12.3	FBXL19-AS1
RP11-211G3.3	RP11-394I13.1
RP11-157P1.5	RP11-715J22.4
AC097381.1	CTD-2012K14.4
MED4-AS1	CTA-363E6.7
RP11-38L15.2	RP11-407G23.3
RP4-583P15.10	CTD-2319I12.1
RP1-92O14.6	RP11-538I12.2
AC106722.1	RP11-173B14.5
XIST	CTD-2517M14.5
CISD3	RP11-510J16.5
HSPD1P6	RP11-517C16.4
AC091177.1	AC137932.6
AC016738.3	RP11-566K11.5
RP3-508I15.19	C16orf98
RP4-635E18.6	RP11-106M3.3
AC108463.1	LA16c-358B7.3
LIMD1-AS1	CTD-2555A7.3
RP5-1198O20.4	RP11-923I11.6
MEIS1-AS2	CTD-2033A16.1
DSTNP1	LA16c-390E6.5
AC012513.6	LA16c-313D11.12
FARP1-AS1	RP11-50D9.3
RP1-225E12.2	AC009133.12
RP11-564C4.6	LA16c-366D1.3
AL592284.1	RP11-264M12.2
AC009501.4	RP11-196G18.22
IPO9-AS1	CTD-2358C21.4
AC007383.4	RP11-650L12.2
IMPDH1P10	AC005606.14
AC008440.5	RP1-265C24.8
SLC6A1-AS1	AC009133.20
RP1-105O18.1	RP11-670E13.5
AC009299.5	CTD-2033A16.3
RP11-435D7.3	RP11-96D1.11
CTB-51J22.1	CTD-2031P19.5
RP11-224O19.2	CTD-2561B21.4
RP11-46A10.4	RP5-1050D4.3
IDI2-AS1	LA16c-349E10.1
ZNF668	RP11-667K14.4
RP11-536K7.3	RP11-961A15.1
COL4A2-AS1	RP11-498C9.2
RP5-977B1.7	CTD-3060P21.1
AC090186.1	RP11-235E17.6
RP11-334A14.5	CTD-2047H16.4
NALCN-AS1	RP11-810M2.2
RP11-344E13.3	RP11-433P17.2
RP1-67K17.3	CTC-524C5.2
AC079135.1	TAPT1-AS1
GAS6-AS1	CTC-297N7.10
RP5-1087E8.3	RP11-580I16.2
RP11-567G24.3	RP11-649A18.12
FLJ00096	RP11-498C9.16
YEATS2-AS1	RP11-214C8.5
CTC-338M12.4	MIR4253
RP11-123J14.2	RP11-6N17.6
RP11-259P20.1	RP11-192H23.7
AC116366.6	RP11-287D1.3
JAZF1-AS1	MIR3911
RP11-275I14.4	WI2-87327B8.1
RP11-288G11.3	RP11-720L2.4
SNRK-AS1	RP11-138C9.1
AC053503.6	AC010761.8
RP11-335O13.7	RP11-6N17.10
RP11-124N14.3	RP11-498C9.12
RP11-61I13.3	AC005229.1
AC142528.1	RP11-344B2.2
C12orf75	CTB-187M2.2
RP1-151B14.6	RP11-192H23.5
AC093415.2	RP11-70L8.4
NICN1-AS1	CTD-2517M22.17
AC017116.8	RP11-138I1.4
RP11-342M3.5	CTD-2510F5.4
JARID2-AS1	RP11-806L2.6
AC009505.2	hsa-mir-1539
RP11-334A14.8	CTB-96E2.7
LDHAP2	RP11-1376P16.2
MYL6P2	RP11-737O24.2
AC005540.3	RP11-769O8.1
GSN-AS1	CTB-131K11.1
RP11-335O4.3	CTD-2349P21.9
ARHGEF7-AS2	RP11-20B24.4
NEXN-AS1	RP11-138I1.3
RP11-269F20.1	RP5-1148A21.3
AC010127.3	RP11-773H22.4
ZBED5	AD001527.4
AP001189.4	CTC-425F1.2
LINC00854	CTD-2369P2.5
RP4-742J24.2	RP4-657D16.3
RP11-510H23.1	RP11-936I5.1
AC079780.3	RP11-120M18.2
PRKG1-AS1	CTD-2588C8.8
AC007750.5	RP11-92C4.3
AP001615.9	AC002398.13
AC007563.5	CTD-2659N19.10
ZNF503-AS2	CTD-2369P2.4
RP11-415D17.3	RP11-839G9.1
RP11-65F13.2	AC004490.1
RP11-809M12.1	CTD-3113P16.5
RP1-142L7.5	CTB-31O20.6
RP4-803J11.2	RNF157-AS1
AC012668.2	RP11-861E21.2
AC008937.2	CTB-31O20.9
P4HA2-AS1	CTB-50L17.5
AC010894.5	AC009005.3
AC002454.1	MAP3K14-AS1
AC093110.3	AC005306.3
AC009133.14	SLC25A1P5
ZEB2-AS1	AC002398.12
MLK7-AS1	RP11-552F3.10
AC008280.5	RP11-845C23.3
MYLK-AS1	CTD-2319I12.2
RP11-295P9.3	AC002398.11
RP11-755B10.2	CTC-425F1.4
RP11-331F4.4	RP11-866E20.3
RP11-96C23.7	CTC-518P12.6
RP5-1061H20.3	CTC-250I14.3
HOXA11-AS	CTD-2537I9.12
TIGD1L2	RP11-229E13.2
AC093734.13	CTC-510F12.6
WWTR1-AS1	CTC-250I14.6
PTPRG-AS1	CTD-2369P2.8
RP4-735C1.4	RP11-552F3.13
RP11-555M1.3	ZNF224
PLEKHO2	AC002116.7
DMD-AS2	CTC-439O9.2
AC007620.3	AC006132.1
RP11-316M1.11	CTD-2659N19.2
AC004893.11	AL358333.1
RP11-46A10.5	AC016629.8
RP11-779P15.1	AC090673.2
RP11-446H18.3	AC136297.1
RP11-572M11.3	CTD-2616J11.9
FLNB-AS1	CTB-189B5.3
DMD-AS1	PTOV1-AS1
SCARF2	AC005253.2
RP3-508I15.18	AL441883.1
RP11-14D22.1	NAPA-AS1
RP11-12A1.1	AC022154.7
SMARCA5-AS1	CTD-3137H5.1
CTB-157D17.1	CTD-2619J13.8
KB-1471A8.1	RP11-434D12.1
BDNF-AS	AL035252.1
CTC-467M3.1	CTD-3222D19.11
RP11-33B1.1	AC087645.1
RP11-705O3.1	FENDRR
RP11-613D13.5	AC026407.1
SBF2-AS1	AC016182.1
RP11-325L7.1	AC104841.2
RP11-894P9.1	AC026202.1
AF131216.6	CTD-3138B18.5
CACNA1C-AS1	CTB-59C6.3
STARD4-AS1	CTC-453G23.8
DNM1P35	CTB-33G10.11
RP11-252E2.1	AL049829.1
LRP4-AS1	CTD-2105E13.14
RP3-510L9.1	AC110615.1
CTD-2383M3.1	AC112205.1
AC092597.3	MGC20647
RP11-597D13.9	AC018867.3
RP11-18D7.2	CTD-2545M3.2
TRIM59	AC135048.1
RP11-173E2.1	CTD-2616J11.14
CTD-2288O8.1	CTD-2619J13.17
CTB-113P19.1	AC114494.1
C1orf213	AC005253.4
RP11-548H18.2	AP003733.1
RP11-665G4.1	AC004447.2
RP11-26P13.2	AC007192.6
RP11-93L9.1	AC093157.1
EGFLAM-AS1	RP11-727F15.12
RP11-440L14.1	L34079.3
MIR143HG	AC006942.4
RP11-598F7.4	CTD-2231E14.8
CTD-2201I18.1	CTD-2105E13.15
VCAN-AS1	AL358113.1
CTD-2175A23.1	CTD-2265M8.2
RP5-1029K10.2	AL590822.2
RP11-359P5.1	L34079.4
SLC7A11-AS1	AC005523.2
RP11-677M14.3	RP11-98D18.15
CTD-2154I11.2	AL162424.2
AC007050.18	AL353354.2
CTD-2269F5.1	AC010327.2
PPM1AP1	CTD-2583A14.8
RP11-380D23.1	AC040977.1
IQCJ-SCHIP1	RP11-3P17.5
RP11-517I3.1	AP006621.9
CTC-564N23.2	RP11-442H21.2
CTD-2215L10.1	RP11-73M18.9
RP11-230G5.2	RP5-940J5.9
RP11-632F7.3	RP11-127L20.5
RP11-582J16.4	GAS5-AS1
CTD-2367A17.1	RP11-646I6.6
CTD-2035E11.3
RP11-54F2.1
CTC-327F10.4
MALAT1
CTD-2215E18.1
RP11-714L20.1
CTC-458I2.2
CTC-575N7.1
RNA5SP216
RP1-117B12.4
HOXA-AS4
RP11-90P5.2
RP11-930P14.1
CTB-79E8.2
RP11-586K2.1
RP11-557C18.3
CTD-2544N14.3
RP11-177H13.2
RP11-443C10.2
ZNF260
CTC-558O2.1
CTD-2530N21.4
CTD-3107M8.4
CTD-2647L4.1
RP11-152K4.2
RP11-48B3.3
CTC-558O2.2
RP11-400K9.3
RP11-582J16.3
KB-1608C10.2
RP11-10A14.3
RP11-732A19.8
RP11-867G23.13
RP11-91P24.7
RP11-728F11.4
RP11-84A19.3
RP11-152H18.3
RP11-265D17.2
RP11-890B15.2
RP11-51B23.3
RP11-109L13.1
ANO1-AS1
RP11-702H23.6
KIAA0754
RP11-350N15.4
RP11-734C14.1
RP11-484D2.5
CTD-2653D5.1
RP11-91P24.6
RP11-148O21.4
RP11-59N23.1
RP11-571M6.6
RP11-283G6.5
RP11-167N4.2
RP11-867G2.8
RP11-707G14.1
PAPPA-AS1
Z95704.5
RP11-264F23.3
CACNA1C-AS2
RP11-1060J15.4
RP11-467L20.9
RP11-809N8.4
RP11-856F16.2
RP11-860B13.3
RP11-785H5.1
RP11-598F7.5
RP11-860B13.1
RP11-284H19.1
RP11-809N8.2
RP11-881M11.1
RP11-729I10.2
RP11-800A3.7
RP11-993B23.3
PGAM1P5
RP11-996F15.2
RP11-512N21.3
RP11-689B22.2
RP11-328C8.4
RP11-571M6.7
RP11-797M17.1
RP11-793H13.3
RP11-84G21.1
RP11-128P10.1
RP11-579D7.2
RP3-416H24.1
RP11-61E11.1
RP11-493P1.2
RP11-530C5.1
RP11-753H16.5
RP11-588H23.3
RP11-488C13.5
RP11-649E7.5
RP11-471B22.2
RP11-903H12.3
RP11-973D8.4
RP11-123M6.2
RP11-218E20.5
RP11-24J19.1
HIF1A-AS1
RP11-355I22.5
RP11-270M14.5
RP11-718G2.4
RP11-355I22.2
RP11-696D21.2
RP11-507K2.2
AL157871.2
RP11-488C13.6
RP11-406H23.2
RP11-545N8.3
RP11-424I19.2
ITGB3
RP11-64K12.8
CTD-3094K11.2
CTD-2033D15.1
CTD-3065B20.3
RP11-102L12.2
CTD-2184D3.6
RP11-815J21.4
RP11-158M2.3
RP11-128A17.1
RP11-654A16.3
RP11-244F12.3
RP11-365N19.2
RP11-111A22.1
RP11-158M2.2
RP11-66B24.4
CTD-2647L4.5
RP11-244F12.2
RP11-253M7.6
RP11-797A18.3
RP11-707P17.1
CTD-2184D3.7
RP5-977B1.11
RP5-977B1.12
RP11-59H7.3
RP11-387D10.2
RP11-114H24.6
RP11-426C22.4
SH3RF3-AS1
RP11-77H9.5
AC009133.15
IL21R-AS1
RP11-529K1.4
RP11-863P13.1
RP11-452L6.5
RP11-329J18.2
RP11-63M22.2
RP13-259F12.2
RP11-426C22.5
RP11-930P14.2
RP11-23N2.4
RP11-114H24.2
CTD-2007L18.5
CTD-2026K11.1
RP11-463O9.5
RP11-546B15.1
RP11-6O2.4
TMEM178B
RP11-554A11.5
RP11-616M22.3
RP11-318A15.2
CTD-2576D5.4
CTD-2636A23.2
RP11-265N6.1
RP11-473C18.3
RP11-626G11.3
RP11-529K1.2
RP11-69H7.3
LOXL1-AS1
RP11-498C9.3
AF001548.6
RP11-290H9.4
AF001548.5
RP1-59D14.5
RP1-56K13.2
RP11-498C9.13
RP11-45M22.3
RP11-57A1.1
RP11-597M12.1
LINC00667
RP11-146G7.2
AC055723.1
CTD-2206N4.4
RP11-334E6.12
RP11-789C17.5
RP11-746M1.1
RP13-270P17.1
AL603831.1
RP11-945C19.4
RP11-112H10.4
RP11-856M7.2
RP11-75N4.2
RP11-835E18.4
AC010761.9
RP11-1090M7.1
MIR3918
CTD-2267D19.2
RP11-848P1.3
RP11-799B12.4
RP1-56K13.3
AC010761.10
RP11-567L7.5
MIR3615
RP5-906A24.2
CTD-2267D19.3
RP11-627G18.1
RP5-890E16.4
RP11-661O13.1
RP11-19P22.8
AC011558.5
LRRC37A16P
RP11-35G9.3
AC006130.3
AC005262.3
AC084219.3
CTB-55O6.12
AC139100.3
RP11-1151B14.4
CTB-129P6.4
CTD-2240E14.4
AC074212.6
CTC-559E9.6
AC005944.2
CTC-296K1.3
CTC-325H20.4
MIR497HG
RP11-323N12.5
CTD-2553C6.1
AC005262.2
RP11-2N1.2
CTB-191K22.5
AL117190.2
AP000349.1
[truncated: 29 more rows]
